# Supplementary material for: Highly Selective Transmission Success of Dengue Virus Type 1 Lineages in a Dynamic Virus Population: An Evolutionary and Fitness Perspective
Source: iScience. 2018 Jul 18;6:38–51. doi: 10.1016/j.isci.2018.07.008 (PMC6137288; doi:10.1016/j.isci.2018.07.008)
Supplement: Data S1. XML Script File for the Whole-Genome-Based Phylogenetic Analyses, Related to Figure 1, Tables 1 and 2 [file mmc2.zip]

Archive with 1 entries (1 files):
- Data File S1_XML script for whole genome-based phylogenetics.xml
