# Supplementary material for: Highly Selective Transmission Success of Dengue Virus Type 1 Lineages in a Dynamic Virus Population: An Evolutionary and Fitness Perspective
Source: iScience. 2018 Jul 18;6:38–51. doi: 10.1016/j.isci.2018.07.008 (PMC6137288; doi:10.1016/j.isci.2018.07.008)
Supplement: Data S1. XML Script File for the Whole-Genome-Based Phylogenetic Analyses, Related to Figure 1, Tables 1 and 2 [file mmc2.zip › Data File S1_XML script for whole genome-based phylogenetics.xml]

<?xml version="1.0" standalone="yes"?>

<!-- Generated by BEAUTi v1.7.4                                              -->
<!--       by Alexei J. Drummond, Andrew Rambaut and Marc A. Suchard         -->
<!--       Department of Computer Science, University of Auckland and        -->
<!--       Institute of Evolutionary Biology, University of Edinburgh        -->
<!--       David Geffen School of Medicine, University of California, Los Angeles-->
<!--       http://beast.bio.ed.ac.uk/                                        -->
<beast>

	<!-- The list of taxa to be analysed (can also include dates/ages).          -->
	<!-- ntax=187                                                                -->
	<taxa id="taxa">
		<taxon id="NC001477_NauruIsland_1974">
			<date value="1974.0" direction="forwards" units="years"/>
		</taxon>
		<taxon id="FJ432732_VietNam_2007">
			<date value="2007.0" direction="forwards" units="years"/>
		</taxon>
		<taxon id="FJ176780_China_2006">
			<date value="2006.0" direction="forwards" units="years"/>
		</taxon>
		<taxon id="GU131923_Cambodia_2005">
			<date value="2005.0" direction="forwards" units="years"/>
		</taxon>
		<taxon id="JQ045628_VietNam_2010">
			<date value="2010.0" direction="forwards" units="years"/>
		</taxon>
		<taxon id="KC131141_China_2012">
			<date value="2012.0" direction="forwards" units="years"/>
		</taxon>
		<taxon id="KC172829_Laos_2008">
			<date value="2008.0" direction="forwards" units="years"/>
		</taxon>
		<taxon id="AF309641_Cambodia_1998">
			<date value="1998.0" direction="forwards" units="years"/>
		</taxon>
		<taxon id="JF459993_Myanmar_2002">
			<date value="2002.0" direction="forwards" units="years"/>
		</taxon>
		<taxon id="FJ687433_Thailand_2001">
			<date value="2001.0" direction="forwards" units="years"/>
		</taxon>
		<taxon id="FJ461313_VietNam_2007">
			<date value="2007.0" direction="forwards" units="years"/>
		</taxon>
		<taxon id="FJ639677_Cambodia_2003">
			<date value="2003.0" direction="forwards" units="years"/>
		</taxon>
		<taxon id="FJ639672_Cambodia_2001">
			<date value="2001.0" direction="forwards" units="years"/>
		</taxon>
		<taxon id="HM469968_Thailand_2007">
			<date value="2007.0" direction="forwards" units="years"/>
		</taxon>
		<taxon id="KJ438296_China_2013">
			<date value="2013.0" direction="forwards" units="years"/>
		</taxon>
		<taxon id="AB178040_Micronesia_2004">
			<date value="2004.0" direction="forwards" units="years"/>
		</taxon>
		<taxon id="KC762647_Indonesia_2010">
			<date value="2010.0" direction="forwards" units="years"/>
		</taxon>
		<taxon id="KC762631_Indonesia_2008">
			<date value="2008.0" direction="forwards" units="years"/>
		</taxon>
		<taxon id="EU081276_Singapore_2005">
			<date value="2005.0" direction="forwards" units="years"/>
		</taxon>
		<taxon id="FJ469909_Singapore_2005">
			<date value="2005.0" direction="forwards" units="years"/>
		</taxon>
		<taxon id="GU370049_Singapore_2008">
			<date value="2008.0" direction="forwards" units="years"/>
		</taxon>
		<taxon id="KU666942_Malaysia_2014">
			<date value="2014.0" direction="forwards" units="years"/>
		</taxon>
		<taxon id="EU081260_Singapore_2005">
			<date value="2005.0" direction="forwards" units="years"/>
		</taxon>
		<taxon id="EU081263_Singapore_2005">
			<date value="2005.0" direction="forwards" units="years"/>
		</taxon>
		<taxon id="FJ639684_Cambodia_2005">
			<date value="2005.0" direction="forwards" units="years"/>
		</taxon>
		<taxon id="JQ045635_VietNam_2010">
			<date value="2010.0" direction="forwards" units="years"/>
		</taxon>
		<taxon id="EU482790_VietNam_2003">
			<date value="2003.0" direction="forwards" units="years"/>
		</taxon>
		<taxon id="FJ639674_Cambodia_2002">
			<date value="2002.0" direction="forwards" units="years"/>
		</taxon>
		<taxon id="GQ199840_VietNam_2006">
			<date value="2006.0" direction="forwards" units="years"/>
		</taxon>
		<taxon id="KJ726662_SriLanka_2012">
			<date value="2012.0" direction="forwards" units="years"/>
		</taxon>
		<taxon id="KP398852_SriLanka_2014">
			<date value="2014.0" direction="forwards" units="years"/>
		</taxon>
		<taxon id="AB608787_Taiwan_2008">
			<date value="2008.0" direction="forwards" units="years"/>
		</taxon>
		<taxon id="AY732479_Thailand_2001">
			<date value="2001.0" direction="forwards" units="years"/>
		</taxon>
		<taxon id="AY835999_China_2004">
			<date value="2004.0" direction="forwards" units="years"/>
		</taxon>
		<taxon id="EU482811_VietNam_2006">
			<date value="2006.0" direction="forwards" units="years"/>
		</taxon>
		<taxon id="HM469967_Thailand_2007">
			<date value="2007.0" direction="forwards" units="years"/>
		</taxon>
		<taxon id="FJ639678_Cambodia_2003">
			<date value="2003.0" direction="forwards" units="years"/>
		</taxon>
		<taxon id="GQ868637_Cambodia_2000">
			<date value="2000.0" direction="forwards" units="years"/>
		</taxon>
		<taxon id="EU482510_VietNam_2007">
			<date value="2007.0" direction="forwards" units="years"/>
		</taxon>
		<taxon id="AB608789_Taiwan_1994">
			<date value="1994.0" direction="forwards" units="years"/>
		</taxon>
		<taxon id="EU482792_VietNam_2003">
			<date value="2003.0" direction="forwards" units="years"/>
		</taxon>
		<taxon id="GQ199846_VietNam_2006">
			<date value="2006.0" direction="forwards" units="years"/>
		</taxon>
		<taxon id="JN638340_Thailand_1997">
			<date value="1997.0" direction="forwards" units="years"/>
		</taxon>
		<taxon id="AY732483_Thailand_1981">
			<date value="1981.0" direction="forwards" units="years"/>
		</taxon>
		<taxon id="AY713475_Myanmar_2001">
			<date value="2001.0" direction="forwards" units="years"/>
		</taxon>
		<taxon id="FJ196847_China_1997">
			<date value="1997.0" direction="forwards" units="years"/>
		</taxon>
		<taxon id="JQ915079_NewCaledonia_2009">
			<date value="2009.0" direction="forwards" units="years"/>
		</taxon>
		<taxon id="AB189120_Indonesia_1998">
			<date value="1998.0" direction="forwards" units="years"/>
		</taxon>
		<taxon id="EF032590_China_1995">
			<date value="1995.0" direction="forwards" units="years"/>
		</taxon>
		<taxon id="JN697056_Malaysia_2005">
			<date value="2005.0" direction="forwards" units="years"/>
		</taxon>
		<taxon id="DQ285558_Reunion_2004">
			<date value="2004.0" direction="forwards" units="years"/>
		</taxon>
		<taxon id="AB204803_Micronesia_2004">
			<date value="2004.0" direction="forwards" units="years"/>
		</taxon>
		<taxon id="KC762620_Indonesia_2007">
			<date value="2007.0" direction="forwards" units="years"/>
		</taxon>
		<taxon id="FJ196841_China_2003">
			<date value="2003.0" direction="forwards" units="years"/>
		</taxon>
		<taxon id="FJ196845_China_1991">
			<date value="1991.0" direction="forwards" units="years"/>
		</taxon>
		<taxon id="EF457905_Malaysia_1972">
			<date value="1972.0" direction="forwards" units="years"/>
		</taxon>
		<taxon id="KF184975_Angola_2013">
			<date value="2013.0" direction="forwards" units="years"/>
		</taxon>
		<taxon id="JQ922546_India_1971">
			<date value="1971.0" direction="forwards" units="years"/>
		</taxon>
		<taxon id="KT187562_China_2014">
			<date value="2014.0" direction="forwards" units="years"/>
		</taxon>
		<taxon id="KM403584_Singapore_2013">
			<date value="2013.0" direction="forwards" units="years"/>
		</taxon>
		<taxon id="KF289072_India_2011">
			<date value="2011.0" direction="forwards" units="years"/>
		</taxon>
		<taxon id="JQ922548_India_2005">
			<date value="2005.0" direction="forwards" units="years"/>
		</taxon>
		<taxon id="AY762084_Singapore_1993">
			<date value="1993.0" direction="forwards" units="years"/>
		</taxon>
		<taxon id="KP406801_SouthKorea_2004">
			<date value="2004.0" direction="forwards" units="years"/>
		</taxon>
		<taxon id="AY713473_Myanmar_1971">
			<date value="1971.0" direction="forwards" units="years"/>
		</taxon>
		<taxon id="KF289073_India_1956">
			<date value="1956.0" direction="forwards" units="years"/>
		</taxon>
		<taxon id="FJ850087_Brazil_2006">
			<date value="2006.0" direction="forwards" units="years"/>
		</taxon>
		<taxon id="GQ868601_VirginIslands_1985">
			<date value="1985.0" direction="forwards" units="years"/>
		</taxon>
		<taxon id="JN903578_India_2007">
			<date value="2007.0" direction="forwards" units="years"/>
		</taxon>
		<taxon id="JQ922544_India_1963">
			<date value="1963.0" direction="forwards" units="years"/>
		</taxon>
		<taxon id="AF514878_Paraguay_2000">
			<date value="2000.0" direction="forwards" units="years"/>
		</taxon>
		<taxon id="FJ410184_PuertoRico_1993">
			<date value="1993.0" direction="forwards" units="years"/>
		</taxon>
		<taxon id="JN819417_ElSalvador_1993">
			<date value="1993.0" direction="forwards" units="years"/>
		</taxon>
		<taxon id="KF672761_Brazil_1988">
			<date value="1988.0" direction="forwards" units="years"/>
		</taxon>
		<taxon id="KC692512_Argentina_2010">
			<date value="2010.0" direction="forwards" units="years"/>
		</taxon>
		<taxon id="GQ868561_Colombia_1999">
			<date value="1999.0" direction="forwards" units="years"/>
		</taxon>
		<taxon id="JN819415_Venezuela_2006">
			<date value="2006.0" direction="forwards" units="years"/>
		</taxon>
		<taxon id="KF973453_Nicaragua_2011">
			<date value="2011.0" direction="forwards" units="years"/>
		</taxon>
		<taxon id="JQ692085_India_2010">
			<date value="2010.0" direction="forwards" units="years"/>
		</taxon>
		<taxon id="JQ917404_India_2009">
			<date value="2009.0" direction="forwards" units="years"/>
		</taxon>
		<taxon id="KX380796_Singapore_2012">
			<date value="2012.0" direction="forwards" units="years"/>
		</taxon>
		<taxon id="JN903579_India_2008">
			<date value="2008.0" direction="forwards" units="years"/>
		</taxon>
		<taxon id="JN903581_India_2009">
			<date value="2009.0" direction="forwards" units="years"/>
		</taxon>
		<taxon id="JQ922545_India_1982">
			<date value="1982.0" direction="forwards" units="years"/>
		</taxon>
		<taxon id="JQ048541_China_2011">
			<date value="2011.0" direction="forwards" units="years"/>
		</taxon>
		<taxon id="JN697057_Malaysia_2005">
			<date value="2005.0" direction="forwards" units="years"/>
		</taxon>
		<taxon id="KT831765_Indonesia_2014">
			<date value="2014.0" direction="forwards" units="years"/>
		</taxon>
		<taxon id="KU094071_China_2015">
			<date value="2015.0" direction="forwards" units="years"/>
		</taxon>
		<taxon id="JN903580_India_2009">
			<date value="2009.0" direction="forwards" units="years"/>
		</taxon>
		<taxon id="LC011945_Japan_2014">
			<date value="2014.0" direction="forwards" units="years"/>
		</taxon>
		<taxon id="KP723476_China_2014">
			<date value="2014.0" direction="forwards" units="years"/>
		</taxon>
		<taxon id="EU081279_Singapore_2005">
			<date value="2005.0" direction="forwards" units="years"/>
		</taxon>
		<taxon id="KU666939_Malaysia_2014">
			<date value="2014.0" direction="forwards" units="years"/>
		</taxon>
		<taxon id="KU365900_Taiwan_2014">
			<date value="2014.0" direction="forwards" units="years"/>
		</taxon>
		<taxon id="SG_EHI_D1/650Y108_Singapore_2008">
			<date value="2008.0" direction="forwards" units="years"/>
		</taxon>
		<taxon id="SG_EHI_D1/091Y09_Singapore_2009">
			<date value="2009.0" direction="forwards" units="years"/>
		</taxon>
		<taxon id="SG_EHI_D1/60330Y11_Singapore_2011">
			<date value="2011.0" direction="forwards" units="years"/>
		</taxon>
		<taxon id="SG_EHI_D1/09106Y11_Singapore_2011">
			<date value="2011.0" direction="forwards" units="years"/>
		</taxon>
		<taxon id="SG_EHI_D1/14158Y11_Singapore_2011">
			<date value="2011.0" direction="forwards" units="years"/>
		</taxon>
		<taxon id="SG_EHI_D1/15834Y11_Singapore_2011">
			<date value="2011.0" direction="forwards" units="years"/>
		</taxon>
		<taxon id="SG_EHI_D1/42876Y11_Singapore_2011">
			<date value="2011.0" direction="forwards" units="years"/>
		</taxon>
		<taxon id="SG_EHI_D1/44614Y11_Singapore_2011">
			<date value="2011.0" direction="forwards" units="years"/>
		</taxon>
		<taxon id="SG_EHI_D1/11887Y12_Singapore_2012">
			<date value="2012.0" direction="forwards" units="years"/>
		</taxon>
		<taxon id="SG_EHI_D1/18806Y12_Singapore_2012">
			<date value="2012.0" direction="forwards" units="years"/>
		</taxon>
		<taxon id="SG_EHI_D1/21285Y12_Singapore_2012">
			<date value="2012.0" direction="forwards" units="years"/>
		</taxon>
		<taxon id="SG_EHI_D1/29368Y12_Singapore_2012">
			<date value="2012.0" direction="forwards" units="years"/>
		</taxon>
		<taxon id="SG_EHI_D1/32089Y12_Singapore_2012">
			<date value="2012.0" direction="forwards" units="years"/>
		</taxon>
		<taxon id="SG_EHI_D1/35737Y12_Singapore_2012">
			<date value="2012.0" direction="forwards" units="years"/>
		</taxon>
		<taxon id="SG_EHI_D1/42373Y12_Singapore_2012">
			<date value="2012.0" direction="forwards" units="years"/>
		</taxon>
		<taxon id="SG_EHI_D1/44692Y12_Singapore_2012">
			<date value="2012.0" direction="forwards" units="years"/>
		</taxon>
		<taxon id="SG_EHI_D1/01053Y13_Singapore_2013">
			<date value="2013.0" direction="forwards" units="years"/>
		</taxon>
		<taxon id="SG_EHI_D1/09717Y13_Singapore_2013">
			<date value="2013.0" direction="forwards" units="years"/>
		</taxon>
		<taxon id="SG_EHI_D1/11986Y13_Singapore_2013">
			<date value="2013.0" direction="forwards" units="years"/>
		</taxon>
		<taxon id="SG_EHI_D1/13260Y13_Singapore_2013">
			<date value="2013.0" direction="forwards" units="years"/>
		</taxon>
		<taxon id="SG_EHI_D1/41757Y13_Singapore_2013">
			<date value="2013.0" direction="forwards" units="years"/>
		</taxon>
		<taxon id="SG_EHI_D1/26610Y13_Singapore_2013">
			<date value="2013.0" direction="forwards" units="years"/>
		</taxon>
		<taxon id="SG_EHI_D1/27197Y13_Singapore_2013">
			<date value="2013.0" direction="forwards" units="years"/>
		</taxon>
		<taxon id="SG_EHI_D1/35068Y13_Singapore_2013">
			<date value="2013.0" direction="forwards" units="years"/>
		</taxon>
		<taxon id="SG_EHI_D1/35503Y13_Singapore_2013">
			<date value="2013.0" direction="forwards" units="years"/>
		</taxon>
		<taxon id="SG_EHI_D1/50903Y13_Singapore_2013">
			<date value="2013.0" direction="forwards" units="years"/>
		</taxon>
		<taxon id="SG_EHI_D1/50458Y13_Singapore_2013">
			<date value="2013.0" direction="forwards" units="years"/>
		</taxon>
		<taxon id="SG_EHI_D1/51415Y13_Singapore_2013">
			<date value="2013.0" direction="forwards" units="years"/>
		</taxon>
		<taxon id="SG_EHI_D1/01963Y14_Singapore_2014">
			<date value="2014.0" direction="forwards" units="years"/>
		</taxon>
		<taxon id="SG_EHI_D1/07771Y14_Singapore_2014">
			<date value="2014.0" direction="forwards" units="years"/>
		</taxon>
		<taxon id="SG_EHI_D1/07724Y14_Singapore_2014">
			<date value="2014.0" direction="forwards" units="years"/>
		</taxon>
		<taxon id="SG_EHI_D1/09200Y14_Singapore_2014">
			<date value="2014.0" direction="forwards" units="years"/>
		</taxon>
		<taxon id="SG_EHI_D1/23136Y14_Singapore_2014">
			<date value="2014.0" direction="forwards" units="years"/>
		</taxon>
		<taxon id="SG_EHI_D1/23771Y14_Singapore_2014">
			<date value="2014.0" direction="forwards" units="years"/>
		</taxon>
		<taxon id="SG_EHI_D1/25333Y14_Singapore_2014">
			<date value="2014.0" direction="forwards" units="years"/>
		</taxon>
		<taxon id="SG_EHI_D1/28041Y14_Singapore_2014">
			<date value="2014.0" direction="forwards" units="years"/>
		</taxon>
		<taxon id="SG_EHI_D1/30629Y14_Singapore_2014">
			<date value="2014.0" direction="forwards" units="years"/>
		</taxon>
		<taxon id="SG_EHI_D1/31633Y14_Singapore_2014">
			<date value="2014.0" direction="forwards" units="years"/>
		</taxon>
		<taxon id="SG_EHI_D1/33084Y14_Singapore_2014">
			<date value="2014.0" direction="forwards" units="years"/>
		</taxon>
		<taxon id="SG_EHI_D1/38043Y14_Singapore_2014">
			<date value="2014.0" direction="forwards" units="years"/>
		</taxon>
		<taxon id="SG_EHI_D1/38903Y14_Singapore_2014">
			<date value="2014.0" direction="forwards" units="years"/>
		</taxon>
		<taxon id="SG_EHI_D1/38661Y14_Singapore_2014">
			<date value="2014.0" direction="forwards" units="years"/>
		</taxon>
		<taxon id="SG_EHI_D1/04009Y13_Singapore_2013">
			<date value="2013.0" direction="forwards" units="years"/>
		</taxon>
		<taxon id="SG_EHI_D1/13160Y13_Singapore_2013">
			<date value="2013.0" direction="forwards" units="years"/>
		</taxon>
		<taxon id="SG_EHI_D1/17168Y13_Singapore_2013">
			<date value="2013.0" direction="forwards" units="years"/>
		</taxon>
		<taxon id="SG_EHI_D1/26424Y13_Singapore_2013">
			<date value="2013.0" direction="forwards" units="years"/>
		</taxon>
		<taxon id="SG_EHI_D1/34645Y13_Singapore_2013">
			<date value="2013.0" direction="forwards" units="years"/>
		</taxon>
		<taxon id="SG_EHI_D1/07211Y14_Singapore_2014">
			<date value="2014.0" direction="forwards" units="years"/>
		</taxon>
		<taxon id="SG_EHI_D1/20587Y14_Singapore_2014">
			<date value="2014.0" direction="forwards" units="years"/>
		</taxon>
		<taxon id="SG_EHI_D1/21653Y14_Singapore_2014">
			<date value="2014.0" direction="forwards" units="years"/>
		</taxon>
		<taxon id="SG_EHI_D1/44259Y12_Singapore_2012">
			<date value="2012.0" direction="forwards" units="years"/>
		</taxon>
		<taxon id="SG_EHI_D1/49862Y12_Singapore_2012">
			<date value="2012.0" direction="forwards" units="years"/>
		</taxon>
		<taxon id="SG_EHI_D1/40160Y13_Singapore_2013">
			<date value="2013.0" direction="forwards" units="years"/>
		</taxon>
		<taxon id="SG_EHI_D1/42381Y13_Singapore_2013">
			<date value="2013.0" direction="forwards" units="years"/>
		</taxon>
		<taxon id="SG_EHI_D1/45409Y13_Singapore_2013">
			<date value="2013.0" direction="forwards" units="years"/>
		</taxon>
		<taxon id="SG_EHI_D1/05538Y14_Singapore_2014">
			<date value="2014.0" direction="forwards" units="years"/>
		</taxon>
		<taxon id="SG_EHI_D1/22740Y14_Singapore_2014">
			<date value="2014.0" direction="forwards" units="years"/>
		</taxon>
		<taxon id="SG_EHI_D1/31741Y14_Singapore_2014">
			<date value="2014.0" direction="forwards" units="years"/>
		</taxon>
		<taxon id="SG_EHI_D1/10760Y15_Singapore_2015">
			<date value="2015.0" direction="forwards" units="years"/>
		</taxon>
		<taxon id="SG_EHI_D1/08355Y15_Singapore_2015">
			<date value="2015.0" direction="forwards" units="years"/>
		</taxon>
		<taxon id="SG_EHI_D1/09063Y15_Singapore_2015">
			<date value="2015.0" direction="forwards" units="years"/>
		</taxon>
		<taxon id="SG_EHI_D1/11777Y15_Singapore_2015">
			<date value="2015.0" direction="forwards" units="years"/>
		</taxon>
		<taxon id="SG_EHI_D1/13250Y15_Singapore_2015">
			<date value="2015.0" direction="forwards" units="years"/>
		</taxon>
		<taxon id="SG_EHI_D1/14455Y15_Singapore_2015">
			<date value="2015.0" direction="forwards" units="years"/>
		</taxon>
		<taxon id="SG_EHI_D1/46407Y15_Singapore_2015">
			<date value="2015.0" direction="forwards" units="years"/>
		</taxon>
		<taxon id="SG_EHI_D1/05372Y16_Singapore_2016">
			<date value="2016.0" direction="forwards" units="years"/>
		</taxon>
		<taxon id="SG_EHI_D1/05486Y16_Singapore_2016">
			<date value="2016.0" direction="forwards" units="years"/>
		</taxon>
		<taxon id="SG_EHI_D1/05696Y16_Singapore_2016">
			<date value="2016.0" direction="forwards" units="years"/>
		</taxon>
		<taxon id="SG_EHI_D1/07581Y16_Singapore_2016">
			<date value="2016.0" direction="forwards" units="years"/>
		</taxon>
		<taxon id="SG_EHI_D1/07980Y16_Singapore_2016">
			<date value="2016.0" direction="forwards" units="years"/>
		</taxon>
		<taxon id="SG_EHI_D1/34427Y16_Singapore_2016">
			<date value="2016.0" direction="forwards" units="years"/>
		</taxon>
		<taxon id="SG_EHI_D1/42327Y16_Singapore_2016">
			<date value="2016.0" direction="forwards" units="years"/>
		</taxon>
		<taxon id="SG_EHI_D1/44259Y16_Singapore_2016">
			<date value="2016.0" direction="forwards" units="years"/>
		</taxon>
		<taxon id="SG_EHI_D1/08826Y16_Singapore_2016">
			<date value="2016.0" direction="forwards" units="years"/>
		</taxon>
		<taxon id="SG_EHI_D1/09778Y16_Singapore_2016">
			<date value="2016.0" direction="forwards" units="years"/>
		</taxon>
		<taxon id="SG_EHI_D1/48555Y16_Singapore_2016">
			<date value="2016.0" direction="forwards" units="years"/>
		</taxon>
		<taxon id="SG_EHI_D1/03329Y15_Singapore_2015">
			<date value="2015.0" direction="forwards" units="years"/>
		</taxon>
		<taxon id="SG_EHI_D1/06038Y15_Singapore_2015">
			<date value="2015.0" direction="forwards" units="years"/>
		</taxon>
		<taxon id="SG_EHI_D1/09076Y15_Singapore_2015">
			<date value="2015.0" direction="forwards" units="years"/>
		</taxon>
		<taxon id="SG_EHI_D1/05044Y15_Singapore_2015">
			<date value="2015.0" direction="forwards" units="years"/>
		</taxon>
		<taxon id="SG_EHI_D1/22125Y15_Singapore_2015">
			<date value="2015.0" direction="forwards" units="years"/>
		</taxon>
		<taxon id="SG_EHI_D1/29793Y15_Singapore_2015">
			<date value="2015.0" direction="forwards" units="years"/>
		</taxon>
		<taxon id="SG_EHI_D1/44137Y15_Singapore_2015">
			<date value="2015.0" direction="forwards" units="years"/>
		</taxon>
		<taxon id="SG_EHI_D1/30014Y15_Singapore_2015">
			<date value="2015.0" direction="forwards" units="years"/>
		</taxon>
		<taxon id="SG_EHI_D1/52742Y15_Singapore_2015">
			<date value="2015.0" direction="forwards" units="years"/>
		</taxon>
		<taxon id="SG_EHI_D1/15628Y16_Singapore_2016">
			<date value="2016.0" direction="forwards" units="years"/>
		</taxon>
		<taxon id="SG_EHI_D1/19492Y16_Singapore_2016">
			<date value="2016.0" direction="forwards" units="years"/>
		</taxon>
		<taxon id="SG_EHI_D1/03720Y16_Singapore_2016">
			<date value="2016.0" direction="forwards" units="years"/>
		</taxon>
		<taxon id="SG_EHI_D1/31460Y16_Singapore_2016">
			<date value="2016.0" direction="forwards" units="years"/>
		</taxon>
		<taxon id="SG_EHI_D1/13085Y16_Singapore_2016">
			<date value="2016.0" direction="forwards" units="years"/>
		</taxon>
		<taxon id="SG_EHI_D1/31808Y16_Singapore_2016">
			<date value="2016.0" direction="forwards" units="years"/>
		</taxon>
		<taxon id="SG_EHI_D1/25657Y16_Singapore_2016">
			<date value="2016.0" direction="forwards" units="years"/>
		</taxon>
		<taxon id="SG_EHI_D1/51870Y16_Singapore_2016">
			<date value="2016.0" direction="forwards" units="years"/>
		</taxon>
	</taxa>

	<!-- The sequence alignment (each sequence refers to a taxon above).         -->
	<!-- ntax=187 nchar=10176                                                    -->
	<alignment id="alignment" dataType="nucleotide">
		<sequence>
			<taxon idref="NC001477_NauruIsland_1974"/>
			ATGAACAACCAACGGAAAAAGACGGGTCGACCGTCTTTCAATATGCTGAAACGCGCGAGAAACCGCGTGTCAACTGTTTCACAGTTGGCGAAGAGATTCTCAAAAGGATTGCTTTCAGGCCAAGGACCCATGAAATTGGTGATGGCTTTTATAGCATTCCTAAGATTTCTAGCCATACCTCCAACAGCAGGAATTTTGGCTAGATGGGGCTCATTCAAGAAGAATGGAGCGATCAAAGTGTTACGGGGTTTCAAGAAAGAAATCTCAAACATGTTGAACATAATGAACAGGAGGAAAAGATCTGTGACCATGCTCCTCATGCTGCTGCCCACAGCCCTGGCGTTCCATCTGACCACCCGAGGGGGAGAGCCGCACATGATAGTTAGCAAGCAGGAAAGAGGAAAATCACTTTTGTTTAAGACCTCTGCAGGTGTCAACATGTGCACCCTTATTGCAATGGATTTGGGAGAGTTATGTGAGGACACAATGACCTACAAATGCCCCCGGATCACTGAGACGGAACCAGATGACGTTGACTGTTGGTGCAATGCCACGGAGACATGGGTGACCTATGGAACATGTTCTCAAACTGGTGAACACCGACGAGACAAACGTTCCGTCGCACTGGCACCACACGTAGGGCTTGGTCTAGAAACAAGAACCGAAACGTGGATGTCCTCTGAAGGCGCTTGGAAACAAATACAAAAAGTGGAGACCTGGGCTCTGAGACACCCAGGATTCACGGTGATAGCCCTTTTTCTAGCACATGCCATAGGAACATCCATCACCCAGAAAGGGATCATTTTTATTTTGCTGATGCTGGTAACTCCATCCATGGCCATGCGGTGCGTGGGAATAGGCAACAGAGACTTCGTGGAAGGACTGTCAGGAGCTACGTGGGTGGATGTGGTACTGGAGCATGGAAGTTGCGTCACTACCATGGCAAAAGACAAACCAACACTGGACATTGAACTCTTGAAGACGGAGGTCACAAACCCTGCCGTCCTGCGCAAACTGTGCATTGAAGCTAAAATATCAAACACCACCACCGATTCGAGATGTCCAACACAAGGAGAAGCCACGCTGGTGGAAGAACAGGACACGAACTTTGTGTGTCGACGAACGTTCGTGGACAGAGGCTGGGGCAATGGTTGTGGGCTATTCGGAAAAGGTAGCTTAATAACGTGTGCTAAGTTTAAGTGTGTGACAAAACTGGAAGGAAAGATAGTCCAATATGAAAACTTAAAATATTCAGTGATAGTCACCGTACACACTGGAGACCAGCACCAAGTTGGAAATGAGACCACAGAACATGGAACAACTGCAACCATAACACCTCAAGCTCCCACGTCGGAAATACAGCTGACAGACTACGGAGCTCTAACATTGGATTGTTCACCTAGAACAGGGCTAGACTTTAATGAGATGGTGTTGTTGACAATGAAAAAAAAATCATGGCTCGTCCACAAACAATGGTTTCTAGACTTACCACTGCCTTGGACCTCGGGGGCTTCAACATCCCAAGAGACTTGGAATAGACAAGACTTGCTGGTCACATTTAAGACAGCTCATGCAAAAAAGCAGGAAGTAGTCGTACTAGGATCACAAGAAGGAGCAATGCACACTGCGTTGACTGGAGCGACAGAAATCCAAACGTCTGGAACGACAACAATTTTTGCAGGACACCTGAAATGCAGATTAAAAATGGATAAACTGATTTTAAAAGGGATGTCATATGTAATGTGCACAGGGTCATTCAAGTTAGAGAAGGAAGTGGCTGAGACCCAGCATGGAACTGTTCTAGTGCAGGTTAAATACGAAGGAACAGATGCACCATGCAAGATCCCCTTCTCGTCCCAAGATGAGAAGGGAGTAACCCAGAATGGGAGATTGATAACAGCCAACCCCATAGTCACTGACAAAGAAAAACCAGTCAACATTGAAGCGGAGCCACCTTTTGGTGAGAGCTACATTGTGGTAGGAGCAGGTGAAAAAGCTTT
			GAAACTAAGCTGGTTCAAGAAGGGAAGCAGTATAGGGAAAATGTTTGAAGCAACTGCCCGTGGAGCACGAAGGATGGCCATCCTGGGAGACACTGCATGGGACTTCGGTTCTATAGGAGGGGTGTTCACGTCTGTGGGAAAACTGATACACCAGATTTTTGGGACTGCGTATGGAGTTTTGTTCAGCGGTGTTTCTTGGACCATGAAGATAGGAATAGGGATTCTGCTGACATGGCTAGGATTAAACTCAAGGAGCACGTCCCTTTCAATGACGTGTATCGCAGTTGGCATGGTCACACTGTACCTAGGAGTCATGGTTCAGGCGGACTCGGGATGTGTAATCAACTGGAAAGGCAGAGAACTCAAATGTGGAAGCGGCATTTTTGTCACCAATGAAGTCCACACCTGGACAGAGCAATATAAATTCCAGGCCGACTCCCCTAAGAGACTATCAGCGGCCATTGGGAAGGCATGGGAGGAGGGTGTGTGTGGAATTCGATCAGCCACTCGTCTCGAGAACATCATGTGGAAGCAAATATCAAATGAATTAAACCACATCTTACTTGAAAATGACATGAAATTTACAGTGGTCGTAGGAGACGTTAGTGGAATCTTGGCCCAAGGAAAGAAAATGATTAGGCCACAACCCATGGAACACAAATACTCGTGGAAAAGCTGGGGAAAAGCCAAAATCATAGGAGCAGATGTACAGAATACCACCTTCATCATCGACGGCCCAAACACCCCAGAATGCCCTGATAACCAAAGAGCATGGAACATTTGGGAAGTTGAAGACTATGGATTTGGAATTTTCACGACAAACATATGGTTGAAATTGCGTGACTCCTACACTCAAGTGTGTGACCACCGGCTAATGTCAGCTGCCATCAAGGATAGCAAAGCAGTCCATGCTGACATGGGGTACTGGATAGAAAGTGAAAAGAACGAGACTTGGAAGTTGGCAAGAGCCTCCTTCATAGAAGTTAAGACATGCATCTGGCCAAAATCCCACACTCTATGGAGCAATGGAGTCCTGGAAAGTGAGATGATAATCCCAAAGATATATGGAGGACCAATATCTCAGCACAACTACAGACCAGGATATTTCACACAAACAGCAGGGCCGTGGCACTTGGGCAAGTTAGAACTAGATTTTGATTTATGTGAAGGTACCACTGTTGTTGTGGATGAACATTGTGGAAATCGAGGACCATCTCTTAGAACCACAACAGTCACAGGAAAGACAATCCATGAATGGTGCTGTAGATCTTGCACGTTACCCCCCCTACGTTTCAAAGGAGAAGACGGGTGCTGGTACGGCATGGAAATCAGACCAGTCAAGGAGAAGGAAGAGAACCTAGTTAAGTCAATGGTCTCTGCAGGGTCAGGAGAAGTGGACAGTTTTTCACTAGGACTGCTATGCATATCAATAATGATCGAAGAGGTAATGAGATCCAGATGGAGCAGAAAAATGCTGATGACTGGAACATTGGCTGTGTTCCTCCTTCTCACAATGGGACAATTGACATGGAATGATCTGATCAGGCTATGTATCATGGTTGGAGCCAACGCTTCAGACAAGATGGGGATGGGAACAACGTACCTAGCTTTGATGGCCACTTTCAGAATGAGACCAATGTTCGCAGTCGGGCTACTGTTTCGCAGATTAACATCTAGAGAAGTTCTTCTTCTTACAGTTGGATTGAGTCTGGTGGCATCTGTAGAACTACCAAATTCCTTAGAGGAGCTAGGGGATGGACTTGCAATGGGCATCATGATGTTGAAATTACTGACTGATTTTCAGTCACATCAGCTATGGGCTACCTTGCTGTCTTTAACATTTGTCAAAACAACTTTTTCATTGCACTATGCATGGAAGACAATGGCTATGATACTGTCAATTGTATCTCTCTTCCCTTTATGCCTGTCCACGACTTCTCAAAAAACAACATGGCTTCCGGTGTTGCTGGGATCTCTTGGATGCAAACCACTAACCATGT
			TTCTTATAACAGAAAACAAAATCTGGGGAAGGAAAAGCTGGCCTCTCAATGAAGGAATTATGGCTGTTGGAATAGTTAGCATTCTTCTAAGTTCACTTCTCAAGAATGATGTGCCACTAGCTGGCCCACTAATAGCTGGAGGCATGCTAATAGCATGTTATGTCATATCTGGAAGCTCGGCCGATTTATCACTGGAGAAAGCGGCTGAGGTCTCCTGGGAAGAAGAAGCAGAACACTCTGGTGCCTCACACAACATACTAGTGGAGGTCCAAGATGATGGAACCATGAAGATAAAGGATGAAGAGAGAGATGACACACTCACCATTCTCCTCAAAGCAACTCTGCTAGCAATCTCAGGGGTATACCCAATGTCAATACCGGCGACCCTCTTTGTGTGGTATTTTTGGCAGAAAAAGAAACAGAGATCAGGAGTGCTATGGGACACACCCAGCCCTCCAGAAGTGGAAAGAGCAGTCCTTGATGATGGCATTTATAGAATTCTCCAAAGAGGATTGTTGGGCAGGTCTCAAGTAGGAGTAGGAGTTTTTCAAGAAGGCGTGTTCCACACAATGTGGCACGTCACCAGGGGAGCTGTCCTCATGTACCAAGGGAAGAGACTGGAACCAAGTTGGGCCAGTGTCAAAAAAGACTTGATCTCATATGGAGGAGGTTGGAGGTTTCAAGGATCCTGGAACGCGGGAGAAGAAGTGCAGGTGATTGCTGTTGAACCGGGGAAGAACCCCAAAAATGTACAGACAGCGCCGGGTACCTTCAAGACCCCTGAAGGCGAAGTTGGAGCCATAGCTCTAGACTTTAAACCCGGCACATCTGGATCTCCTATCGTGAACAGAGAGGGAAAAATAGTAGGTCTTTATGGAAATGGAGTGGTGACAACAAGTGGTACCTACGTCAGTGCCATAGCTCAAGCTAAAGCATCACAAGAAGGGCCTCTACCAGAGATTGAGGACGAGGTGTTTAGGAAAAGAAACTTAACAATAATGGACCTACATCCAGGATCGGGAAAAACAAGAAGATACCTTCCAGCCATAGTCCGTGAGGCCATAAAAAGAAAGCTGCGCACGCTAGTCTTAGCTCCCACAAGAGTTGTCGCTTCTGAAATGGCAGAGGCGCTCAAGGGAATGCCAATAAGGTATCAGACAACAGCAGTGAAGAGTGAACACACGGGAAAGGAGATAGTTGACCTTATGTGTCACGCCACTTTCACTATGCGTCTCCTGTCTCCTGTGAGAGTTCCCAATTATAATATGATTATCATGGATGAAGCACATTTTACCGATCCAGCCAGCATAGCAGCCAGAGGGTATATCTCAACCCGAGTGGGTATGGGTGAAGCAGCTGCGATTTTCATGACAGCCACTCCCCCCGGATCGGTGGAGGCCTTTCCACAGAGCAATGCAGTTATCCAAGATGAGGAAAGAGACATTCCTGAAAGATCATGGAACTCAGGCTATGACTGGATCACTGATTTCCCAGGTAAAACAGTCTGGTTTGTTCCAAGCATCAAATCAGGAAATGACATTGCCAACTGTTTAAGAAAGAATGGGAAACGGGTGGTCCAATTGAGCAGAAAAACTTTTGACACTGAGTACCAGAAAACAAAAAATAACGACTGGGACTATGTTGTCACAACAGACATATCCGAAATGGGAGCAAACTTCCGAGCCGACAGGGTAATAGACCCGAGGCGGTGCCTGAAACCGGTAATACTAAAAGATGGCCCAGAGCGTGTCATTCTAGCCGGACCGATGCCAGTGACTGTGGCTAGCGCCGCCCAGAGGAGAGGAAGAATTGGAAGGAACCAAAATAAGGAAGGCGATCAGTATATTTACATGGGACAGCCTCTAAACAATGATGAGGACCACGCCCATTGGACAGAAGCAAAAATGCTCCTTGACAACATAAACACACCAGAAGGGATTATCCCAGCCCTCTTTGAGCCGGAGAGAGAAAAGAGTGCAGCAATAGACGGGGAATACAGA
			CTACGGGGTGAAGCGAGGAAAACGTTCGTGGAGCTCATGAGAAGAGGAGATCTACCTGTCTGGCTATCCTACAAAGTTGCCTCAGAAGGCTTCCAGTACTCCGACAGAAGGTGGTGCTTTGATGGGGAAAGGAACAACCAGGTGTTGGAGGAGAACATGGACGTGGAGATCTGGACAAAAGAAGGAGAAAGAAAGAAACTACGACCCCGCTGGCTGGATGCCAGAACATACTCTGACCCACTGGCTCTGCGCGAATTCAAAGAGTTCGCAGCAGGAAGAAGAAGCGTCTCAGGTGACCTAATATTAGAAATAGGGAAACTTCCACAACATTTAACGCAAAGGGCCCAGAACGCCTTGGACAATCTGGTTATGTTGCACAACTCTGAACAAGGAGGAAAAGCCTATAGACACGCCATGGAAGAACTACCAGACACCATAGAAACGTTAATGCTCCTAGCTTTGATAGCTGTGCTGACTGGTGGAGTGACGTTGTTCTTCCTATCAGGAAGGGGTCTAGGAAAAACATCCATTGGCCTACTCTGCGTGATTGCCTCAAGTGCACTGTTATGGATGGCCAGTGTGGAACCCCATTGGATAGCGGCCTCTATCATACTGGAGTTCTTTCTGATGGTGTTGCTTATTCCAGAGCCGGACAGACAGCGCACTCCACAAGACAACCAGCTAGCATACGTGGTGATAGGTCTGTTATTCATGATATTGACAGTGGCAGCCAATGAGATGGGATTACTGGAAACCACAAAGAAGGACCTGGGGATTGGTCATGCAGCTGCTGAAAACCACCATCATGCTGCAATGCTGGACGTAGACCTACATCCAGCTTCAGCCTGGACTCTCTATGCAGTGGCCACAACAATTATCACTCCCATGATGAGACACACAATTGAAAACACAACGGCAAATATTTCCCTGACAGCTATTGCAAACCAGGCAGCTATATTGATGGGACTTGACAAGGGATGGCCAATATCAAAGATGGACATAGGAGTTCCACTTCTCGCCTTGGGGTGCTATTCTCAGGTGAACCCGCTGACGCTGACAGCGGCGGTATTGATGCTAGTGGCTCATTATGCCATAATTGGACCCGGACTGCAAGCAAAAGCTACTAGAGAAGCTCAAAAAAGGACAGCAGCCGGAATAATGAAAAACCCAACTGTCGACGGGATCGTTGCAATAGATTTGGACCCTGTGGTTTACGATGCAAAATTTGAAAAACAGCTAGGCCAAATAATGTTGTTGATACTTTGCACATCACAGATCCTCCTGATGCGGACCACATGGGCCTTGTGTGAATCCATCACACTAGCCACTGGACCTCTGACTACGCTTTGGGAGGGATCTCCAGGAAAATTCTGGAACACCACGATAGCGGTGTCCATGGCAAACATTTTTAGGGGAAGTTATCTAGCAGGAGCAGGTCTGGCCTTTTCATTAATGAAATCTCTAGGAGGAGGTAGGAGAGGCACGGGAGCCCAAGGGGAAACACTGGGAGAAAAATGGAAAAGACAGCTAAACCAATTGAGCAAGTCAGAATTCAACACTTACAAAAGGAGTGGGATTATAGAGGTGGATAGATCTGAAGCCAAAGAGGGGTTAAAAAGAGGAGAAACGACTAAACACGCAGTGTCGAGAGGAACGGCCAAACTGAGGTGGTTTGTGGAGAGGAACCTTGTGAAACCAGAAGGGAAAGTCATAGACCTCGGTTGTGGAAGAGGTGGCTGGTCATATTATTGCGCTGGGCTGAAGAAAGTCACAGAAGTGAAAGGATACACGAAAGGAGGACCTGGACATGAGGAACCAATCCCAATGGCAACCTATGGATGGAACCTAGTAAAGCTATACTCCGGGAAAGATGTATTCTTTACACCACCTGAGAAATGTGACACCCTCTTGTGTGATATTGGTGAGTCCTCTCCGAACCCAACTATAGAAGAAGGAAGAACGTTACGTGTTCTAAAGATGGTGGAACCATGGCTCAGAGG
			AAACCAATTTTGCATAAAAATTCTAAATCCCTATATGCCGAGTGTGGTAGAAACTTTGGAGCAAATGCAAAGAAAACATGGAGGAATGCTAGTGCGAAATCCACTCTCAAGAAACTCCACTCATGAAATGTACTGGGTTTCATGTGGAACAGGAAACATTGTGTCAGCAGTAAACATGACATCTAGAATGCTGCTAAATCGATTCACAATGGCTCACAGGAAGCCAACATATGAAAGAGACGTGGACTTAGGCGCTGGAACAAGACATGTGGCAGTAGAACCAGAGGTGGCCAACCTAGATATCATTGGCCAGAGGATAGAGAATATAAAAAATGAACACAAATCAACATGGCATTATGATGAGGACAATCCATACAAAACATGGGCCTATCATGGATCATATGAGGTCAAGCCATCAGGATCAGCCTCATCCATGGTCAATGGTGTGGTGAGACTGCTAACCAAACCATGGGATGTCATTCCCATGGTCACACAAATAGCCATGACTGACACCACACCCTTTGGACAACAGAGGGTGTTTAAAGAGAAAGTTGACACGCGTACACCAAAAGCGAAACGAGGCACAGCACAAATTATGGAGGTGACAGCCAGGTGGTTATGGGGTTTTCTCTCTAGAAACAAAAAACCCAGAATCTGCACAAGAGAGGAGTTCACAAGAAAAGTCAGGTCAAACGCAGCTATTGGAGCAGTGTTCGTTGATGAAAATCAATGGAACTCAGCAAAAGAGGCAGTGGAAGATGAACGGTTCTGGGACCTTGTGCACAGAGAGAGGGAGCTTCATAAACAAGGAAAATGTGCCACGTGTGTCTACAACATGATGGGAAAGAGAGAGAAAAAATTAGGAGAGTTCGGAAAGGCAAAAGGAAGTCGCGCAATATGGTACATGTGGTTGGGAGCGCGCTTTTTAGAGTTTGAAGCCCTTGGTTTCATGAATGAAGATCACTGGTTCAGCAGAGAGAATTCACTCAGTGGAGTGGAAGGAGAAGGACTCCACAAACTTGGATACATACTCAGAGACATATCAAAGATTCCAGGGGGAAATATGTATGCAGATGACACAGCCGGATGGGACACAAGAATAACAGAGGATGATCTTCAGAATGAGGCCAAAATCACTGACATCATGGAACCTGAACATGCCCTATTGGCCACGTCAATCTTTAAGCTAACCTACCAAAACAAGGTAGTAAGGGTGCAGAGACCAGCGAAAAATGGAACCGTGATGGATGTCATATCCAGACGTGACCAGAGAGGAAGTGGACAGGTTGGAACCTATGGCTTAAACACCTTCACCAACATGGAGGCCCAACTAATAAGACAAATGGAGTCTGAGGGAATCTTTTCACCCAGCGAATTGGAAACCCCAAATCTAGCCGAAAGAGTCCTCGACTGGTTGAAAAAACATGGCACCGAGAGGCTGAAAAGAATGGCAATCAGTGGAGATGACTGTGTGGTGAAACCAATCGATGACAGATTTGCAACAGCCTTAACAGCTTTGAATGACATGGGAAAGGTAAGAAAAGACATACCGCAATGGGAACCTTCAAAAGGATGGAATGATTGGCAACAAGTGCCTTTCTGTTCACACCATTTCCACCAGCTGATTATGAAGGATGGGAGGGAGATAGTGGTGCCATGCCGCAACCAAGATGAACTTGTAGGTAGGGCCAGAGTATCACAAGGCGCCGGATGGAGCTTGAGAGAAACTGCATGCCTAGGCAAGTCATATGCACAAATGTGGCAGCTGATGTACTTCCACAGGAGAGACTTGAGATTAGCGGCTAATGCTATCTGTTCAGCCGTTCCAGTTGATTGGGTCCCAACCAGCCGCACCACCTGGTCGATCCATGCCCACCATCAATGGATGACAACAGAAGACATGTTGTCAGTGTGGAATAGGGTTTGGATAGAGGAAAACCCATGGATGGAGGACAAGACTCATGTGTCCAGTTGGGAAGACGTTCCATACCTAGGAAAAA
			GGGAAGATCAATGGTGTGGTTCCCTAATAGGCTTAACAGCACGAGCCACCTGGGCCACCAACATACAAGTGGCCATAAACCAAGTGAGAAGGCTCATTGGGAATGAGAATTATCTAGACTTCATGACATCAATGAAGAGATTCAAAAACGAGAGTGATCCCGAAGGGGCACTCTGG
		</sequence>
		<sequence>
			<taxon idref="FJ432732_VietNam_2007"/>
			ATGAACAACCAACGGAAAAAGACGGCTCGACCGTCTTTCAATATGCTGAAACGCGCGAGAAACCGCGTGTCAACTGTTTCACAGTTGGCGAAGAGATTCTCAAAAGGATTGCTCTCAGGCCAAGGACCCATGAAATTGGTGATGGCTTTCATAGCATTCCTAAGATTTCTAGCCATACCCCCAACAGCAGGAATTTTGGCTAGATGGGGTTCATTCAAGAAGAGTGGAGCGATCAAAGTGCTACGGGGTTTCAAGAAAGAAATCTCAAACATGTTGAATACAATGAATAGAAGGAAAAGATCTGTGACCATGCTCCTTATGCTGATGCCTACAGCCTTGGCGTTCCATTTGACTACACGAGGGGGAGAGCCGCACATGATAGTCAGCAAGCAGGAAAGAGGAAAATCACTCTTGTTTAAGACCTCAGCAGGTGTCAACATGTGCACCCTTATAGCGATGGATTTGGGAGAGTTATGTGAGGACACAATGACTTACAAATGCCCTCGAATCACTGAAACTGAACCAGATGACGTTGATTGTTGGTGTAATGCCACAGACACATGGGTGACCTATGGAACATGTTCCCAAACTGGCGAGCACCGACGAGACAAACGTTCCGTCGCACTGGCCCCACACGTGGGACTTGGTTTGGAAACAAGAACCGAAACGTGGATGTCCTCTGAAGGCGCTTGGAAACAGATACAAAGAGTGGAGACTTGGGCCCTGAGACACCCAGGATTCACGGTGATAGCCCTTTTTCTAGCACATGTCATAGGAACATCCATCACCCAGAAAGGGATTATTTTCATTTTGCTAATGCTGGTAACACCATCCATGGCCATGCGATGCGTGGGAATAGGCAGCAGGGACTTCGTGGAAGGACTGTCAGGAGCAACTTGGGTAGATGTGGTACTGGAACATGGAAGTTGCGTCACCACCATGGCAAAAGACAAACCAACATTGGACATTGAACTCTTGAAGACGGAAGTCACAAACCCTGCCGTCCTGCGCAAACTGTGCATTGAAGCTAAAATATCAAACACCACCACCGACTCAAGATGTCCAACACAAGGAGAAGCCACACTAGTGGAAGAACAAGACGCGAACTTTGTGTGTCGACGAACGTTTGTGGACAGAGGCTGGGGCAATGGCTGTGGGCTCTTCGGAAAAGGAAGCCTAATAACGTGTGCTAAGTTCAAGTGTGTGACAAAACTGGAAGGAAAGATAGTTCAATATGAGAACTTGAAATATTCAGTAATAGTCACCGTTCACACCGGAGACCAGCACCAAGTGGGAAATGAAAGCACAGAACATGGGACAACTGCAACTATAACACCTCAAGCTCCTACGACGGAAATACAGCTGACCGACTACGGAGCTCTTACATTGGATTGTTCACCTAGAACAGGACTAGACTTTAATGAAATGGTGTTGTTGACAATGAAAGAAAAATCATGGCTAGTCCACAAACAATGGTTTTTAGACCTACCACTGCCTTGGACCTCGGGAGCTTCAACATCACAAGAGACTTGGAACAGACAAGATTTGCTGGTGACATTTAAGACAGCTCATGCAAAGAAGCAGGAAGTAGTCGTACTAGGATCACAAGAAGGAGCAATGCACACTGCGTTGACCGGAGCGACAGAAATCCAAACGTCTGGAACGACAACAATTTTTGCAGGACACTTGAAGTGCAGACTAAAGATGGACAAACTGACTCTAAAAGGGATGTCATATGTGATGTGCACAGGCTCATTCAAGCTAGAGAAAGAAGTGGCTGAGACCCAGCATGGAACCGTTCTAGTGCAGATTAAATACGAAGGAACAGATGCACCATGCAAGATCCCTTTTTCGACCCAAGATGAAAAAGGAGTAACCCAGAATGGGAGATTGATAACAGCCAACCCCATAGTTACTGACAAAGAAAAACCAGTCAACATTGAGGCAGAACCGCCCTTTGGTGAGAGTTACATCACAATAGGAGCAGGTGAAAAAGCTTT
			GAAACTAAGCTGGTTCAAGAAAGGAAGCAGCATAGGGAAAATGTTTGAGGCAACTGCCAGAGGAGCACGAAGGATGGCCATACTGGGAGACACCGCATGGGACTTTGGTTCTATAGGAGGAGTGTTCACGTCTGTTGGAAAATTAGTACACCAGATTTTTGGAACTGCATATGGAGTTTTGTTCAGCGGTGTTTCTTGGACCATGAAAATAGGAATAGGGGTTCTGCTGACATGGCTGGGATTAAACTCAAGGAGCACGTCCCTTTCGATGACGTGCATTGCAGTTGGCCTAGTAACACTATACCTAGGAGTCATGGTTCAGGCGGATTCAGGATGTGTAATCAATTGGAAAGGTAGAGAACTCAAATGTGGAAGTGGCATTTTTGTCACCAATGAAGTTCACACTTGGACAGAGCAATACAAATTTCAAGCTGACTCCCCAAAGAGACTATCAGCAGCCATCGGGAAGGCATGGGAGGAGGGTGTGTGTGGAATTCGATCAGCAACTCGTCTCGAGAACATCATGTGGAAGCAAATATCAAATGAACTGAATCACATTTTACTTGAAAATGATATGAAATTCACAGTGGTTGTAGGAGATGTTGCTGGGATCTTTGCTCAAGGAAAGAAAATGATTAGGCCACAACCCATGGAATACAAATACTCATGGAAAAGCTGGGGAAAGGCTAAAATCATAGGGGCAGATGTACAGAACACCACCTTCATCATCGATGGCCCAAACACCCCAGAATGCCCTGATGACCAAAGAGCATGGAACATTTGGGAAGTTGAGGACTATGGATTTGGAATTTTCACGACAAACATATGGCTGAAATTGCGTGATTCCTACACCCAAGTGTGTGACCACCGGCTAATGTCAGCTGCTATCAAGGACAGCAAGGCAGTTCACGCTGACATGGGGTACTGGATAGAAAGTGAAAAGAACGAGACCTGGAAGCTGGCAAGAGCCTCTTTCATAGAAGTTAAAACATGTATCTGGCCAAAATCCCACACTCTATGGAGCAATGGAGTTCTGGAAAGTGAAATGATAATTCCAAAGATCTATGGAGGACCAATATCTCAGCACAACTACAGACCAGGATATTTTACACAAACAGCAGGGCCGTGGCACCTAGGCAAGTTGGAACTGGATTTTGATTTGTGTGAGGGTACCACAGTTGTTGTGGATGAACATTGTGGAAATCGAGGACCATCTCTTAGGACCACAACAGTCACAGGAAAGATAATTCATGAATGGTGTTGCAGATCTTGCACGCTACCACCCTTACGTTTCAGAGGAGAAGATGGGTGCTGGTACGGTATGGAAATCAGACCAGTCAAGGAAAAGGAAGAAAATCTAGTCAAATCAATGGTCTCTGCAGGGTCAGGGGAAGTGGACAGCTTTTCACTAGGACTGCTATGCATATCAATAATGATCGAGGAGGTGATGAGATCCAGATGGAGTAGAAAAATGCTGATGACTGGAACACTGGCTGTGTTCTTCCTTCTCATAATGGGACAATTGACATGGAACGATCTGATCAGATTATGCATCATGGTTGGAGCCAACGCTTCCGACAGGATGGGGATGGGAACGACGTACCTAGCCCTGATGGCCACTTTTAAAATGAGACCGATGTTTGCTGTAGGGCTATTATTTCGCAGACTAACATCCAGAGAAGTTCTTCTTCTAACAATTGGATTGAGTCTAGTGGCATCTGTGGAGTTACCAAATTCCTTGGAGGAGCTGGGGGATGGACTTGCAATGGGCATTATGATTTTAAAATTATTGACTGACTTTCAATCACATCAGCTGTGGGCCACCTTGCTGTCCTTGACATTTATCAAAACAACGTTTTCCTTGCACTACGCATGGAAGACAATGGCTATGGTACTGTCAATTGTATCTCTCTTCCCTTTATGCCTGTCCACGACCTCCCAAAAAACAACATGGCTTCCGGTGCTATTGGGATCCCTTGGATGCAAACCACTAACCATGT
			TTCTTATAGCAGAAAACAAAATCTGGGGAAGGAGAAGTTGGCCTCTTAATGAAGGAATCATGGCTGTTGGAATAGTCAGCATCCTACTAAGTTCACTCCTAAAAAATGATGTACCGCTAGCTGGGCCACTAATAGCTGGAGGCATGCTAATAGCATGTTATGTTATATCTGGAAGCTCAGCCGACCTATCATTAGAGAAAGCGGCTGAGGTCTCCTGGGAAGAAGAAGCAGAACACTCTGGTGCCTCACACAACATATTAGTGGAAGTCCAAGATGATGGAACCATGAAGATAAAGGATGAAGAGAGAGATGACACGCTAACCATTCTCCTTAAAGCAACTCTGTTAGCAGTTTCAGGGGTGTACCCATTATCAATACCAGCGACCCTTTTCGTGTGGTACTTTTGGCAGAAAAAGAAACAGAGATCTGGAGTGTTATGGGACACACCCAGCCCTCCAGAAGTGGAAAGAGCAGTTCTTGATGATGGTATCTATAGAATTATGCAGAGAGGACTGTTGGGCAGGTCCCAAGTAGGGGTAGGAGTTTTCCAAGAAAACGTGTTCCACACAATGTGGCATGTCACCAGGGGAGCTGTACTCATGTATCAAGGGAAGAGATTGGAACCGAGCTGGGCCAGTGTCAAAAAAGACCTGATCTCATATGGAGGAGGTTGGAGGCTTCAAGGATCCTGGAACACAGGAGAAGAAGTGCAGGTGATTGCTGTTGAACCAGGGAAAAACCCCAAAAATGTACAAACAGCGCCGGGCACCTTTAAGACCCCTGAAGGTGAAGTTGGAGCCATTGCCCTAGACTTTAAACCTGGCACATCCGGATCTCCCATCGTGAACAGAGAAGGAAAAATAGTAGGTCTTTATGGAAATGGAGTAGTGACAACAAGTGGAACCTACGTCAGTGCCATAGCTCAAGCCAAAGCATCACAAGAAGGGCCCCTACCAGAGATTGAAGACGAGGTGTTTAGGAAAAGAAACTTAACAATAATGGACCTACATCCAGGATCGGGGAAAACAAGAAGATATCTTCCAGCCATAGTCCGTGAGGCCATAAAAAGGAAGCTGCGCACACTAATTCTGGCTCCCACAAGGGTTGTCGCTTCCGAAATGGCAGAGGCGCTCAAGGGAATGCCAATAAGGTACCAAACAACAGCAGTGAAGAGTGAACATACAGGAAAAGAGATAGTTGACCTCATGTGTCACGCCACTTTCACCATGCGCCTCCTGTCTCCCGTAAGAGTTCCCAATTACAACATGATCATCATGGATGAAGCACATTTCACCGATCCATCCAGTATAGCGGCCAGAGGGTACATCTCAACCCGAGTGGGCATGGGTGAAGCAGCTGCAATCTTCATGACAGCCACTCCCCCAGGATCAGTGGAGGCCTTTCCACAGAGCAACGCAGTTATCCAAGATGAGGAAAGAGACATTCCTGAGAGATCATGGAACTCAGGCTATGAGTGGATCACTGACTTCCCAGGTAAAACAGTTTGGTTTGTTCCAAGCATTAAATCAGGAAATGACATTGCCAACTGCTTAAGAAAGAATGGGAAACGGGTGATTCAATTGAGCAGGAAAACCTTTGATACAGAGTACCAAAAAACAAAAAACAACGACTGGGACTACGTCGTCACAACAGACATCTCCGAAATGGGAGCAAATTTCCGAGCCGACAGGGTGATAGACCCAAGACGGTGTCTGAAACCGGTAATACTAAAAGATGGTCCAGAGCGTGTCATTTTAGCAGGACCAATGCCAGTGACTGTGGCCAGTGCCGCCCAGAGGAGAGGAAGAATTGGAAGGAACCACAATAAGGAAGGTGATCAGTACATCTACATGGGACAGCCTTTAAACAACGATGAAGATCACGCTCACTGGACAGAAGCAAAAATGCTCCTTGATAATATAAACACACCAGAAGGGATTATCCCAGCCCTCTTCGAGCCAGAGAGAGAAAAGAGTGCAGCAATAGACGGGGAATACAGA
			CTGCGGGGTGAAGCAAGGAAAACGTTTGTGGAGCTCATGAGAAGAGGAGATCTACCTGTCTGGCTATCCTACAAAGTTGCCTCAGAAGGCTTCCAGTACTCTGACAGAAGATGGTGCTTTGACGGGGAAAGGAACAACCAGGTGTTGGAGGAGAACATGGACGTGGAGATCTGGACAAAAGAAGGAGAAAGAAAGAAACTACGACCCCGTTGGCTGGATGCCAGAACATACTCAGACCCACTAGCCCTGCGCGAGTTTAAAGAGTTTGCAGCAGGGAGAAGAAGCGTCTCAGGTGATTTAATATTAGAAATAGGGAAGCTTCCACAACACTTGACGCAAAGGGCCCAGAATGCCTTGGACAACCTGGTTATGTTGCACAACTCCGAACAAGGAGGAAGAGCCTATAGACATGCAATGGAAGAACTGCCAGACACCATAGAAACGTTGATGCTCCTAGCTCTGATAGCTGTGTTAACTGGTGGAGTGACACTGTTCTTCCTATCAGGAAGGGGCCTAGGGAAAACATCTATTGGCCTACTCTGCGTAATGGCTTCAAGCGTACTGCTATGGATGGCCAGTGTGGAGCCCCATTGGATAGCGGCCTCCATCATACTGGAGTTCTTCCTGATGGTGCTGCTTATTCCAGAGCCAGACAGACAACGCACTCCGCAGGACAACCAGCTGGCATATGTGGTGATAGGTTTGTTATTCATGATACTGACAGTAGCAGCCAATGAGATGGGACTGCTGGAAACCACAAAGAAAGACTTAGGGATTGGCCATGTGGCTGTTGAAAATCACCACCATGCCGCAATGCTGGACGTAGACTTACATCCAGCTTCAGCCTGGACCCTCTATGCAGTGGCCACAACAATTATCACTCCCATGATGAGGCACACAATCGAAAACACAACGGCAAACATTTCCCTGACAGCCATTGCAAACCAGGCAGCTATATTGATGGGACTTGACAAAGGATGGCCAATATCGAAGATGGACATAGGAGTTCCACTTCTCGCCTTGGGGTGCTATTCCCAGGTGAATCCACTGACGCTGACAGCGGCGGTATTGATGCTAGTGGCTCATTACGCCATAATTGGACCTGGACTGCAAGCAAAAGCTACTAGAGAAGCTCAAAAAAGGACAGCGGCCGGAATAATGAAAAATCCAACCGTTGATGGAATTGTTGCAATAGATTTGGACCCTGTGGTTTATGATGCAAAATTTGAAAAACAACTAGGCCAAATAATGTTGTTGATACTATGCACATCACAGATCCTCTTGATGCGGACTACATGGGCCCTGTGCGAGTCCATCACACTGGCCACTGGACCTCTGACCACGCTTTGGGAGGGATCTCCAGGAAAATTTTGGAACACCACGATAGCGGTTTCCATGGCAAACATTTTCAGAGGAAGTTATCTAGCAGGAGCAGGTCTGGCCTTCTCATTAATGAAATCTCTAGGAGGAGGTAGGAGAGGCACGGGAGCCCAAGGGGAAACACTGGGAGAGAAATGGAAAAGACAGCTGAACCAACTGAGCAAGTCAGAATTTAACACCTATAAAAGGAGTGGGATTATGGAAGTGGACAGATCCGAAGCCAAAGAGGGATTGAAAAGAGGAGAAACAACCAAACATGCAGTGTCGAGAGGAACCGCTAAACTGAGGTGGTTTGTGGAGAGGAACCTTGTGAAACCAGAAGGGAAAGTCATAGACCTCGGTTGTGGAAGAGGTGGCTGGTCATACTATTGCGCTGGGCTGAAGAAAGTCACAGAAGTGAAGGGATATACAAAAGGAGGACCTGGACATGAGGAACCAATCCCAATGGCGACCTATGGATGGAACCTAGTAAAGCTGCACTCTGGGAAAGACGTATTCTTTATACCACCTGAGAAATGTGACACCCTTTTGTGTGATATTGGTGAGTCCTCTCCAAACCCAACTATAGAGGAAGGAAGAACGTTACGCGTCCTAAAGATGGTGGAACCATGGCTCAGAGG
			AAACCAATTTTGCATAAAAATTCTGAATCCCTACATGCCAAGTGTGGTGGAAACTCTGGAGCAAATGCAAAGAAAACATGGAGGAATGCTAGTGCGAAATCCACTTTCAAGAAATTCTACTCATGAAATGTATTGGGTTTCATGTGGAACAGGAAACATTGTGTCAGCAGTAAACATGACATCTAGAATGTTGCTAAATCGATTCACAATGGCTCACAGGAAACCAACATATGAAAGAGACGTGGACCTAGGCGCCGGAACAAGACATGTGGCAGTGGAACCAGAGGTAGCCAACCTAGATATCATTGGCCAGAGGATAGAGAACATAAAACATGAACATAAGTCAACATGGCATTATGATGAGGACAATCCATATAAAACATGGGCCTATCATGGATCATATGAGGTCAAGCCATCAGGATCAGCCTCATCCATGGTCAATGGCGTGGTGAAACTGCTCACCAAACCATGGGATGTCATCCCTATGGTCACACAAATAGCCATGACTGACACTACACCCTTTGGACAACAGAGGGTGTTTAAAGAGAAAGTTGACACACGCACACCAAAAGCAAAACGGGGCACAGCACAAATCATGGAGGTGACAGCCAAGTGGTTATGGGGTTTTCTTTCTAGAAACAAGAAACCAAGAATTTGCACAAGAGAGGAGTTCACAAGAAAAGTTAGGTCAAACGCAGCCATTGGAGCAGTGTTCGTTGATGAAAATCAATGGAACTCAGCAAAAGAAGCAGTGGAAGATGAGCGGTTCTGGGACCTTGTGCATAGAGAGAGGGAGCTTCACAAACAGGGAAAATGTGCTACGTGTGTTTACAACATGATGGGGAAGAGAGAGAAAAAGCTAGGAGAGTTCGGAAAGGCAAAAGGAAGTCGTGCAATATGGTACATGTGGTTGGGAGCACGCTTTCTAGAGTTCGAAGCTCTTGGTTTCATGAACGAAGATCACTGGTTCAGCAGAGAGAATTCACTCAGCGGAGTGGAAGGAGAAGGACTCCACAAACTTGGATATATACTCAGAGACATATCAAAGATTCCAGGGGGAAACATGTATGCAGATGACACAGCCGGATGGGATACAAGGATAACAGAGGATGACCTTCAGAATGAGGCCAGAATTACTGACATCATGGAACCCGAACATGCCCTACTGGCTAAGTCAATCTTCAAGTTAACCTACCAAAATAAGGTGGTAAGGGTACAGAGACCAGCAAAAAATGGAACCGTGATGGATGTCATATCCAGACGTGACCAGAGAGGAAGTGGTCAGGTCGGAACTTATGGCTTAAACACTTTCACCAACATGGAAGCCCAGCTGATAAGACAAATGGAGTCTGAGGGAATCTTTTCACCCAGCGAATTAGAGACCCCAAATTTAGCCGAGAGAGTTCTCGACTGGCTGGAAAAATATGGCGTCGAAAGGCTGAAAAGAATGGCAATCAGCGGAGATGACTGCGTAGTGAAACCAATTGATGATAGGTTTGCAACAGCCTTGACAGCTCTGAATGATATGGGAAAAGTAAGAAAAGATATACCACAATGGGAACCTTCAAAAGGATGGAATGATTGGCAACAAGTGCCTTTTTGTTCACACCACTTCCACCAGCTAATTATGAAGGATGGGAGGGAAATAGTGGTGCCATGCCGCAACCAAGATGAACTTGTGGGTAGGGCTAGAGTATCACAAGGTGCTGGATGGAGCCTGAGAGAAACTGCATGCCTAGGCAAGTCATATGCACAAATGTGGCAGCTGATGTACTTCCACAGGAGAGACCTGAGACTAGCCGCTAATGCTATCTGTTCAGCCGTTCCAGTTGATTGGATCCCAACCAGCCGTACCACCTGGTCGATCCATGCCCATCACCAATGGATGACAACAGAAGACATGCTGTCAGTGTGGAATAGGGTTTGGATAGAGGAAAACCCATGGATGGAGGACAAAACCCACATATCCAGTTGGGGAGATGTTCCATATTTAGGAAAAA
			GGGAAGACCAATGGTGTGGATCCCTGATAGGCTTAACAGCAAGGGCCACCTGGGCCACCAACATACAAGTGGCCATAAACCAAGTGAGAAGACTAATTGGGAATGAGAATTATCTAGATTACATGACATCAATGAAGAGGTTCAAGAACGAGAGTGATCCCGAAGGGGCACTCTGG
		</sequence>
		<sequence>
			<taxon idref="FJ176780_China_2006"/>
			ATGAACAACCAACGAAAAAAGACGGCTCGACCGTCTTTCAATATGCTGAAACGCGCGAGAAACCGCGTGTCAACTGTTTCACAGTTGGCGAAGAGATTCTCAAAAGGATTGCTCTCAGGCCAAGGACCCATGAAATTGGTGATGGCTTTCATAGCATTCCTAAGATTTCTAGCCATACCCCCAACAGCAGGAATTTTGGCTAGATGGGGTTCATTCAAGAAGAGTGGAGCGATCAAAGTGCTACGGGGCTTCAAGAAAGAAATCTCAAACATGTTGAATATAATGAATAGAAGGAAAAGATCTGTGACCATGCTCCTTATGCTGATGCCTACAGCCTTGGCGTTCCATTTGACTACACGAGGGGGAGAGCCGCACATGATAGTCAGCAAGCAGGAAAGAGGAAAGTCACTCTTGTTCAAGACCTCAGCAGGTGTCAACATGTGCACCCTTATAGCGATGGATTTGGGAGAGTTATGTGAGGACACAATGACTTACAAATGCCCTCGAATCACTGAAGCTGAACCAGATGACGTTGATTGTTGGTGTAATGCCACAGACACATGGGTGACCTATGGAACATGCTCCCAAACTGGCGAGCACCGACGAGACAAACGTTCCGTCGCACTGGCCCCACACGTGGGACTTGGTTTGGAAACAAGAACCGAAACGTGGATGTCCTCTGAAGGCGCTTGGAAACAGATACAAAGAGTGGAGACTTGGGCCCTGAGACACCCAGGATTCACGGTGATAGCCCTTTTTCTAGCACATGCCATAGGAACATCCATCACCCAGAAAGGGATTATTTTCATTTTGTTAATGCTGGTAACACCATCCATGGCCATGCGATGCGTGGGAATAGGCAGCAGGGACTTCGTGGAAGGACTGTCAGGAGCAACTTGGGTAGATGTGGTACTGGAACATGGAAGTTGCGTCACCACCATGGCAAAAGACAAACCAACATTGGACATTGAACTCTTGAAGACGGAAGTCACAAACCCTGCCGTCCTGCGCAAACTGTGCATTGAAGCTAAAATATCAAACACCACCACCGACTCAAGATGTCCAACACAAGGAGAAGCCACACTGGTGGAAGAACAAGACGCGAACTTTGTGTGTCGACGAACGTTCGTGGACAGAGGCTGGGGCAATGGCTGTGGGCTCTTCGGAAAAGGAAGCCTAATAACGTGTGCTAAGTTCAAGTGTGTGACAAAACTGGAAGGAAAGATAGTTCAATATGAAAACTTGAAATATTCAGTAATAGTCACCGTTCACACCGGAGACCAGCACCAAGTGGGAAATGAAAGCACAGAACATGGGACAACTGCAACTATAACACCTCAAGCTCCCACGACGGAAATACAGCTGACCGACTACGGAGCTCTTACATTGGATTGTTCACCTAGAACAGGACTAGACTTTAATGAAATGGTGTTGTTGACAATGAAAGAAAAATCATGGCTAGTCCACAAACAATGGTTTTTAGACCTACCACTGCCTTGGACCTCGGGAGCTTCAACATCACAAGAGACTTGGAACAGACAAGATTTGCTGGTGACATTCAAGACAGCTCATGCAAAGAAGCAGGAAGTAGTCGTACTAGGATCACAAGAAGGAGCAATGCACACTGCGTTGACCGGAGCGACAGAAATCCAAACGTCTGGAACGACAACAATTTTTGCAGGACACTTGAAATGCAGACTAAAGATGGACAAACTGACTCTAAAAGGGATGTCATATGTGATGTGCACAGGCTCATTCAAGCTAGAGAAAGAAGTGGCTGAGACACAGCATGGAACCGTTCTAGTGCAGATTAAATACGAAGGAACAGATGCACCATGCAAGATCCCTTTTTCGACCCAAGATGAAAAAGGAGTAACCCAGAATGGGAGATTGATAACAGCTAACCCCATAGTTACTGACAAAGAAAAACCAGTCAACATTGAGGCAGAACCGCCTTTTGGTGAGAGCTACATTGTAATAGGGGCAGGTGAAAAAGCTTT
			GAAACTAAGCTGGTTCAAGAAAGGAAGCAGCATAGGGAAAATGTTTGAGGCAACTGCCAGAGGAGCACGAAGGATGGCCATACTGGGAGACACCGCATGGGACTTTGGTTCTATAGGAGGAGTGTTCACGTCTGTTGGAAAATTAGTACACCAGATTTTTGGAACTGCATATGGAGTTTTGTTCAGCGGTGTTTCCTGGACCATGAAAATAGGAATAGGGGTTCTGCTGACATGGCTAGGATTAAACTCAAGGAGCACGTCCCTTTCGATGACGTGCATTGCAGTTGGCCTAGTAACACTATACCTAGGAGTCATGGTTCAGGCGGATTCAGGATGTGTAATTAATTGGAAAGGTAGAGAACTCAAATGTGGAAGTGGCATTTTTGTCACCAATGAAGTTCATACTTGGACAGAGCAATACAAATTTCAAGCTGACTCCCCAAAGAGACTATCAGCAGCCATCGGGAAGGCATGGGAGGAGGGTGTGTGTGGAATTCGATCAGCAACTCGTCTCGAGAACATCATGTGGAAGCAAATATCAAATGAACTGAATCACATCTTACTTGAAAATGATATGAAATTCACAGTGGTTGTAGGAGATGTTGCTGGGATCTTGGCTCAAGGAAAGAAAATGATTAGGCCACAACCCATGGAATACAAATACTCGTGGAAAAGCTGGGGAAAGGCTAAAATCATAGGGGCAGATGTACAGAACACCACCTTCATCATCGATGGCCCAAACACCCCAGAATGCCCTGATGACCAAAGAGCATGGAACATTTGGGAAGTTGAGGACTATGGATTTGGAATTTTCACGACAAACATATGGCTGAAATTGCGTGATTCCTACACCCAAGTGTGTGACCACCGGCTAATGTCAGCTGCCATCAAGGACAGCAAGGCAGTTCACGCTGACATGGGGTACTGGATAGAAAGTGAAAAGAACGAGACCTGGAAGCTGGCAAGAGCCTCTTTCATAGAAGTTAAAACATGTATCTGGCCAAAATCCCACACTCTATGGAGCAATGGAGTTCTGGAAAGCGAAATGATAATTCCAAAGATCTATGGAGGACCAATATCTCAGCACAACTACAGACCAGGATATTTCACACAAACAGCAGGGCCGTGGCACTTAGGCAAGTTGGAACTGGATTTTGATTTGTGTGAGGGTACCACAGTTGTTGTGGATGAACATTGTGGAAATCGAGGACCATCTCTTAGGACCACAACAGTCACAGGAAAGATAATTCATGAATGGTGTTGCAGATCTTGCACGCTACCACCCTTACGTTTCAGAGGAGAAGACGGGTGCTGGTACGGTATGGAAATCAGACCAGTCAAGGAAAAGGAAGAAAATCTAGTCAAATCAATGGTCTCTGCAGGGTCAGGGGAAGTGGACAGCTTTTCACTAGGACTGCTATGCATATCAATAATGATCGAAGAGGTGATGAGATCCAGATGGAGTAGAAAAATGCTGATGACTGGAACACTGGCTGTGTTCTTCCTTCTCATAATGGGACAATTGACATGGAACGATCTGATCAGATTATGCATCATGGTTGGAGCCAACGCTTCCGACAGGATGGGGATGGGAACGACGTACCTAGCTCTGATGGCCACTTTTAAAATGAGACCGATGTTTGCTGTAGGGCTATTATTTCGCAGACTAACATCCAGAGAAGTTCTTCTTCTAACAATTGGATTGAGTCTAGTGGCATCTGTGGAGTTACCAACTTCCTTGGAGGAGCTGGGGGATGGACTTGCAATGGGCATTATGATTTTAAAATTATTGACTGACTTTCAATCACATCAGTTGTGGGCTACCTTGCTGTCCTTGACATTTGTCAAAACAACGTTTTCCTTGCACTATGCATGGAAGACAATGGCTATGGTACTGTCAATTGTATCTCTCTTCCCCTTATGCCTGTCCACGACCTCCCAAAAAACAACATGGCTTCCGGTGCTATTGGGATCCCTTGGATGCAAACCACTAACCATGT
			TTCTCATAGCAGAAAACAAAATCTGGGGAAGGAGAAGTTGGCCCCTCAATGAAGGAATCATGGCTGTTGGAATAGTCAGCATCCTACTAAGTTCACTCCTCAAAAATGATGTGCCGCTAGCTGGGCCACTAATAGCTGGAGGCATGCTAATAGCATGTTATGTTATATCTGGAAGCTCAGCCGACCTATCACTAGAGAAAGCGGCTGAGGTCTCCTGGGAAGAAGAAGCAGAACACTCTGGTGCCTCACACAACATATTAGTGGAGGTCCAAGATGATGGAACCATGAAGATAAAGGATGAAGAGAGAGATGACACGCTAACCATTCTTCTTAAAGCAACTCTGCTAGCAGTTTCAGGGGTGTACCCATTATCAATACCAGCGACCCTTTTCGTGTGGTACTTTTGGCAGAAAAAGAAACAGAGATCTGGAGTGTTATGGGACACACCCAGCCCTCCAGAAGTGGAAAGAGCAGTTCTTGATGATGGCATCTATAGAATTATGCAGAGAGGACTGTTGGGCAGGTCCCAAGTAGGGGTAGGAGTTTTCCAAGAAAACGTGTTCCACACAATGTGGCATGTCACCAGGGGAGCTGTACTCATGTATCAAGGGAAGAGACTGGAACCGAGCTGGGCCAGTGTCAAAAAAGACCTGATCTCATATGGAGGAGGTTGGAGGCTTCAAGGATCCTGGAACACAGGAGAAGAAGTGCAGGTGATTGCTGTTGAACCAGGGAAAAACCCCAAAAATGTACAAACAGCGCCGGGCACCTTTAAGACCCCTGAAGGTGAAGTTGGAGCCATTGCCCTAGACTTTAAACCTGGCACATCTGGATCTCCCATCGTAAACAGAGAAGGAAAAATAGTAGGTCTTTATGGAAATGGAGTAGTGACAACAAGTGGAACCTACGTCAGTGCCATAGCTCAAGCCAAAGCATCACAAGAAGGGCCCCTACCAGAGATTGAAGACGAGGTGTTTAGGAAAAGAAACTTAACAATAATGGACCTACATCCAGGATCGGGGAAAACAAGAAGATATCTTCCAGCCATAGTCCGTGAGGCCATAAAAAGGAAGCTGCGCACACTAATTCTGGCTCCCACAAGGGTTGTCGCTTCCGAAATGGCAGAGGCGCTCAAGGGAATGCCAATAAGGTACCAAACAACAGCAGTGAAGAGTGAACACACAGGAAAAGAGATAGTTGACCTTATGTGTCACGCCACTTTCACTATGCGCCTCCTGTCTCCCGTAAGAGTTCCCAATTACAACATGATCATCATGGATGAAGCACATTTCACCGATCCATCCAGTATAGCGGCCAGAGGGTACATCTCAACCCGAGTGGGCATGGGTGAAGCAGCTGCAATCTTCATGACAGCCACTCCCCCAGGATCAGTGGAGGCCTTTCCACAGAGCAACGCAGTTATCCAAGATGAGGAAAGAGACATTCCTGAGAGATCATGGAACTCAGGCTATGAGTGGATCACTGACTTCCCAGGTAAAACAGTTTGGTTTGTTCCAAGCATTAAATCAGGAAATGACATTGCCAACTGCTTAAGAAAGAATGGGAAACGGGTGATTCAATTGAGCAGGAAAACCTTTGATACAGAGTACCAAAAAACAAAAAACAACGACTGGGACTACGTCGTCACAACAGACATCTCCGAAATGGGAGCAAATTTCCGAGCCGACAGGGTGATAGACCCAAGACGGTGTCTGAAACCGGTAATACTAAAAGATGGTCCAGAGCGTGTCATTTTAGCAGGACCAATGCCAGTGACTGTGGCCAGTGCCGCCCAGAGGAGAGGAAGAATTGGAAGGAACCACAATAAGGAAGGTGATCAGTACATCTACATGGGACAGCCTTTAAACAACGATGAAGATCACGCTCACTGGACAGAAGCAAAAATGCTCCTTGATAATATAAACACACCAGAAGGGATTATCCCAGCCCTCTTCGAGCCGGAGAGAGAAAAGAGTGCAGCAATAGACGGGGAATACAGA
			CTGCGGGGTGAAGCAAGGAAAACGTTTGTGGAGCTCATGAGAAGAGGAGATCTACCTGTCTGGCTATCCTACAAGGTTGCCTCAGAAGGCTACCAGTACTCTGACAGAAGATGGTGCTTTGACGGAGAAAGGAACAACCAGGTGTTGGAGGAGAACATGGACGTGGAGATCTGGACAAAAGAAGGAGAAAGAAAGAAACTACGACCCCGCTGGCTGGATGCCAGAACATACTCAGACCCACTAGCCCTGCGCGAGTTTAAAGAGTTTGCAGCAGGGAGAAGAAGCGTCTCAGGTGATCTAATATTAGAAATAGGGAAGCTTCCACAACACTTGACGCAAAGGGCCCAGAATGCCTTGGACAACCTGGTTATGTTGCACAACTCCGAACAAGGAGGAAGAGCCTATAGACATGCAATGGAAGAACTGCCAGACACCATAGAAACGTTGATGCTCCTAGCTTTGATAGCTGTGTTAACTGGTGGAGTGACATTGTTCTTCCTATCAGGAAGGGGCCTAGGGAAAACATCTATTGGCCTACTCTGCGTAATGGCTTCAAGCGTACTGCTATGGATGGCCAGTGTGGAGCCCCATTGGATAGCGGCCTCCATCATACTGGAGTTCTTCCTGATGGTGCTGCTTATTCCAGAGCCAGACAGACAACGCACTCCGCAGGACAACCAGCTGGCATATGTGGTGATAGGTTTGTTATTCATGATACTGACAGTAGCAGCCAATGAGATGGGACTGCTGGAAACCACAAAGAAAGACTTAGGGATTGGCCATGTGGCTGTTGAAAATCACCACCATGCCGCAATGCTGGACGTAGACTTACATCCAGCTTCAGCCTGGACCCTCTATGCAGTGGCCACAACAATTATCACTCCCATGATGAGGCACACAATCGAAAACACAACGGCAAATATTTCCCTGACAGCCATTGCAAACCAGGCAGCTATATTGATGGGACTTGACAAAGGATGGCCAATATCGAAGATGGACATAGGAGTTCCACTTCTCGCCTTGGGGTGCTATTCCCAGGTGAATCCACTGACGCTGACAGCGGCGGTATTGATGCTAGTGGCTCATTACGCCATAATTGGACCTGGACTGCAAGCAAAAGCTACTAGAGAAGCTCAAAAAAGGACAGCGGCCGGAATAATGAAAAATCCAACCGTTGATGGAATTGTTGCAATAGATTTGGACCCTGTGGTTTATGATGCAAAATTTGAGAAACAACTAGGCCAAATAATGTTGTTGATACTATGCACATCACAGATCCTCTTGATGCGGACTACATGGGCCTTGTGCGAATCCATCACACTGGCCACTGGACCTCTGACCACGCTTTGGGAGGGATCTCCAGGAAAATTTTGGAACACCACGATAGCGGTTTCCATGGCAAACATTTTCAGAGGAAGTTATCTAGCAGGAGCAGGTCTGGCCTTCTCATTAATGAAATCTCTAGGAGGAGGTAGGAGAGGCACGGGAGCCCAAGGGGAAACACTGGGAGAGAAATGGAAAAGACAGCTGAACCAACTGAGCAAGTCAGAATTTAACACCTATAAAAGGAGTGGGATTATGGAAGTGGACAGATCCGAAGCCAAGGAGGGATTGAAAAGAGGAGAAACAACCAAACATGCAGTGTCGAGAGGAACCGCTAAACTGAGGTGGTTTGTGGAGAGGAACCTTGTGAAACCAGAAGGGAAAGTCATAGACCTCGGTTGTGGAAGAGGTGGCTGGTCATACTATTGCGCTGGGCTGAAGAAAGTCACAGAAGTGAAGGGATATACAAAAGGAGGACCTGGACATGAGGAACCAATCCCAATGGCGACCTATGGATGGAACCTAGTAAAGCTGCACTCTGGAAAAGACGTATTCTTTATACCACCTGAGAAATGTGACACCCTTTTGTGTGATATTGGTGAGTCCTCTCCAAACCCAACTATAGAGGAAGGAAGAACGCTACGCGTCCTAAAGATGGTGGAACCATGGCTCAGAGG
			AAACCAGTTTTGCATAAAAATTCTGAATCCCTACATGCCAAGTGTGGTGGAAACTCTGGAGCAAATGCAAAGAAAACATGGAGGAATGCTAGTGCGAAATCCACTTTCAAGAAATTCTACTCATGAAATGTATTGGGTTTCATGTGGAACAGGAAACATTGTGTCAGCAGTAAACATGACATCTAGAATGTTGCTAAATCGATTCACAATGGCTCACAGGAAACCAACATATGAAAGAGACGTGGACCTAGGCGCCGGAACAAGACATGTGGCAGTGGAACCAGAGGTAACCAACCTAGATATCATTGGCCAGAGGATAGAGAACATAAAACATGAACATAAGTCAACATGGCATTATGATGAGGACAATCCATATAAAACATGGGCCTATCATGGATCATATGAGGTCAAGCCATCAGGATCAGCCTCATCCATGGTCAATGGCGTGGTGAAACTGCTCACCAAACCATGGGATGTCATCCCCATGGTTACACAAATAGCCATGACTGACACTACACCCTTTGGACAACAGAGGGTGTTTAAAGAGAAAGTTGACACACGCACACCAAAAGCAAAACGGGGCACAGCACAAATCATGGAGGTGACAGCCAAGTGGTTATGGGGTTTTCTTTCTAGAAACAAGAAACCAAGAATTTGCACAAGAGAGGAGTTCACAAGAAAAGTTAGGTCAAACGCAGCCATTGGAGCAGTGTTCGTTGATGAAAATCAATGGAACTCAGCAAAAGAAGCAGTGGAAGATGAGCGGTTTTGGGACCTTGTGCATAGAGAGAGGGAGCTTCACAAACAGGGAAAATGTGCCACGTGTGTTTACAACATGATGGGGAAGAGAGAGAAAAAGCTAGGAGAGTTCGGAAAGGCAAAAGGAAGTCGTGCAATATGGTACATGTGGTTGGGAGCACGCTTTCTAGAGTTCGAAGCTCTTGGTTTCATGAACGAAGATCACTGGTTCAGCAGAGAGAATTCACTCAGCGGAGTGGAAGGAGAAGGACTCCACAAACTTGGATATATACTCAGAGACATATCAAAGATTCCAGGGGGAAACATGTATGCAGATGACACAGCCGGATGGGACACAAGGATAACAGAGGATGACCTTCAGAATGAGGCCAGAATTACTGACATCATGGAACCCGAACATGCCCTACTGGCTAAGTCAATCTTCAAGTTAACCTACCAAAATAAGGTGGTAAGGGTACAGAGACCAGCAAAAAATGGAACCGTGATGGATGTCATATCCAGACGTGACCAGAGAGGAAGTGGTCAGGTCGGAACTTATGGCTTGAACACTTTCACCAACATGGAAGCCCAGCTGATAAGACAAATGGAGTCTGAGGGAATCTTTTCACCCAGCGAATTAGAGACCCCAAATTTAGCCGAGAGAGTTCTCGACTGGCTGGAAAAATATGGCGTCGAAAGGCTGAAAAGAATGGCAATCAGCGGAGATGACTGCGTAGTGAAACCAATTGATGATAGGTTTGCAACAGCCTTAACAGCTCTGAATGATATGGGAAAAGTAAGAAAAGATATACCACAATGGGAACCTTCAAAAGGATGGAATGATTGGCAACAAGTGCCTTTTTGTTCACACCACTTCCACCAGCTGATTATGAAGGATGGGAGGGAAATAGTGGTGCCATGCCGTAACCAAGATGAACTTGTGGGTAGGGCTAGAGTATCACAAGGTGCTGGATGGAGCCTGAGAGAAACTGCATGCCTAGGCAAGTCATATGCACAAATGTGGCAGCTGATGTACTTCCACAGGAGAGACCTGAGACTAGCCGCTAATGCTATCTGTTCAGCCGTTCCAGTTGATTGGATCCCAACCAGCCGTACCACCTGGTCGATCCATGCCCATCATCAATGGATGACAACAGAAGACATGCTGTCAGTGTGGAATAGGGTTTGGATAGAGGAAAACCCATGGATGGAGGACAAAACCCACATATCCAGTTGGGGAGATGTTCCATATTTAGGAAAAA
			GGGAAGACCAATGGTGTGGATCCCTGATAGGCTTAACAGCAAGGGCCACCTGGGCCACCAACATACAAGTGGCCATATACCAAGTGAGAAGACTAATTGGGAATGAGAATTATCTAGATTACATGACATCAATGAAGAGATTCAAGAACGAGAGTGATCCCGAAGGGGCACTCTGG
		</sequence>
		<sequence>
			<taxon idref="GU131923_Cambodia_2005"/>
			ATGAACAACCAACGGAAAAAGACGGCTCGACCGTCTTTCAATATGCTGAAACGCGCGAGAAACCGCGTGTCAACTGTTTCACAGTTGGCGAAGAGATTCTCAAAAGGATTGCTCTCAGGCCAAGGACCCATGAAATTGGTGATGGCTTTCATAGCATTCCTAAGATTTCTAGCCATACCCCCAACAGCAGGAATTTTGGCTAGATGGGGTTCATTCAAGAAGAGTGGAGCGATCAAAGTGCTACGGGGTTTCAAGAAAGAAATCTCAAACATGTTGAATATAATGAATAGAAGGAAAAGATCTGTGACCATGCTCCTTATGCTGATGCCTACAGCCTTGGCGTTCCATTTGACTACACGAGGGGGAGAGCCGCACATGATAGTCAGCAAGCAGGAAAGAGGAAAGTCACTCTTGTTTAAGACCTCAGCAGGTGTCAACATGTGCACCCTTATAGCGATGGATTTGGGAGAGTTATGTGAGGACACAATGACTTACAAATGCCCTCGAATCACTGAAGCTGAACCAGATGACGTTGATTGTTGGTGTAATGCCACAGACACATGGGTGACCTATGGAACATGTTCCCAAACTGGCGAGCACCGACGAGACAAACGTTCCGTCGCACTGGCCCCACACGTGGGACTTGGTTTGGAAACAAGAACCGAAACGTGGATGTCCTCTGAAGGCGCTTGGAAACAGATACAAAGAGTGGAGACTTGGGCCCTGAGACACCCAGGATTCACGGTGATAGCCCTTTTTCTAGCACATGCCATAGGAACATCCATCACTCAGAAAGGGATTATTTTCATTTTGTTAATGCTGGTAACACCATCCATGGCCATGCGATGCGTGGGAATAGGCAGCAGGGACTTCGTGGAAGGACTGTCAGGAGCAACCTGGGTAGATGTGGTACTGGAACATGGAAGTTGCGTCACCACCATGGCAAAAGACAAACCAACATTGGACATTGAACTCTTGAAGACGGAAGTCACAAACCCTGCCATCCTGCGCAAACTGTGCATTGAAGCTAAAATATCAAACACCACCACCGACTCAAGATGTCCAACACAAGGAGAAGCCACACTGGTGGAAGAACAAGATGCGAACTTTGTGTGTCGACGAACGGTTGTGGACAGAGGCTGGGGCAATGGCTGTGGGCTCTTTGGAAAAGGAAGCCTAATAACGTGTGCTAAGTTCAAGTGTGTGACAAAACTGGAAGGAAAGATAGTTCAATATGAAAACTTGAAATATTCAGTAATAGTCACCGTTCACACCGGAGACCAGCACCAGGTGGGAAATGAAAGCACAGAACATGGGACAACTGCAACTATAACACCTCAAGCTCCTACGACGGAAATACAGCTGACCGACTACGGAGCTCTTACATTGGATTGTTCACCTAGAACAGGACTAGACTTTAATGAAATGGTGTTGTTGACAATGAAAGAAAAATCATGGCTAGTCCACAAACAATGGTTTCTAGACCTACCACTGCCTTGGACCTCGGGAGCCTCAACATCACAAGAGACTTGGAACAGACAAGACTTGCTGGTGACATTTAAGACAGCTCATGCAAAGAAGCAGGAAGTTGTCGTACTAGGATCACAAGAAGGAGCAATGCACACTGCGTTGACCGGAGCAACAGAAATCCAAACGTCTGGAACGACAACAATTTTTGCAGGACACTTGAAATGCAGACTAAAGATGGACAAACTGACTCTAAAAGGGATGTCATATGTGATGTGCACAGGCTCATTCAAGCTAGAGAAAGAAGTGGCTGAGACCCAGCATGGAACCGTTCTAGTGCAGATTAAATATGAAGGAACAGATGCACCATGCAAGATCCCTTTTTCGACCCAAGATGAAAAAGGAATAACCCAGAATGGGAGATTGATAACAGCTAACCCCATAGTTACTGACAAAGAAAAACCAGTCAACATTGAGGCAGAACCGCCTTTTGGTGAGAGTTACATCGTAATAGGAGCAGGTGAAAAAGCTTT
			GAAACTAAGCTGGTTTAAGAAAGGAAGCAGCATAGGGAAAATGTTTGAGGCAACTGCCAGAGGAGCACGAAGGATGGCCATACTGGGAGACACCGCATGGGACTTTGGTTCTATAGGAGGAGTGTTCACGTCTGTTGGAAAATTAGTACACCAGATTTTTGGAACTGCATATGGAGTTTTGTTCAGCGGTGTTTCCTGGACCATGAAAATAGGAATAGGGGTTCTGCTGACATGGCTAGGATTAAACTCAAGGAGCACGTCCCTTTCGATGACGTGCATTGCAGTTGGCCTAGTAACACTATACCTAGGAGTCATGGTTCAGGCGGATTCAGGATGTGTAATTAATTGGAAAGGTAGAGAACTCAAATGTGGAAGTGGCATTTTTGTCACCAATGAAGTTCACACTTGGACAGAGCAATACAAATTTCAAGCTGACTCCCCAAAGAGACTATCAGCAGCCATCGGGAAGGCATGGGAGGAGGGTGTGTGTGGAATTCGATCAGCAACTCGTCTCGAGAACATCATGTGGAAGCAAATATCAAATGAACTGAATCACATCTTACTTGAAAATGATATGAAATTCACAGTGGTTGTAGGAGATGTTGCTGGGATCTTGGCTCAAGGAAAGAAAATGATTAGGCCACAACCCATGGAATACAAATACTCGTGGAAAAGCTGGGGAAAGGCTAAAATCATAGGGGCAGATGTACAGAACACCACCTTTATCATCGACGGCCCAAACACCCCAGAATGCCCTGATGACCAAAGAGCATGGAACATTTGGGAAGTTGAGGACTATGGATTTGGAATTTTCACGACAAACATATGGCTGAAATTGCGTGATTCCTACACCCAAGTGTGTGACCACCGGCTAATGTCAGCTGCCATCAAGGACAGCAAGGCAGTTCACGCTGACATGGGGTATTGGATAGAAAGTGAAAAGAACGAGACCTGGAAGCTGGCAAGAGCCTCTTTCATAGAAGTTAAAACATGTATCTGGCCAAAATCCCACACTCTATGGAGCAATGGAGTTCTGGAAAGTGAAATGATAATTCCAAAGATCTATGGAGGACCAATATCTCAGCACAACTACAGACCAGGATATTTCACACAAACAGCAGGACCGTGGCACCTAGGCAAGTTGGAACTGGATTTTGATTTGTGTGAGGGTACCACAGTTGTTGTGGATGAACATTGTGGAAATCGAGGACCATCTCTTAGGACCACAACAGTCACAGGAAAGATAATTCATGAATGGTGTTGCAGATCTTGCACGCTACCACCCTTACGTTTCAGAGGAGAAGATGGGTGCTGGTACGGTATGGAAATCAGACCAGTCAAGGAAAAGGAAGAAAATCTAGTCAAATCAATGGTCTCTGCAGGGTCAGGGGAAGTGGACAGCTTTTCACTAGGACTGCTATGCATATCAATAATGATCGAAGAGGTGATGAGATCCAGATGGAGTAGAAAAATGCTGATGACTGGAACACTGGCTGTGTTCCTCCTTCTCATAATGGGACAATTGACATGGAATGATCTGATCAGATTATGCATCATGGTTGGAGCCAACGCTTCCGACAGGATGGGGATGGGAACGACGTACCTAGCTCTGATGGCCACTTTTAAAATGAGACCGATGTTTGCTGTAGGGCTATTATTTCGCAGACTAACATCCAGAGAAGTTCTTCTTCTAACAATTGGATTGAGTCTAGTGGCATCTGTGGAGTTACCAAATTCCTTGGAGGAGCTGGGGGATGGACTTGCAATGGGCATTATGATTTTAAAATTATTGACTGACTTTCAATCACATCAGCTGTGGGCTACCTTGCTGTCTTTGACATTTATCAAAACAACGTTTTCCTTGCACTATGCATGGAAGACAATGGCTATGGTACTGTCAATTGTATCTCTCTTCCCCTTATGCCTGTCCACGACCTCCCAAAAAACAACATGGCTTCCGGTGCTATTGGGATCCCTTGGATGCAAACCACTAACCATGT
			TCCTCATAGCAGAAAACAAAATCTGGGGAAAGAGAAGTTGGCCCCTCAATGAAGGAATCATGGCTGTTGGAATAGTCAGCATCCTACTAAGTTCACTTCTCAAAAATGATGTGCCGCTAGCTGGGCCACTAATAGCTGGAGGCATGCTAATAGCATGTTATGTTATATCTGGAAGCTCAGCCGACCTATCACTAGAGAAAGCGGCTGAGGTCTCCTGGGAAGAAGAAGCAGAACACTCTGGTGCCTCACACAACATATTAGTGGAGGTCCAAGATGATGGAACCATGAAGATAAAGGATGAAGAGAGAGATGACACGCTAACCATTCTCCTTAAAGCAACTCTGCTAGCAGTTTCAGGGGTGTACCCATTATCAATACCAGCGACCCTTTTCGTGTGGTACTTTTGGCAGAAAAAGAAACAGAGATCTGGAGTGTTATGGGACACACCCAGCCCTCCAGAAGTGGAAAGAGCAGTTCTTGATGATGGTATCTATAGAATTATGCAAAGAGGACTGTTGGGCAGGTCCCAAGTAGGGGTAGGAGTTTTCCAAGAAAACGTGTTCCACACAATGTGGCATGTTACCAGGGGAGCTGTACTCATGTATCAAGGGAAGAGACTGGAACCGAGCTGGGCCAGTGTCAAAAAAGACCTGATCTCATATGGAGGAGGTTGGAGGCTTCAAGGATCCTGGAACACAGGAGAAGAAGTGCAGGTGATTGCTGTTGAACCAGGGAAAAACCCCAAAAATGTACAAACAGCGCCGGGCACCTTTAAGACCCCTGAAGGTGAAGTTGGAGCCATTGCCCTAGATTTTAAACCCGGCACATCTGGATCTCCCATCGTGAACAGAGAAGGAAAAATAGTAGGTCTTTATGGAAATGGAGTAGTGACAACAAGTGGAACCTACGTCAGTGCCATAGCTCAAGCCAAAGCATCACAAGAAGGGCCCCTACCAGAGATTGAAGACGAGGTGTTTAGGAAAAGAAACTTAACAATAATGGACCTACATCCAGGATCGGGGAAAACAAGAAGATACCTACCAGCCATAGTCCGTGAGGCCATAAAAAGGAAGCTGCGTACACTAATTCTGGCTCCCACAAGGGTTGTCGCTTCCGAAATGGCAGAGGCGCTCAAGGGAATGCCAATAAGGTACCAAACAACAGCAGTGAAGAGTGAACACACAGGAAAAGAGATAGTTGACCTCATGTGTCACGCCACTTTCACCATGCGCCTCCTGTCTCCCGTGAGAGTTCCTAATTACAACATGATTATCATGGATGAAGCACATTTCACCGATCCATCCAGTATAGCGGCCAGAGGGTACATTTCAACCCGAGTGGGCATGGGTGAAGCAGCTGCAATCTTCATGACAGCCACTCCCCCAGGATCAGTGGAGGCCTTTCCACAGAGCAACGCAGTAATCCAAGATGAGGAAAGAGACATTCCTGAGAGATCATGGAACTCAGGCTATGAGTGGATCACTGACTTCCCAGGTAAAACAGTTTGGTTTGTTCCAAGCATTAAATCAGGAAATGACATAGCCAACTGCTTAAGAAAGAATGGGAAACGGGTGATTCAATTGAGCAGGAAAACCTTTGATACAGAGTACCAAAAAACAAAAAACAACGACTGGGACTACGTCGTCACAACAGACATCTCCGAAATGGGAGCAAATTTCCGAGCCGACAGGGTGATAGACCCAAGACGGTGTCTGAAACCGGTAATACTAAAAGATGGTCCAGAGCGTGTCATTTTAGCAGGACCAATGCCAGTGACTGTGGCCAGTGCCGCCCAGAGGAGAGGAAGAATTGGAAGGAACCACAATAAGGAAGGTGATCAGTACATCTACATGGGACAGCCTTTAAACAACGATGAAGATCACGCTCACTGGACAGAAGCAAAAATGCTCCTTGATAATATAAACACACCAGAAGGGATTATCCCAGCCCTCTTCGAGCCGGAGAGAGAAAAGAGTGCAGCAATAGACGGGGAATACAGA
			CTGCGGGGTGAAGCAAGGAAAACGTTTGTGGAGCTCATGAGAAGAGGAGATCTACCTGTCTGGCTATCCTACAAAGTTGCCTCAGAAGGCTTCCAGTACTCTGACAGAAGATGGTGCTTTGACGGGGAAAGGAACAACCAGGTGTTGGAGGAGAACATGGACGTGGAGATCTGGACAAAAGAGGGAGAAAGAAAGAAACTACGACCCCGCTGGCTGGATGCCAGAACATACTCAGACCCACTAGCCCTGCGCGAGTTTAAAGAGTTTGCAGCAGGGAGAAGAAGCGTCTCAGGTGATCTAATATTAGAAATAGGGAAACTTCCACAACACTTGACGCAAAGGGCCCAGAATGCCTTGGACAACCTGGTTATGTTGCACAACTCCGAACAAGGAGGAAGAGCCTACAGACATGCAATGGAAGAACTGCCAGACACCATAGAAACGTTGATGCTCCTAGCTTTGATAGCTGTGTTAACTGGTGGAGTGACACTGTTCTTCCTATCAGGAAGGGGCCTAGGGAAAACATCTATTGGCCTACTCTGCGTAATGGCTTCAAGCGTACTGCTATGGATGGCCAGTGTGGAGCCCCATTGGATAGCGGCCTCCATCATACTAGAGTTCTTCCTGATGGTGCTGCTTATTCCAGAGCCAGACAGACAACGCACTCCGCAGGACAACCAGCTGGCATATGTGGTGATAGGTTTGTTATTCATGATACTGACAGTAGCAGCCAATGAGATGGGACTGCTGGAAACCACAAAGAAAGACTTAGGGATTGGCCATGAGGCTGTTGGAAATCACCACCATGCCGCAATGCTGGACGTAGACTTACATCCAGCTTCAGCCTGGACCCTCTATGCAGTGGCCACAACAATTATCACTCCCATGATGAGGCACACAATCGAAAACACAACGGCAAACATTTCCCTGACAGCCATTGCAAACCAGGCAGCTATATTGATGGGACTTGACAAAGGATGGCCAATATCGAAGATGGACATAGGAGTTCCACTTCTCGCCTTGGGGTGCTATTCCCAGGTGAATCCACTGACGCTGACAGCGGCGGTATTGATGCTAGTGGCTCATTACGCCATAATTGGACCTGGACTGCAAGCAAAAGCTACTAGAGAAGCTCAAAAAAGGACAGCGGCCGGAATAATGAAAAATCCAACCGTTGATGGGATTGTTGCAATAGATTTGGACCCTGTGGTTTATGATGCAAAATTTGAGAAACAACTAGGCCAAATAATGTTGTTGATACTATGCACATCACAGATCCTCTTGATGCGGACTACATGGGCCTTGTGCGAATCCATCACACTGGCCACTGGACCTCTGACCACGCTTTGGGAGGGATCTCCAGGAAAATTTTGGAACACCACGATAGCGGTTTCCATGGCAAACATTTTTAGAGGAAGTTATCTAGCAGGAGCAGGTCTGGCCTTCTCATTAATGAAATCTCTAGGAGGAGGTAGGAGAGGCACGGGAGCCCAAGGGGAAACACTGGGAGAGAAATGGAAAAGACAGCTGAACCAACTGAGCAAGTCAGAATTTAACACCTATAAAAGGAGTGGGATTATGGAAGTGGACAGATCCGAAGCCAAAGAGGGATTGAAAAGAGGAGAAACAACCAAACATGCAGTGTCGAGAGGAACCGCTAAACTGAGGTGGTTTGTGGAGAGGAACCTTGTGAAACCAGAAGGGAAAGTCATAGACCTCGGTTGTGGAAGAGGTGGCTGGTCATACTATTGCGCTGGGCTGAAGAAAGTCACAGAAGTGAAGGGATATACAAAAGGGGGACCTGGACATGAGGAACCAATCCCAATGGCGACCTATGGATGGAACCTAGTAAAGCTGCACTCTGGGAAAGACGTATTCTTTATACCACCTGAGAAATGTGACACCCTTTTGTGTGATATTGGTGAGTCCTCTCCAAACCCAACTATAGAGGAAGGAAGAACACTACGCGTCCTAAAGATGGTGGAACCATGGCTCAGAGG
			AAACCAATTTTGCATAAAAATTCTGAATCCCTACATGCCAAGTGTGGTGGAAACTCTGGAGCAAATGCAAAGAAAACATGGAGGAATGCTAGTGCGAAATCCACTTTCAAGAAATTCTACTCATGAAATGTACTGGGTTTCATGTGGAACAGGAAACATTGTGTCAGCAGTAAACATGACATCTAGAATGTTGCTAAATCGATTCACAATGGCTCACAGGAAACCAACATATGAAAGAGACGTGGACCTAGGCGCCGGAACGAGACATGTGGCAGTGGAACCAGAGGTAGCTAACCTAGATATCATTGGCCAGAGGATAGAGAACATAAAACATGAACATAAGTCAACATGGCATTATGATGAGGACAATCCATATAAAACATGGGCCTATCATGGATCATATGAGGTCAAGCCATCAGGATCAGCCTCATCCATGGTCAATGGCGTGGTGAAACTGCTCACCAAGCCATGGGATGTCATCCCCATGGTTACACAAATAGCCATGACTGACACTACACCCTTTGGACAACAGAGGGTGTTTAAAGAGAAAGTTGACACACGCACACCAAAAGCAAAACGAGGCACAGCACAAATCATGGAGGTGACAGCCAAGTGGTTATGGGGTTTTCTTTCTAGAAACAAGAAACCAAGAATTTGCACAAGAGAGGAGTTCACAAGAAAAGTTAGGTCAAACGCAGCCATTGGAGCAGTGTTCGTTGATGAAAATCAATGGAACTCAGCAAAAGAAGCAGTGGAAGATGAGCGGTTCTGGGACCTTGTGCATAGAGAGAGGGAGCTTCACAAACAGGGAAAATGTGCCACGTGTGTTTACAACATGATGGGGAAGAGAGAGAAAAAACTAGGAGAGTTCGGAAAGGCAAAAGGAAGTCGTGCAATATGGTACATGTGGCTGGGAGCACGCTTTCTAGAGTTCGAAGCTCTTGGTTTCATGAACGAAGATCACTGGTTCAGCAGAGAGAATTCACTCAGCGGAGTGGAAGGAGAAGGACTCCACAAACTTGGATATATACTCAGAGACATATCAAAGATTCCAGGGGGAAACATGTATGCAGATGACACAGCCGGATGGGATACAAGGATAACAGAGGATGACCTTCAGAATGAGGCCAGAATTACTGACATCATGGAACCCGAACATGCCCTACTGGCTAAGTCAATCTTCAAGCTGACCTACCAAAATAAGGTGGTAAGGGTACAGAGACCAGCAAAAAATGGAACCGTGATGGATGTCATATCCAGACGTGACCAGAGAGGAAGTGGCCAGGTCGGAACTTATGGCTTAAACACTTTCACCAACATGGAAGCCCAGCTGATAAGACAAATGGAGTCTGAGGGAATCTTTTCACCCAGCGAATTAGAGACCCCAAATTTAGCCGAGAGAGTTCTCGACTGGCTGGAAAAATATGGCGTCGAAAGGCTGAAAAGAATGGCAATCAGCGGAGATGACTGCGTGGTGAAACCAATTGATGATAGGTTTGCAACAGCCTTAACAGCTCTGAATGATATGGGAAAAGTAAGAAAAGATATACCACAATGGGAACCTTCAAAAGGATGGAATGATTGGCAACAAGTGCCTTTTTGTTCACACCACTTCCACCAGCTGATTATGAAGGATGGGAGGGAAATAGTGGTGCCATGCCGCAACCAAGATGAACTTGTGGGTAGGGCTAGAGTATCACAAGGTGCTGGATGGAGCCTGAGAGAAACTGCATGCCTAGGCAAGTCATATGCACAAATGTGGCAGCTGATGTACTTCCACAGGAGAGACCTGAGACTAGCCGCTAATGCTATCTGTTCAGCCGTTCCAGTTGATTGGATCCCAACCAGCCGCACCACCTGGTCGATCCATGCCCATCACCAATGGATGACAACAGAAGACATGCTGTCAGTGTGGAATAGGGTTTGGATAGAGGAAAACCCATGGATGGAGGACAAAACCCATATATCCAGTTGGGGAGATGTTCCATATTTAGGAAAAA
			GGGAAGATCAATGGTGTGGATCCCTGATAGGCTTAACAGCAAGGGCCACCTGGGCCACCAACATACAAGTGGCCATAAACCAAGTGAGAAGACTAATTGGGAATGAGAATTATCTAGATTACATGACATCAATGAAGAGATTCAAGAACGAGAGTGATCCCGAAGGGGCACTCTGG
		</sequence>
		<sequence>
			<taxon idref="JQ045628_VietNam_2010"/>
			ATGAACAACCAACGGAAAAAGACGGCTCGACCGTCTTTCAATATGCTGAAACGCGCGAGAAACCGCGTGTCAACTGTTTCACAGTTGGCGAAGAGATTCTCAAAAGGATTGCTCTCAGGCCAAGGACCCATGAAATTGGTGATGGCTTTCATAGCATTCCTAAGATTTCTAGCCATACCCCCAACAGCAGGAATTTTGGCTAGATGGGGTTCATTCAAGAAGAGTGGAGCGATCAAAGTGCTACGGGGTTTCAAGAAAGAAATCTCAAACATGTTGAATATAATGAACAGAAGGAAAAGATCTGTGACCATGCTCCTTATGCTGATGCCCACAGCCTTGGCGTTCCATTTGACTACACGAGGGGGAGAGCCACACATGATAGTCAGCAAGCAGGAAAGAGGAAAATCACTCTTGTTTAAGACCTCAGCAGGTGTCAACATGTGCACCCTTATAGCGATGGATTTGGGAGAGTTATGTGAGGACACAATGACTTACAAATGCCCTCGAATCACTGAAACTGAACCAGATGACGTTGATTGTTGGTGTAATGCCACAGACACATGGGTGACCTATGGAACATGTTCCCAAACTGGCGAGCACCGACGAGACAAACGTTCCGTCGCACTGGCCCCACACGTGGGACTTGGTTTGGAAACAAGAACCGAAACGTGGATGTCCTCTGAAGGCGCTTGGAAACAGATACAAAGAGTGGAGACTTGGGCCCTGAGACACCCAGGATTCACGGTGATAGCCTTTTTTCTAGCACATGCCATAGGAACATCCATCACTCAGAAAGGGATTATTTTCATTTTGTTAATGCTGGTAACACCATCCATGGCCATGCGATGCGTGGGAATAGGCAGCAGGGACTTCGTGGAAGGACTGTCAGGAGCAACTTGGGTAGATGTGGTACTGGAACATGGAAGTTGCGTCACCACCATGGCAAAAGACAAACCAACATTGGACATTGAACTCTTGAAGACGGAAGTCACAAACCCTGCCATCCTGCGCAAACTGTGCATTGAAGCTAAAATATCAAACACCACCACCGACTCAAGATGTCCAACACAAGGAGAAGCCACACTGGTGGAAGAACAAGACGCGAACTTTGTGTGTCGACGAACGTTTGTGGACAGAGGCTGGGGCAATGGCTGTGGGCTCTTCGGAAAAGGAAGCCTAATAACGTGTGCTAAGTTCAAGTGTGTGACAAAACTGGAAGGAAAGATAGTTCAATATGAAAACTTGAAATATTCAGTAATAGTCACCGTTCACACCGGAGACCAGCACCAGGTGGGAAATGAAAGCACAGAACATGGGACAACTGCAACTATAACACCTCAAGCTCCCACGACGGAAATACAGCTGACTGACTACGGAGCTCTTACATTGGATTGTTCACCTAGAACAGGACTAGACTTTAATGAAATGGTGTTGTTGACAATGAAAGAAAAATCATGGCTAGTCCACAAACAATGGTTTCTAGACCTACCACTGCCTTGGACCTCGGGAGCTTCAACATCACAAGAGACTTGGAACAGACAAGATCTGCTGGTGACATTTAAGACAGCCCATGCAAAGAAGCAGGAAGTAGTCGTACTAGGATCACAAGAAGGAGCAATGCACACTGCGTTGACCGGAGCAACAGAAATCCAAACGTCTGGAACGACAACAATTTTTGCAGGACACTTGAAATGCAGACTAAAGATGGACAAACTGACTCTAAAAGGGATGTCATATGTGATGTGCACAGGCTCATTCAAGCTAGAGAAAGAAGTGGCTGAGACCCAGCATGGAACCGTTCTAGTGCAGATTAAATATGAAGGAACAGATGCACCATGCAAGATCCCTTTTTCGACCCAAGATGAAAAAGGAGTAACCCAGAATGGGAGATTGATAACAGCTAACCCTATAGTTACTGACAAAGAAAAACCAGTCAACATTGAGGCAGAACCGCCTTTTGGTGAGAGTTACATCGTAATAGGAGCAGGTGAAAAAGCTTT
			GAAACTAAGCTGGTTTAAGAAAGGAAGCAGCATAGGGAAAATGTTTGAGGCAACTGCCAGAGGAGCACGAAGGATGGCCATACTGGGAGACACCGCATGGGACTTTGGTTCCATAGGAGGAGTGTTCACGTCTGTTGGAAAATTAGTACACCAGATTTTTGGAACTGCATATGGAGTTTTGTTCAGCGGTGTTTCCTGGACCATGAAAATAGGAATAGGGGTTCTGCTGACATGGCTAGGATTAAACTCAAGGAGCACGTCCCTTTCGATGACGTGCATTGCAGTTGGCCTAGTAACACTATACCTAGGAGTCATGGTTCAGGCGGATTCAGGATGTGTAATTAATTGGAAAGGTAGAGAACTCAAATGTGGAAGTGGCATTTTTGTCACCAATGAAGTTCACACTTGGACAGAGCAATACAAATTTCAAGCTGACTCCCCAAAGAGACTATCAGCAGCCATCGGGAAGGCATGGGAGGAGGGTGTGTGTGGAATTCGATCAGCAACTCGTCTCGAGAACATCATGTGGAAGCAAATATCAAATGAACTGAATCACATCTTACTTGAAAATGATATGAAATTCACAGTGGTTGTAGGAGATGTTGCTGGGATCTTGGCTCAAGGAAAGAAAATGATTAGGCCACAACCCATGGAATACAAATACTCGTGGAAAAGCTGGGGAAAGGCTAAAATCATAGGGGCAGATGTACAGAACACCACCTTTATCATCGACGGCCCAAACACCCCAGAATGCCCTGATGACCAAAGAGCATGGAACATTTGGGAAGTTGAGGACTATGGATTTGGAATTTTCACGACAAACATATGGCTGAAATTGCGTGATTCCTATACCCAAGTGTGTGACCACCGGCTAATGTCAGCTGCCATCAAGGACAGCAAGGCAGTTCACGCTGACATGGGGTACTGGATAGAAAGTGAAAAGAACGAGACCTGGAAGCTGGCAAGAGCTTCTTTCATAGAAGTTAAAACATGTATCTGGCCAAAATCCCACACTCTATGGAGCAATGGAGTTCTGGAAAGTGAAATGATAATTCCGAAGATCTATGGAGGACCAATATCTCAGCACAACTACAGACCAGGATATTTCACACAAACAGCAGGGCCGTGGCACCTAGGCAAGTTGGAACTGGATTTTGATTTGTGTGAGGGTACCACAGTTGTTGTGGATGAACATTGTGGAAATCGAGGACCATCTCTTAGGACCACAACAGTCACAGGAAAGATAATTCATGAATGGTGTTGCAGATCTTGCACGCTACCACCCTTACGTTTCAGAGGAGAAGATGGGTGCTGGTACGGTATGGAAATCAGACCAGTCAAGGAAAAGGAAGAAAATCTAGTCAAATCAATGGTCTCTGCAGGGTCAGGGGAAGTGGACAGCTTTTCACTAGGACTGCTATGCATATCAATAATGATTGAAGAGGTGATGAGATCCAGATGGAGTAGAAAAATGCTGATGACTGGAACACTGGCTGTGTTCCTCCTTCTCATAATGGGACAATTGACATGGAATGATCTGATCAGATTATGCATCATGGTTGGAGCCAACGCTTCCGACAGGATGGGGATGGGAACGACGTACCTAGCTCTGATGGCCACTTTTAAAATGAGACCGATGTTTGCTGTAGGGCTATTATTTCGCAGACTAACATCCAGAGAAGTTCTCCTTCTAACAATTGGATTGAGTCTAGTGGCATCTGTGGAGTTACCAAATTCCTTGGAGGAGCTGGGGGATGGACTTGCAATGGGCATTATGATTTTAAAATTATTGACTGACTTTCAATCACATCAGCTGTGGGCTACCTTGCTGTCCTTGACATTTATCAAAACAACGTTTTCCTTGCACTATGCATGGAAGACAATGGCTATGGTACTGTCAATTGTATCTCTCTTCCCCTTATGCCTGTCCACGACCTCCCAAAAAACAACATGGCTTCCGGTGCTATTGGGATCCCTTGGATGCAAACCACTAACCATGT
			TTCTCATAGCAGAAAACAAAATCTGGGGAAGGAGAAGTTGGCCCCTCAATGAAGGAATCATGGCTGTTGGAATAGTCAGCATCCTACTAAGTTCACTTCTCAAAAATGATGTGCCGCTAGCTGGGCCACTAATAGCTGGAGGCATGCTAATAGCATGTTATGTTATATCTGGAAGCTCAGCCGACCTATCATTAGAGAAAGCGGCTGAGGTCTCCTGGGAAGAAGAAGCAGAACACTCTGGTGCCTCACACAACATATTAGTGGAGGTCCAAGATGATGGAACCATGAAGATAAAGGATGAAGAGAGAGATGACACGCTAACCATTCTCCTTAAAGCAACTCTGCTAGCAGTTTCAGGGGTGTACCCATTATCAATACCAGCGACCCTTTTCGTGTGGTACTTTTGGCAGAAAAAGAAACAGAGATCTGGAGTGTTATGGGACACACCCAGCCCTCCAGAAGTGGAAAGAGCAGTTCTTGATGATGGTATCTATAGAATTATGCAGAGAGGACTGTTGGGCAGGTCCCAAGTAGGGGTAGGAGTTTTCCAAGAAAACGTGTTCCACACAATGTGGCATGTCACCAGGGGAGCTGTACTCATGTATCAAGGGAAGAGACTGGAACCGAGCTGGGCCAGTGTCAAAAAAGACCTGATTTCATATGGAGGAGGTTGGAGGCTTCAAGGATCCTGGAACACAGGAGAAGAAGTGCAGGTGATTGCTGTTGAACCAGGGAAAAACCCCAAAAATGTACAAACAACGCCGGGCACTTTTAAGACCCTTGAAGGTGAAGTTGGAGCCATTGCCCTAGATTTTAAACCCGGCACATCTGGTTCTCCCATCGTGAACAGAGAAGGAAAAATAGTGGGTCTTTATGGAAATGGAGTAGTGACAACAAGTGGAACCTACGTCAGTGCCATAGCTCAAGCCAAAGCATCACAAGAAGGGCCCCTACCAGAGATTGAAGACGAGGTGTTTAGGAAAAGAAACTTAACAATAATGGACCTACATCCAGGATCGGGGAAAACAAGAAGATACCTTCCAGCCATAGTCCGTGAGGCCATAAAAAGGAAGCTGCGTACACTGATTCTGGCCCCCACAAGGGTTGTCGCTTCCGAAATGGCAGAGGCGCTCAAGGGAATGCCAATAAGGTACCAAACAACAGCAGTGAAGAGTGAACACACAGGAAAAGAGATAGTTGACCTCATGTGTCACGCCACTTTCACCATGCGCCTCCTGTCTCCCGTGAGAGTTCCCAATTACAACATGATTATCATGGATGAAGCACATTTCACCGATCCATCCAGTATAGCGGCCAGAGGGTACATCTCAACCCGAGTGGGCATGGGTGAAGCAGCTGCAATCTTCATGACAGCCACTCCCCCAGGATCAGTGGAGGCCTTTCCACAGAGCAACGCAGTTATCCAAGATGAGGAAAGAGACATTCCTGAGAGATCATGGAACTCAGGCTATGAGTGGATCACTGACTTCCCAGGTAAAACAGTTTGGTTTGTTCCAAGCATTAAATCAGGAAATGACATAGCCAACTGCTTAAGAAAGAATGGGAAACGGGTGATTCAATTGAGCAGAAAAACCTTTGATACAGAGTACCAAAAAACAAAAAACAACGACTGGGACTACGTCGTCACAACAGACATCTCCGAAATGGGAGCAAATTTCCGAGCCGACAGGGTGATAGACCCAAGACGGTGTCTGAAACCGGTAATACTAAAAGATGGTCCAGAGCGTGTCATTTTAGCAGGACCAATGCCAGTGACTGTGGCCAGTGCCGCCCAGAGGAGAGGAAGAATTGGAAGGAACCACAATAAGGAAGGTGATCAGTACATCTACATGGGACAGCCTTTAAACAACGATGAAGATCACGCTCACTGGACAGAAGCAAAAATGCTCCTTGATAATATAAACACACCAGAAGGGATTATCCCAGCCCTCTTCGAGCCGGAGAGAGAAAAGAGTGCAGCAATAGACGGGGAATACAGA
			CTGCGGGGTGAGGCAAGGAAAACGTTTGTGGAGCTCATGAGAAGAGGAGATCTACCTGTCTGGCTATCTTACAAAGTTGCCTCAGAAGGCTTCCAGTACTCTGACAGAAGATGGTGCTTTGACGGGGAAAGGAACAACCAGGTGTTGGAGGAGAACATGGACGTGGAGATCTGGACGAAAGAGGGAGAAAGAAAGAAACTACGACCCCGCTGGCTGGATGCCAGAACATACTCAGACCCACTAGCCCTGCGCGAGTTTAAAGAGTTTGCAGCAGGGAGAAGAAGCGTCTCAGGTGATCTAATATTGGAAATAGGGAAACTTCCACAACATTTGACGCAAAGGGCCCAGAATGCCTTGGACAACCTGGTTATGTTGCACAACTCCGAACAAGGAGGAAGAGCCTACAGACATGCAATGGAAGAACTGCCAGACACCATAGAAACGTTGATGCTCCTAGCTTTGATAGCTGTGTTAACTGGTGGAGTGACACTGTTCTTCCTATCAGGAAGGGGCCTAGGGAAAACATCTATTGGCCTACTCTGCGTAATAGCTTCAAGCGTACTGCTATGGATGGCCAGTGTGGAGCCCCATTGGATAGCGGCCTCCATCATACTGGAGTTTTTCCTGATGGTGCTGCTTATTCCAGAGCCAGACAGACAACGCACTCCGCAGGACAATCAGCTGGCATATGTGGTGATAGGTTTGTTATTCATGATACTGACAGTAGCAGCCAATGAGATGGGACTGCTGGAAACCACAAAGAAAGACTTGGGGATTGGCCATGTGGCTGTTGGAAATCACCACCATGCCGCAATGCTGGACGTAGACTTACATCCAGCTTCAGCCTGGACCCTCTATGCAGTGGCCACAACAATTATCACTCCCATGATGAGGCACACAATCGAAAACACAACGGCAAACATTTCCCTGACAGCCATTGCAAACCAGGCAGCTATATTGATGGGACTTGACAAAGGATGGCCAATATCAAAGATGGACATAGGAGTTCCACTTCTCGCCTTGGGGTGCTATTCCCAGGTGAATCCACTGACGCTGACAGCGGCGGTATTGATGCTAGTGGCTCATTACGCCATAATTGGACCTGGACTGCAAGCAAAAGCTACTAGAGAAGCTCAAAAAAGGACAGCGGCCGGAATAATGAAAAATCCAACCGTTGATGGGATTGTTGCAATAGATTTGGACCCTGTGGTTTATGATGCAAAATTTGAGAAACAACTAGGCCAAATAATGTTGTTGATACTATGCACATCACAGATCCTCTTGATGCGGACTACATGGGCCTTGTGCGAATCCATCACACTGGCCACTGGACCTCTGACCACGCTTTGGGAGGGATCTCCAGGAAAATTTTGGAACACCACGATAGCGGTTTCCATGGCAAACATTTTCAGAGGAAGTTATCTAGCAGGAGCAGGTCTGGCCTTCTCATTAATGAAATCTCTAGGAGGAGGTAGGAGAGGCACGGGAGCCCAAGGGGAAACACTGGGAGAGAAATGGAAAAGACAGCTGAACCAACTGAGCAAGTCAGAATTTAACACCTATAAAAGGAGTGGGATTATGGAAGTGGACAGATCAGAAGCCAAAGAGGGATTGAAAAGAGGAGAAACAACCAAACATGCAGTGTCGAGAGGAACCGCTAAACTGAGATGGTTTGTGGAGCGGAACCTTGTGAAACCAGAAGGGAAAGTCATAGACCTCGGTTGTGGAAGAGGTGGCTGGTCATACTATTGCGCTGGGCTGAAGAAAGTTACAGAAGTGAAGGGATACACAAAAGGGGGACCTGGACATGAGGAACCAATCCCAATGGCGACCTATGGATGGAACCTAGTAAAGCTGCACTCTGGGAAAGACGTATTCTTTATACCACCTGAGAAATGTGACACCCTTTTGTGTGATATTGGTGAGTCCTCTCCAAACCCAACTATAGAGGAAGGAAGAACGCTACGCGTCCTAAAGATGGTGGAACCATGGCTCAGAGG
			AAACCAATTTTGCATAAAAATTCTGAATCCCTACATGCCAAGTGTGGTGGAAACTCTGGAGCAAATGCAAAGAAAACATGGAGGAATGCTAGTGCGAAATCCACTTTCAAGAAATTCTACTCATGAAATGTACTGGGTTTCATGTGGAACAGGAAACATTGTGTCAGCAGTAAACATGACATCTAGAATGTTGCTAAATCGATTCACAATGGCTCACAGGAAACCAACATATGAAAGAGATGTGGACCTAGGCGCCGGAACAAGACATGTGGCAGTGGAACCAGAGGTAGCTAACCTAGATATCATTGGCCAGAGGATAGAGAACATAAAACATGAACATAAGTCAACATGGCATTATGATGAGGACAATCCATATAAAACATGGGCCTATCATGGATCATATGAGGTCAAGCCATCAGGATCAGCCTCATCCATGGTCAATGGCGTGGTGAAACTGCTCACCAAGCCATGGGATGTCATCCCCATGGTCACACAAATAGCCATGACTGACACCACACCCTTTGGACAACAGAGGGTGTTTAAAGAGAAAGTTGACACACGCACACCAAAAGCAAAAAGAGGCACAGCACAAATCATGGAGGTGACAGCCAAGTGGTTATGGGGTTTTCTTTCTAGAAACAAGAAACCAAGAATTTGCACAAGAGAGGAGTTCACAAGAAAAGTTAGGTCAAACGCAGCCATTGGAGCAGTGTTCGTTGATGAAAATCAATGGAACTCAGCAAAAGAAGCAGTGGAAGATGAGCGGTTCTGGGACCTTGTGCATAGAGAGAGGGAGCTTCACAAACAGGGAAAATGTGCCACGTGTGTTTATAACATGATGGGGAAGAGAGAGAAAAAGCTAGGAGAGTTCGGAAAGGCAAAAGGAAGTCGTGCAATATGGTACATGTGGTTGGGAGCACGCTTTCTAGAGTTCGAAGCTCTTGGTTTCATGAACGAAGATCACTGGTTCAGCAGAGAGAATTCACTCAGCGGAGTGGAAGGAGAAGGACTCCACAAACTTGGATATATACTCAGAGACATATCAAAGATTCCAGGGGGAAACATGTATGCAGATGACACAGCCGGATGGGATACAAGGATAACTGAGGATGACCTTCAGAATGAGGCCAGAATTACTGACATCATGGAACCCGAACATGCCCTACTGGCTAAGTCAATCTTCAAGCTGACCTACCAAAATAAGGTGGTAAGGGTACAGAGACCAGCAAAAAATGGAACCGTGATGGATGTCATATCCAGACGTGACCAGAGAGGAAGTGGCCAGGTCGGAACTTATGGCTTAAACACTTTCACCAACATGGAAGCCCAGCTGATAAGACAAATGGAGTCTGAGGGAATCTTTTCACCCAGCGAATTAGAGACCCCAAATTTAGCCGAGAGAGTTCTCGACTGGCTGGAAAAATATGGCGTCGAAAGGCTGAAAAGAATGGCAATCAGCGGAGATGATTGCGTGGTGAAACCAATTGATGATAGGTTTGCAACAGCCTTAACAGCTCTGAATGACATGGGAAAAGTAAGAAAAGATATACCACAATGGGAACCTTCAAAAGGATGGAATGATTGGCAACAAGTGCCTTTTTGTTCACACCACTTCCACCAGCTGATTATGAAGGATGGGAGGGAAATAGTGGTGCCATGCCGCAACCAAGATGAACTTGTGGGTAGGGCTAGAGTATCACAAGGTGCTGGATGGAGCCTGAGAGAAACTGCATGCCTAGGCAAGTCATATGCACAGATGTGGCAGCTGATGTACTTCCACAGGAGAGACCTGAGACTAGCCGCTAATGCTATCTGTTCAGCCGTTCCAGTTGATTGGATCCCAACCAGCCGCACCACCTGGTCGATCCATGCCCATCACCAATGGATGACAACAGAAGACATGCTGTCAGTGTGGAATAGGGTTTGGATAGAAGAAAACCCATGGATGGAGGACAAAACCCATATATCCAGTTGGGGAGATGTTCCATATTTAGGGAAAA
			GGGAAGATCAATGGTGTGGATCCCTGATAGGCTTAACAGCAAGGGCCACCTGGGCCACCAACATACAAGTGGCCATAAACCAAGTGAGAAGACTAATTGGGAATGAGAATTACCTAGATTACATGACATCAATGAAGAGATTCAAGAACGAGAGTGATCCCGAAGGGGCACTCTGG
		</sequence>
		<sequence>
			<taxon idref="KC131141_China_2012"/>
			ATGAACAACCAACGAAAAAAGACGGCTCGACCGTCTTTCAATATGCTGAAACGCGCGAGAAACCGCGTGTCAACTGTTTCACAGTTGGCGAAGAGATTCTCAAAAGGATTGCTCTCAGGCCAAGGACCCATGAAATTGGTGATGGCTTTCATAGCATTCCTAAGATTTCTAGCCATACCCCCAACAGCAGGAATTTTGGCTAGATGGGGTTCATTCAAGAAGAGTGGAGCGATCAAAGTGCTACGGGGTTTCAAGAAAGAAATCTCAAACATGTTGAATATAATGAATAGAAGGAAAAGATCTGTGACCATGCTCCTTATGCTGATGCCTACAGCCTTGGCGTTCCATTTGACTACACGAGGGGGAGAGCCGCACATGATAGTCAGCAAGCAGGAAAGAGGAAAATCACTCTTGTTTAAGACCTCAGCAGGTGTCAACATGTGCACCCTTATAGCGATGGATTTGGGAGAGTTATGTGAGGACACAATGACTTACAAATGCCCTCGAATCACTGAAGCTGAACCAGATGACGTTGATTGTTGGTGTAATGCCACAGACACATGGGTGACCTATGGAACATGTTCCCAAACTGGCGAGCACCGACGAGACAAACGTTCCGTCGCACTGGCCCCACACGTGGGACTTGGTTTGGAAACAAGAACCGAAACGTGGATGTCCTCTGAAGGCGCTTGGAAGCAGATACAAAGAGTGGAGACTTGGGCCCTGAGACACCCAGGATTCACGGTGATAGCCTTTTTTTTAGCACATGCCATAGGAACATCCATCACTCAGAAAGGGATTATTTTCATTTTGTTAATGCTGGTAACACCATCCATGGCCATGCGATGCGTGGGAATAGGCAGCAGGGACTTCGTGGAAGGACTGTCAGGAGCAACCTGGGTAGATGTGGTGCTGGAACATGGAAGTTGCGTCACCACCATGGCAAAAGACAAACCAACATTGGACATTGAACTCTTGAAGACGGAAGTCACAAACCCTGCCATCCTGCGCAAACTGTGCATTGAAGCTAAAATATCAAACACCACCACCGACTCAAGATGTCCAACACAAGGAGAAGCCACACTGGTGGAAGAACAAGACGCGAACTTTGTGTGTCGACGAACGTTTGTGGACAGAGGCTGGGGCAATGGCTGTGGGCTCTTCGGAAAAGGAAGCCTAATAACGTGTGCTAAGTTCAAGTGTGTGACAAAACTGGAAGGAAAGATAGTTCAATATGAAAACTTGAAATATTCAGTAATAGTCACCGTTCACACCGGAGACCAGCACCAGGTGGGAAATGAAAGCACAGAACATGGGACAACTGCAACTATAACACCTCAAGCTCCTACGACGGAAATACAGCTGACTGACTACGGAGCTCTTACATTGGATTGTTCACCTAGAACAGGACTAGACTTTAATGAAATGGTGTTGTTGACAATGAAAGAAAAATCATGGCTAGTCCACAAACAATGGTTTCTAGACCTACCACTGCCTTGGACCTCGGGAGCTTCAACATCACAAGAGACTTGGAACAGACAAGATTTGCTGGTGACATTTAAGACAGCCCATGCAAAGAAGCAGGAAGTAGTTGTACTAGGATCACAAGAAGGAGCAATGCACACTGCGTTGACCGGAGCAACAGAAATCCAAACGTCTGGAACGACAACAATTTTTGCAGGACACTTGAAATGCAGACTAAAGATGGACAAACTGACTCTAAAAGGGATGTCATATGTGATGTGCACAGGCTCATTCAAGCTAGAGAAAGAAGTGGCTGAGACCCAGCACGGAACCGTTCTAGTGCAGATTAAATATGAAGGAACAGATGCACCATGCAAGATCCCCTTTTCAACCCAAGATGAAAAAGGAGTAACCCAGAATGGGAGATTGATAACAGCTAACCCCATAGTTACTGACAAAGAAAAACCAGTCAACATTGAGGCAGAACCGCCTTTTGGTGAGAGTTACATCGTAATAGGAGCAGGTGAAAAAGCTTT
			GAAACTAAGCTGGTTTAAGAAAGGAAGCAGCATAGGGAAAATGTTTGAGGCAACTGCCAGAGGAGCACGAAGGATGGCCATACTGGGAGACACCGCATGGGACTTTGGTTCTATAGGAGGAGTGTTCACGTCTGTTGGAAAATTAGTACACCAGATTTTTGGAACTGCATATGGAGTTTTGTTCAGCGGTGTTTCCTGGACCATGAAAATAGGAATAGGGGTTCTGCTGACATGGCTAGGATTAAACTCAAGGAGCACGTCCCTTTCGATGACGTGCATTGCAGTTGGCCTAGTAACACTATACCTAGGAGTCATGGTTCAGGCAGATTCAGGATGTGTAATTAATTGGAAAGGTAGAGAACTCAAATGTGGAAGTGGCATTTTTGTCACCAATGAAGTTCACACTTGGACAGAGCAATACAAATTTCAAGCTGACTCCCCAAAGAGACTATCAGCAGCCATCGGGAAGGCATGGGAGGAGGGTGTGTGTGGAATTCGATCAGCAACTCGTCTCGAGAACATCATGTGGAAGCAAATATCAAATGAACTGAATCACATCTTACTTGAAAATGATATGAAATTCACAGTGGTTGTAGGAGATGTTGCTGGGATCTTGGCTCAAGGAAAGAAAATGATTAGGCCACAACCCATGGAATACAAATACTCATGGAAAAGCTGGGGAAAGGCTAAAATCATAGGGGCAGATGTACAGAACACCACCTTTATCATCGACGGCCCAAACACCCCAGAATGCCCTGATGACCAAAGAGCATGGAACATTTGGGAAGTTGAGGACTATGGATTTGGAATTTTCACGACAAACATATGGCTGAAATTGCGTGACTCCTATACCCAAGTGTGTGACCACCGGCTAATGTCAGCTGCCATCAAGGACAGCAAGGCAGTTCACGCTGACATGGGGTACTGGATAGAAAGTGAAAAGAATGAGACCTGGAAGCTGGCAAGAGCTTCTTTCATAGAAGTTAAAACATGTATCTGGCCAAAATCCCACACTCTATGGAGCAATGGAGTTCTGGAAAGTGAAATGATAATTCCAAAGATCTATGGAGGACCAATATCTCAGCACAACTACAGACCAGGATATTTCACACAAACAGCAGGGCCGTGGCACCTAGGCAAGTTGGAACTGGATTTTGATTTGTGTGAGGGTACCACAGTTGTTGTGGATGAACATTGTGGAAATCGAGGACCATCTCTTAGGACCACAACAGTCACAGGAAAGATAATTCATGAATGGTGTTGCAGATCTTGCACGCTACCACCCTTACGTTTCAGAGGAGAAGATGGGTGCTGGTACGGTATGGAAATCAGACCAGTCAAGGAAAAGGAAGAAAATTTAGTCAAATCAATGGTCTCTGCAGGGTCAGGGGAAGTGGACAGCTTTTCACTAGGACTGCTATGCATATCAATAATGATCGAAGAGGTGATGAGATCCAGATGGAGTAGAAAAATGCTGATGACTGGAACACTGGCTGTGTTCCTCCTTCTCATAATGGGACAATTGACATGGAATGATCTGATCAGATTATGCATCATGGTTGGAGCCAACGCTTCCGACAGGATGGGGATGGGAACGACATACCTAGCTCTGATGGCCACTTTTAAAATGAGACCGATGTTTGCTGTAGGGCTATTATTTCGCAGACTAACATCCAGAGAAGTTCTTCTTCTAACAATTGGATTGAGTCTAGTGGCATCTGTGGAGTTACCAAATTCCTTGGAGGAGCTGGGGGATGGACTTGCAATGGGCATTATGATTTTAAAATTATTGACTGACTTTCAATCACATCAGCTGTGGGCTACCTTGCTGTCCTTGACATTTATCAAAACAACGTTTTCCTTGCACTATGCATGGAAGACAATGGCTATGGTACTGTCGATTGTATCTCTCTTCCCCTTATGCCTGTCCACGACCTCACAAAAAACAACATGGCTTCCGGTGCTATTGGGATCCCTTGGATGCAAACCACTAACCATGT
			TTCTTATAGCAGAAAACAAAATCTGGGGAAGGAGAAGTTGGCCCCTCAATGAAGGAATCATGGCTGTTGGAATAGTCAGCATCCTACTAAGTTCACTTCTCAAAAATGATGTGCCGCTAGCTGGGCCACTAATAGCTGGAGGCATGCTAATAGCATGTTATGTTATATCTGGAAGCTCAGCCGACCTATCACTAGAGAAAGCAGCTGAGGTCTCCTGGGAAGAAGAAGCAGAACACTCTGGTGCCTCACACAACATATTAGTGGAGGTCCAAGATGATGGAACCATGAAGATAAAGGATGAAGAGAGAGATGACACGCTAACCATTCTCCTTAAAGCAACTCTGCTAGCAGTTTCAGGGGTGTACCCATTATCAATACCAGCGACCCTTTTCGTGTGGTACTTTTGGCAGAAAAAGAAACAGAGATCTGGAGTGTTATGGGACACACCCAGCCCTCCAGAAGTGGAAAGAGCAGTTCTTGATGATGGTATCTATAGAATTATGCAGAGAGGACTGTTGGGCAGGTCCCAAGTAGGGGTAGGAGTTTTCCAAGAAAACGTGTTCCACACAATGTGGCATGTCACCAGGGGAGCTGTACTCATGTATCAAGGGAAGAGACTGGAACCGAGCTGGGCTAGTGTCAAAAAAGACCTGATCTCATATGGAGGAGGTTGGAGGCTTCAAGGATCCTGGAACACAGGAGAAGAAGTGCAGGTAATTGCTGTTGAACCAGGGAAAAACCCCAAAAATGTACAAACAGCGCCGGGCACCTTTAAGACCCCTGAAGGTGAAGTTGGAGCCATTGCCCTAGATTTTAAACCTGGCACATCTGGATCTCCCATCGTGAACAGAGAAGGAAAAATAGTAGGTCTTTATGGAAATGGAGTAGTGACAACAAGTGGAACCTACGTCAGTGCCATAGCTCAAGCCAAAGCATCACAAGAAGGGCCCCTACCAGAGATTGAAGACGAGGTGTTTAGGAAAAGAAACTTAACAATAATGGACCTACATCCAGGATCGGGGAAAACAAGAAGATACCTTCCAGCCATAGTCCGTGAGGCCATAAAAAGGAAGCTGCGTACACTAATTCTGGCTCCCACAAGGGTTGTCGCTTCCGAAATGGCAGAGGCACTCAAGGGAATGCCAATAAGGTACCAAACAACAGCAGTGAAGAGTGAACACACAGGAAAAGAGATAGTTGACCTCATGTGTCACGCCACTTTCACCATGCGCCTCCTGTCTCCCGTGAGAGTTCCCAATTACAACATGATTATCATGGATGAAGCACATTTCACCGACCCATCCAGTATAGCAGCCAGAGGGTACATCTCAACCCGAGTGGGCATGGGTGAAGCAGCTGCAATCTTCATGACAGCCACTCCCCCAGGATCCGTGGAGGCCTTTCCACAGAGCAACGCAGTAATCCAAGATGAGGAAAGAGACATTCCTGAGAGATCATGGAACTCAGGCTATGAGTGGATCACTGACTTCCCAGGTAAAACAGTTTGGTTTGTTCCAAGCATTAAATCAGGAAATGACATAGCCAACTGCTTAAGAAAGAATGGGAAACGGGTGATTCAATTGAGCAGGAAAACCTTTGATACAGAGTACCAAAAAACAAAAAACAACGACTGGGACTACGTCGTCACAACAGACATCTCCGAAATGGGAGCAAATTTCCGAGCCGACAGGGTGATAGACCCAAGACGGTGTCTGAAACCGGTAATACTAAAAGATGGTCCAGAGCGTGTCATTTTAGCAGGACCAATGCCAGTGACTGTGGCCAGTGCCGCCCAGAGGAGAGGAAGAATTGGAAGGAACCACAATAAGGAAGGTGATCAGTACATCTACATGGGACAGCCTTTAAACAACGATGAAGATCACGCTCACTGGACAGAAGCAAAAATGCTCCTTGATAATATAAACACACCAGAAGGGATTATCCCAGCCCTCTTCGAACCGGAGAGAGAAAAGAGTGCAGCAATAGACGGGGAATCCAGA
			CTGCGAGGTGAGGCAAGGAAAACGTTTGTGGAGCTCATGAGAAGAGGAGATCTACCTGTCTGGCTATCTTACAAAGTTGCCTCAGAAGGCTTCCAGTACTCTGACAGAAGATGGTGCTTTGACGGGGAAAGGAACAACCAGGTGTTGGAGGAGAACATGGACGTGGAGATCTGGACAAAAGAGGGAGAAAGAAAGAAAGTACGGCCCCGCTGGCTGGATGCCAGAACATACTCAGACCCACTAGCCCTGCGCGAGTTTAAAGAGTTTGCAGCAGGGAGAAGAAGCGTCTCAGGTGATCTAATATTGCAAATAGGGAAACTTCCACAACACTTGACGCAAAGGGCCCAGAATCCCTTGGACAACCTGGTTATGTTGCACAACTCCGAACAAGGAGGAAGAGCCTACAGACATGCAATGGAAGAACTGCCAGACACCATAGAAACGTTGATGCTCCTAGCTTTGATAGCTGTGTTAACTGGTGGAGTGACACTGTTCTTCCTATCAGGAAGGGGCCTAGGGAAAACATCTATTGGCCTACTCTGCGTAATGGCTTCAAGCGTACTGCTATGGATGGCCAGTGTGGAGCCCCATTGGATAGCGGCCTCCATCATACTAGAGTTCTTCCTGATGGTGCTGCTTATTCCAGAGCCAGACAGACAACGCACTCCGCAGGACAATCAGCTGGCATATGTGGTGATAGGTTTGTTATTCATGATACTGACAGTAGCAGCCAATGAGATGGGACTGCTGGAAACCACGAAGAAAGACTTAGGGATTGGCCATGTGGCTGTTGGAAATCACCACCACGCCGCAATGCTGGACGTAGACTTACATCCAGCTTCAGCCTGGACCCTCTATGCAGTGGCCACAACAATTATCACTCCCATGATGAGGCACACAATCGAAAACACAACGGCAAACATCTCCCTGACAGCCATTGCAAACCAGGCAGCTATATTGATGGGACTTGACAAAGGATGGCCAATATCGAAGATGGACATAGGAGTTCCACTTCTCGCCTTGGGGTGCTATTCCCAGGTGAATCCACTGACGCTGACAGCGGCGGTCTTGATGCTAGTGGCTCATTACGCCATAATTGGACCTGGACTGCAAGCAAAAGCTACTAGAGAAGCTCAAAAAAGGACAGCGGCCGGAATAATGAAAAATCCAACCGTTGATGGGATTGTTGCAATAGATTTGGACCCTGTGGTTTATGATGCAAAATTTGAGAAACAACTAGGCCAAATAATGTTGTTGATACTTTGCACATCACAGATCCTCTTGATGCGGACTACATGGGCCTTGTGCGAATCCATCACACTGGCCACTGGACCTCTGACCACGCTTTGGGAGGGATCTCCAGGAAAATTTTGGAACACCACGATAGCGGTTTCCATGGCAAACATTTTCAGAGGAAGTTATCTAGCAGGAGCAGGTCTGGCCTTCTCATTAATGAAATCTCTAGGAGGAGGTAGGAGAGGCACGGGAGCCCAAGGGGAAACACTGGGAGAGAAATGGAAAAGACAGCTGAACCAACTGAGCAAGTCAGAATTTAACACCTATAAAAGGAGTGGGATTATGGAAGTGGACAGATCCGAAGCCAAAGAGGGATTGAAAAGAGGAGAAACAACCAAACATGCAGTGTCGAGAGGAACCGCTAAACTGAGATGGTTTGTGGAGAGGAACCTTGTGAAACCAGAAGGGAAAGTCATAGACCTCGGTTGTGGAAGAGGTGGCTGGTCATACTATTGCGCTGGGCTGAAGAAAGTCACAGAAGTGAAGGGATATACAAAAGGGGGACCTGGACATGAGGAACCAATCCCAATGGCGACCTATGGATGGAACCTAGTAAAGCTGCACTCTGGGAAAGACGTATTCTTTATACCACCTGAGAAATGTGACACCCTTTTGTGTGATATTGGTGAGTCCTCTCCAAACCCAACTATAGAGGAAGGAAGAACGCTACGCGTCCTAAAGATGGTGGAACCATGGCTCAGAGG
			AAACCAATTTTGCATAAAAATTCTGAATCCCTACATGCCAAGTGTGGTGGAAACTCTGGAGCAAATGCAAAGAAAACATGGAGGAATGCTAGTGCGAAATCCACTTTCAAGAAATTCTACTCATGAAATGTACTGGGTTTCATGTGGAACAGGAAACATTGTGTCAGCAGTAAACATGACATCTAGAATGTTGCTAAATCGATTCACAATGGCTCACAGGAAACCAACATATGAAAGAGATGTGGACCTAGGCGCCGGAACAAGACATGTGGCAGTGGAACCAGAGGTAGCTAACCTAGATATCATTGGCCAGAGGATAGAGAACATAAAACATGAACATAAGTCAACATGGCATTATGATGAGGACAATCCATATAAAACATGGGCCTATCATGGATCATATGAGGTCAAGCCATCACGATCAGCCTCATCCATGGTCAATGGCGTGGTGAAACTGCTCACCAAGCCATGGGATGTCATCCCCATGGTTACACAAATAGCCATGACTGACACTACACCCTTTGGACAACAGAGGGTGTTTAAAGAGAAAGTTGACACACGCACACCAAAAGCAAAACGAGGCACAGCACAAATCATGGAGGTGACAGCCAAGTGGTTATGGGGTTTTCTTTCTAGAAACAAGAAACCAAGAATTTGCACAAGAGAGGAGTTCACAAGAAAAGTTAGGTCAAACGCAGCCATTGGAGCAGTGTTCGTTGATGAAAATCAATGGAACTCAGCAAAAGAAGCAGTGGAAGATGAGCGGTTCTGGGACCTTGTGCATAAAGAGAGGGAGCTTCACAAACAGGGAAAATGTGCTACGTGTGTTTACAACATGATGGGGAAGAGAGAGAAAAAACTAGGAGAGTTCGGAAAGGCAAAAGGAAGTCGTGCAATATGGTACATGTGGTTGGGAGCACGCTTTCTAGAGTTCGAAGCTCTTGGTTTCATGAACGAAGATCACTGGTTCAGCAGAGAGAATTCACTCAGCGGAGTGGAAGGAGAAGGACTCCACAAACTTGGATATATACTCAGAGACATATCAAAGATTCCAGGGGGAAACATGTATGCAGATGACACAGCCGGATGGGATACAAGGATAACTGAGGATGACCTTCAGAATGAGGCCAGAATTACTGACATCATGGAACCCGAACATGCCCTACTGGCTAAGTCAATCTTCAAGCTGACCTACCAAAATAAGGTGGTAAGGGTACAGAGACCAGCAAAAAATGGAACCGTGATGGATGTTATATCCAGACGTGACCAGAGAGGAAGTGGCCAGGTCGGAACTTATGGCTTAAACACTTTCACCAACATGGAAGCCCAGCTGATAAGACAAATGGAGTCTGAGGGAATCTTTTCACCCAGCGAATTAGAGACCCCAAACTTAGCCGAGAGAGTTCTCGACTGGCTGGAAAAATATGGCGTCGAAAGGCTGAAAAGAATGGCAATCAGCGGAGATGATTGCGTGGTGAAACCAATTGATGATAGGTTTGCAACAGCCTTAACAGCTCTGAATGATATGGGAAAAGTAAGAAAAGATATACCACAATGGGAACCTTCAAAAGGATGGAATGATTGGCAACAAGTGCCTTTTTGTTCACACCACTTCCACCAGCTGATTATGAAGGATGGGAGGGAAATAGTGGTGCCATGCCGCAACCAAGATGAACTTGTGGGTAGGGCTAGAGTATCACAGGGTGCTGGATGGAGCCTGAGAGAAACTGCATGCCTAGGCAAGTCATATGCACAGATGTGGCAGCTGATGTACTTCCACAGGAGAGACCTGAGACTAGCCGCTAATGCTATCTGTTCAGCCGTTCCAGTTGATTGGATCCCAACCAGCCGCACCACCTGGTCGATCCATGCCCATCACCAATGGATGACAACAGAAGACATGCTGTCAGTGTGGAATAGGGTTTGGATAGAGGAAAACCCATGGATGGAGGACAAAACCCATGTATCCAGTTGGGGAGATGTTCCATATTTAGGGAAAA
			GGGAAGATCAATGGTGTGGATCCCTGATAGGCTTAACAGCAAGGGCCACCTGGGCCACCAACATACAAGTGGCCATAAACCAAGTGAGAAGACTAATTGGGAATGAGAATTACCTAGATTACATGACATCAATGAAGAGATTCAAGAACGAGAGTGATCCCGAAGGGGCACTCTGG
		</sequence>
		<sequence>
			<taxon idref="KC172829_Laos_2008"/>
			ATGAACAACCAACGAAAAAAGACGGCTCGACCGTCTTTCAATATGCTGAAACGCGCGAGAAACCGCGTGTCAACTGTTTCACAGTTGGCGAAGAGATTCTCAAAAGGATTGCTCTCAGGCCAAGGACCCATGAAATTGGTGATGGCTTTCATAGCATTCCTAAGATTTCTAGCCATACCCCCAACAGCAGGAATTTTGGCTAGATGGGGCTCATTCAAGAAGAATGGAGCGATCAAAGTGCTACGGGGTTTCAAGAAAGAAATCTCAAACATGTTGAATATAATGAATAGAAGGAAAAGATCTGTGACCATGCTCCTTATGCTGATGCCCACAGCCTTGGCGTTCCATTTGACTACACGAGGGGGAGAGCCGCACATGATAGTCAGCAAGCAGGAAAGAGGAAAGTCACTCTTGTTTAAGACCTCAGCAGGTGTCAATATGTGCACCCTTATAGCGATGGATTTGGGAGAGTTGTGTGAGGACACAATGACTTACAAATGCCCTCGAATCACTGAGGCGGAACCAGATGACGTTGATTGTTGGTGCAACGCCACAGACACATGGGTGACCTATGGAACATGTTCCCAAACTGGCGAGCACCGACGAGACAAACGTTCCGTCGCACTGGCCCCACACGTGGGACTTGGTTTGGAAACAAGAACCGAAACGTGGATGTCTTCTGAAGGTGCTTGGAAACAGATACAAAGAGTGGAAACTTGGGCCCTGAGACACCCAGGATTCACGGTGATAGCCCTTTTTCTAGCACATGCCATAGGAACATCCATCACCCAGAAAGGGATCATTTTCATTTTGTTAATGCTGGTAACACCATCCATGGCCATGCGATGTGTGGGAATAGGCAGCAGGGACTTCGTGGAAGGACTGTCAGGAGCAACTTGGGTAGATGTGGTACTGGAACATGGAAGTTGCGTAACCACCATGGCAAAAGACAAACCAACATTGGACATTGAACTCTTGAAGACGGAAGTCACAAACCCTGCCGTCCTGCGCAAACTGTGCATTGAAGCTAAAATATCAAACACCACCACCGACTCAAGATGTCCAACACAAGGAGAAGCCACACTGGTAGAAGAACAAGACGCGAACTTTGTGTGTCGACGAACGTTTGTGGACAGAGGCTGGGGTAATGGCTGTGGGCTCTTCGGAAAAGGAAGCCTAATAACGTGTGCCAAGTTCAAGTGTGTGACAAAACTGGAAGGAAAGATAGTTCAATATGAAAACCTGAAATATTCAGTAATAGTCACCGTCCACACTGGAGACCAGCACCAGGTGGGAAATGAAAGCACAGAACACGGGACAACTGCAACTATAACACCTCAAGCTCCTACGACGGAAATACAGCTGACCGACTACGGAGCTCTTACATTGGATTGTTCACCTAGAACAGGACTAGACTTTAATGAAATGGTGTTGTTGACAATGAAAGAAAAATCATGGCTAGTCCACAAACAATGGTTTCTAGACCTACCACTGCCTTGGACCTCGGGAGCTTCAACATCACAAGAAACTTGGAACAGACAAGATTTGTTGGTGACATTTAAGACAGCTCATGCAAAGAAGCAGGAAGTAGTCGTTCTAGGATCACAAGAAGGAGCAATGCACACTGCGTTGACCGGAGCGACAGAAATCCAAACATCTGGAACGACAACAATTTTTGCAGGACACTTGAAATGTAGACTAAAGATGGACAAACTGACTCTAAAAGGGATGTCATACGTGATGTGCACAGGCACATTCAAGCTAGAGAAAGAAGTGGCTGAGACCCAGCATGGAACTGTTCTAGTGCAGATTAAATACGAAGGAACAGATGCACCATGCAAGATCCCTTTTTCCACCCAAGATGAAAAAGGAGTAACCCAGAATGGGAGATTGATAACAGCTAACCCCATAGTCACTGACAAAGAAAAACCAGTCAACATTGAGGCAGAACCGCCTTTTGGTGAGAGTTACATCGTGATAGGAGCAGGTGAAAAAGCTTT
			GAAACTAAGCTGGTTCAAGAAAGGAAGCAGCATAGGGAAAATGTTTGAGGCAACTGCCAGAGGAGCACGAAGGATGGCCATATTGGGAGACACCGCATGGGACTTTGGTTCTATAGGAGGAGTGTTCACGTCTGTTGGAAAATTAGTACACCAGATTTTTGGAACTGCATATGGAGTTTTGTTCAGCGGTGTTTCCTGGACCATGAAAATAGGAATAGGGGTTCTGCTGACATGGCTAGGATTAAATTCAAGGAGCACGTCCCTTTCGATGACGTGTATTGCAGTTGGCCTAGTAACACTATACCTAGGAGTCATGGTTCAGGCGGATTCAGGATGTGTAGTTAATTGGAAAGGTAGAGAACTCAAATGTGGAAGTGGCATCTTTGTCACCAATGAAGTTCACACTTGGACAGAGCAATACAAATTTCAAGCTGACTCCCCAAAGAGATTATCAGCAGCCATTGGGAAGGCATGGGAGGAGGGTGTGTGTGGAATTCGATCAGCAACTCGTCTCGAGAACATCATGTGGAAGCAAATATCAAATGAACTGAATCACATCTTACTTGAAAATGACATGAAATTCACAGTGGTTGTAGGAGATGTTGCTGGGATCTTGGCTCAAGGAAAAAAAATGATTAGGCCACAACCCATGGAATACAAATACTCGTGGAAAAGCTGGGGAAAGGCTAAAATCATAGGGGCAGATGTACAGAACACCACTTTCATCATCGACGGTCCAAACACCCCAGAATGCCCTGATGACCAAAGAGCATGGAACATTTGGGAAGTTGAGGACTATGGATTTGGAATTTTCACGACAAACATATGGCTGAGATTGCGTGACTCCTACACCCAAGTGTGTGACCACCGGCTAATGTCAGCTGCCATCAAGGACAGCAAGGCAGTTCACGCTGACATGGGGTACTGGATAGAAAGTGAAAAGAACGAGACCTGGAAGCTGGCAAGAGCCTCTTTCATAGAAGTTAAAACATGTATCTGGCCAAAATCCCACACTCTATGGAGCAATGGAGTTCTGGAAAGTGAAATGATAATTCCAAAGATCTATGGAGGACCAATATCTCAGCACAACTACAGACCAGGATATTTCACACAAACGGCAGGGCCATGGCACCTAGGCAAGTTGGAACTGGATTTTGATTTGTGTGAGGGTACCACAGTTGTTGTGGATGAACATTGTGGAAACCGAGGACCATCTCTTAGGACCACAACAGTCACAGGAAAGATAATTCATGAATGGTGTTGCAGATCTTGTACGCTACCACCCTTACGTTTTAGAGGAGAAGATGGGTGCTGGTACGGTATGGAAATCAGACCAGTCAAGGAAAAGGAAGAGAATCTAGTCAAATCAATGGTCTCTGCAGGATCAGGGGAAGTGGACAGCTTTTCACTAGGACTGCTATGCATATCAATAATGATCGAAGAGGTGATGAGATCCAGATGGAGTAGAAAAATGCTGATGACTGGAACACTGGCTGTGTTCTTCCTTCTCATAATAGGACAATTGACATGGAATGATCTGATCAGATTATCCATCATGGTTGGAGCCAACGCTTCCGACAAGATGGGGATGGGAACGACGTACCTAGCTCTGATGGCCACTTTTAAAATGAGACCAATGTTTGCTGTAGGGCTATTATTCCGCAGACTAACATCCAGAGAGGTTCTTCTTCTAACAATTGGATTGAGCTTAGTGGCATCTGTGGAGTTACCAAATTCCTTGGAGGAGCTGGGGGATGGACTTGCAATGGGCATTATGATTTTAAAATTATTGACTGACTTTCAATCACATCAGCTGTGGGCTACCTTGCTGTCCTTGACATTCATCAAAACAACGTTTTCCTTGCACTATGCATGGAAGACAATGGCTATGGTACTGTCAATTGTATCCCTCTTCCCCTTATGCCTGTCCACGACCTCCCAAAAAACAACATGGCTTCCGGTGCTATTGGGATCTCTTGGATGCAAACCACTAACCATGT
			TTCTTATAACAGAAAACAAAATCTGGGGAAGGAAAAGTTGGCCCCTCAATGAAGGAATCATGGCTGTTGGAATAGTCAGCATCCTACTAAGCTCACTCCTCAAAAATGATGTGCCGCTAGCTGGGCCACTAATAGCTGGAGGCATGCTAATAGCATGTTATGTTATATCTGGAAGCTCAGCCGATCTATCGCTAGAGAAAGCGGCTGAGGTCTCCTGGGAAGAAGAAGCAGAACACTCTGGTGCCTCACATAACATATTAGTGGAGGTCCAAGATGATGGAACCATGAAGATAAAGGATGAAGAGAGAGATGACACGCTAACCATTCTCCTTAAAGCAACTCTGTTAGCAGTTTCAGGGGTGTACCCATTATCAATACCTGCGACCCTCTTTGTGTGGTACTTTTGGCAGAAAAAGAAACAGAGATCTGGAGTGTTATGGGACACACCCAGCCCTCCAGAAGTGGAAAGAGCAGTTCTTGATGATGGTATCTATAGAATCATGCAGAGAGGACTGTTGGGCAGGTCCCAGGTAGGGGTAGGAGTTTTCCAAGAAAACGTGTTCCACACAATGTGGCATGTCACCAGGGGAGCTGTACTCATGTATCAAGGGAAGAGACTGGAACCGAGCTGGGCCAGTGTCAAAAAGGACCTGATCTCATATGGAGGAGGTTGGAGGCTTCAAGGATCCTGGAACACGGGAGAAGAAGTGCAGGTGATTGCTGTTGAACCAGGGAAAAACCCCAAAAATGTACAAACAGCGCCGGGCACCTTTAAGACCACTGAAGGTGAAGTTGGAGCCATTGCCCTAGATTTTAAACCCGGCACATCTGGATCTCCCATCGTGAACAGAGAAGGAAAAATAGTAGGTCTTTATGGAAATGGGGTAGTGACAACAAGTGGAACCTACGTCAGCGCCATAGCTCAAGCAAAAGCATCACAAGAAGGGCCCCTACCAGAGATTGAAGACGAAGTGTTTAGGAAAAGAAACTTAACAATAATGGACCTACATCCAGGATCGGGGAAAACAAGAAGATATCTTCCAGCCATAGTCCGTGAGGCCATAAAAAGGAAGCTGCGCACACTAATTCTGGCTCCCACAAGGGTTGTCGCTTCCGAAATGGCAGAGGCGCTCAAGGGAATGCCAATAAGGTACCAAACAACAGCAGTGAAGAGTGAACACACAGGAAAAGAGATAGTTGACCTCATGTGTCACGCCACTTTCACCATGCGCCTCCTGTCTCCCGTGAGAGTTCCCAATTACAACATGATTATCATGGATGAAGCACATTTCACCGATCCATCCAGCATAGCGGCCAGAGGGTACATTTCAACCCGAGTGGGCATGGGTGAAGCAGCTGCGATCTTCATGACAGCCACTCCCCCAGGATCAGTGGAGGCCTTTCCACAGAGCAACGCAGTTATCCAAGATGAGGAAAGAGACATTCCTGAGAGATCATGGAACTCAGGCTATGAGTGGATCACTGACTTCTCAGGTAAAACAGTTTGGTTTGTTCCAAGCATTAAATCAGGAAATGACATTGCCAACTGTTTAAGAAAGAATGGGAAACGGGTGATTCAATTGAGCAGGAAAACCTTTGACACAGAGTACCAAAAAACAAAAAATAACGACTGGGACTACGTCGTCACAACAGACATCTCCGAAATGGGAGCAAATTTCCGGGCCGACAGGGTGATAGACCCAAGACGGTGTCTGAAACCGGTAATACTAAAAGATGGTCCAGAGCGTGTCATTTTAGCAGGACCGATGCCAGTGACTGTGGCCAGTGCCGCTCAGAGGAGAGGAAGAATTGGAAGGAACCACAATAAGGAAGGTGATCAGTACATCTACATGGGACAGCCTTTAAACAACGATGAAGATCACGCTCACTGGACGGAAGCAAAAATGCTCCTTGATAATATAAACACACCAGAAGGGATTATCCCAGCCCTCTTCGAGCCGGAGAGAGAAAAGAGTGCAGCAATAGACGGGGAATACAGA
			CTGCGGGGTGAAGCAAGGAAAACGTTTGTGGAGCTCATGAGAAGAGGAGATCTACCTGTCTGGCTATCCTACAAAGTTGCCTCAGAAGGCTTCCAGTACTCTGACAGAAGATGGTGCTTTGACGGGGAAAGGAATAACCAGGTGTTGGAGGAGAACATGGATGTGGAGATCTGGACAAAAGAAGGAGAAAGAAAGAAACTACGACCCCGCTGGCTGGATGCCAGAACATACTCAGACCCACTGGCCCTGCGCGAGTTTAAAGAGTTTGCAGCAGGAAGAAGAAGCGTTTCAGGTGATTTAATATTAGAAATAGGGAAACTTCCACAACACTTGACGCAAAGGGCCCAGAATGCCTTGGACAACCTGGTTATGTTGCACAACTCCGAACAAGGAGGAAGAGCATATAGACATGCAATGGAAGAACTACCAGACACCATAGAAACGTTGATGCTCCTAGCTTTGATAGCTGTGTTGACTGGTGGAGTGACGCTGTTCTTCCTATCAGGAAGGGGCCTAGGGAAAACATCTATCGGCCTACTCTGCGTGATGGCTTCAAGCGTGCTGCTATGGATGGCCAGTGTGGAGCCCCATTGGATAGCGGCCTCCATCATACTGGAGTTTTTCCTGATGGTGCTGCTTATTCCAGAGCCAGACAGACAACGCACTCCGCAGGACAACCAGCTGGCATATGTGGTGATAGGTTTGTTATTTATGATACTGACAGTAGCAGCCAATGAGATGGGACTGCTAGAAACCACAAAGAAAGACTTAGGGATTGGCCATGTGGCTGATGAAAATCACCACCATGCCGCAATGCTGGACGTAGACTTACATCCAGCTTCAGCCTGGACCCTCTATGCAGTGGCCACAACAATTATCACTCCCATGATGAGGCACACAATCGAAAACACAACGGCAAACATTTCCCTGACAGCCATTGCAAATCAAGCAGCTATATTGATGGGACTTGACAAAGGATGGCCAATATCGAAGATGGACATAGGAGTTCCACTTCTCGCCTTGGGGTGCTATTCCCAGGTGAATCCACTGACGCTGACAGCGGCGGTATTGATGCTAGTGGCTCATTACGCCATAATTGGACCTGGACTGCAAGCAAAAGCTACTAGAGAAGCTCAAAAAAGGACAGCAGCCGGAATAATGAAGAATCCAACCGTTGATGGAATTGTTGCAATAGATTTGGACCCTGTGGTTTATGATGCAAAATTTGAGAAACAACTAGGCCAAATAATGTTGTTGATACTATGCACATCACAGATCCTCTTGATGCGGACCACATGGGCCTTGTGCGAATCCATCACACTGGCCACTGGACCTCTGACCACGCTTTGGGAGGGATCTCCAGGAAAATTTTGGAACACCACGATAGCGGTTTCCATGGCAAACATTTTCAGAGGAAGTTATCTAGCAGGAGCAGGTCTGGCCTTCTCATTAATGAAATCTCTAGGAGGAGGTAGGAGAGGCACGGGAGCCCAAGGGGAAACACTGGGAGAGAAATGGAAAAGACAGCTGAACCAACTGAGCAAGTCAGAATTCAACACCTATAAAAGGAGTGGGATTATGGAAGTGGACAGATCCGAAGCCAAAGAGGGACTGAAAAGAGGAGAAACAACCAAACATGCAGTGTCGAGAGGAACCGCTAAACTGAGGTGGTTTGTGGAGAGGAACCTTGTGAAACCAGAAGGAAAAGTCATAGACCTCGGTTGTGGAAGAGGTGGCTGGTCATACTATTGCGCTGGGCTGAAGAAAGTCACAGAAGTGAAGGGATATACAAAAGGAGGACCTGGACATGAGGAACCAATCCCAATGGCGACCTATGGATGGAACCTAGTAAAGCTGCACTCCGGGAAAGACGTATTCTTTATACCACCTGAGAAATGTGACACCCTTTTGTGTGATATTGGTGAGTCCTCTCCAAACCCAACTATAGAGGAAGGAAGAACGCTACGCGTCCTAAAGATGGTGGAACCATGGCTCAGAGG
			AAACCAATTTTGCATAAAGATTCTGAATCCCTACATGCCAAGTGTGGTGGAAACTCTGGAGCAAATGCAAAGAAAACATGGAGGAATGCTAGTGCGAAACCCACTTTCAAGAAACTCTACCCATGAAATGTATTGGGTTTCATGTGGAACAGGAAACATTGTGTCAGCAGTAAACATGACATCCAGAATGTTGCTAAATCGATTCACGATGGTTCACAGGAAACCAACATATGAAAGAGACGTGGATCTAGGCGCTGGAACAAGACATGTGGCAGTGGAACCAGAGGTGGCCAACCTAGATATCATTGGCCAGAGGATAGAGAACATAAAACATGAACATAAGTCAACATGGCATTATGATGAGGACAATCCATATAAAACATGGGCCTATCATGGATCATATGAGGTCAAGCCATCAGGATCAGCCTCATCCATGGTCAATGGCGTGGTGAAACTGCTCACCAAACCATGGGATGTCATCCCCATGGTCACACAAATAGCCATGACTGACACTACACCCTTTGGACAACAGAGGGTGTTTAAAGAGAAAGTTGACACACGCACACCAAAAGCAAAACGAGGCACAGCACAAATCATGGAGGTGACAGCCAGGTGGTTATGGGGTTTTCTTTCTAGAAACAAGAAACCAAGAATTTGTACAAGAGAGGAGTTCACAAGAAAAGTTAGGTCAAACGCAGCCATTGGAGCAGTGTTCGTTGATGAAAATCAATGGAACTCAGCAAAAGAAGCAGTGGAAGATGAGCGGTTCTGGGACCTTGTGCACAGAGAGAGGGAGCTTCACAAACAGGGAAAATGTGCCACGTGTGTTTACAACATGATGGGGAAGAGAGAGAAAAAGCTAGGAGAGTTCGGAAAGGCAAAAGGAAGTCGTGCAATATGGTACATGTGGTTGGGAGCACGCTTTCTAGAGTTTGAAGCTCTTGGTTTCATGAACGAAGACCACTGGTTCAGTAGAGAGAATTCACTTAGCGGAGTGGAAGGAGAAGGACTCCACAAACTTGGATATATACTCAGAGACATATCAAAGATCCCAGGGGGAAACATGTATGCAGATGACACAGCCGGATGGGATACAAGGATAACAGAGGATGATCTTCAGAATGAGGCCAAAATTACTGACATCATGGAATCCGAACATGCCCTACTGGCTAAGTCAATCTTCAAGCTAACCTACCAAAATAAAGTGGTAAGGGTACAGAGACCAGCAAAAAATGGAACTGTGATGGATGTCATATCCAGACGTGACCAGAGAGGAAGTGGCCAGGTCGGAACTTATGGCTTAAACACTTTCACCAACATGGAAGCCCAGCTGATAAGACAAATGGAGTCTGAGGGAATCTTTTCACCCAGCGAATTAGAGACCCCAAATTTAGCCGAGAGAGCTCTCGACTGGCTGGAAAAACATGGCGTCGAAAGGCTGAAAAGAATGGCAATCAGCGGAGATGACTGCGTAGTGAAACCAATTGATGATAGGTTTGCAACAGCCTTAACAGCTCTGAATGATATGGGAAAAGTAAGAAAAGATATACCACAATGGGAACCTTCAAAAGGATGGAATGATTGGCAACAAGTGCCTTTTTGTTCACACCACTTCCACCAGCTGATTATGAAGGATGGGAGGGAAATAGTGGTGCCATGCCGCAACCAAGATGAACTTGTGGGTAGGGCTAGAGTATCACAGGGTGCCGGATGGAGCCTGAGAGAAACTGCATGCCTAGGCAAGTCATATGCACAAATGTGGCAGCTGATGTACTTCCACAGGAGAGACCTGAGACTAGCCGCTAATGCTATCTGTTCAGCCGTTCCAGTTGATTGGGTCCCAACCAGCCGCACCACCTGGTCGATCCATGCCCACCACCAATGGATGACAACAGAAGACATGCTGTCAGTGTGGAATAGGGTTTGGATAGAGGAAAACCCATGGATGGAGGACAAAACCCATATATCCAGTTGGGAAGACGTTCCATATTTAGGGAAAA
			GGGAAGATCAATGGTGTGGATCCCTGATAGGCTTAACAGCAAGGGCCACTTGGGCCACCAACATACAAGTGGCCATAAGCCAAGTGAGAAGACTAATTGGGAATGAGAATTATCTAGATTACATGACATCAATGAAGAGATTCAAGAACGAGAGTGATCCCGAAGGGGCACTCTGG
		</sequence>
		<sequence>
			<taxon idref="AF309641_Cambodia_1998"/>
			ATGAACAACCAACGAAAAAAGACGGCTCGACCGTCTTTCAATATGCTGAAACGCGCGAGAAACCGCGTGTCAACTGTTTCACAGTTGGCGAAGAGATTCTCAAAAGGATTGCTCTCAGGCCAAGGACCCATGAAATTGGTGATGGCTTTCATAGCACTCCTAAGATTTCTAGCCATACCCCCAACAGCAGGAATTTTGGCTAGATGGGGCTCATTCAAGAAGAATGGAGCGATCAAAGTGCTACGGGGTTTCAAGAAAGAAATCTCAAACATGTTGAATATAATGAATAGAAGGAAAAGATCTGTGACCATGCTCCTTATGCTGATGCCTACAGCCTTGGCGTTCCATTTGACTACACGAGGGGGAGAGCCGCACATGATAGTCAGCAAGCAGGAAAGAGGAAAGTCACTTTTGTTTAAGACCTCAGCAGGTGTCAACATGTGCACCCTTATAGCGATGGATTTGGGAGAGTTATGTGAGGACACAATGACTTACAAATGCCCTCGAATCACTGAGGCGGAACCAGATGACGTTGATTGTTGGTGCAATGCCACAGACACATGGGTGACCTATGGAACATGTTCCCAAACTGGCGAGCACCGACGAGACAAACGTTCCGTCGCACTGGCCCCACACGTGGGACTTGGTTTGGAAACAAGAACCGAAACGTGGATGTCCTCTGAAGGCGCTTGGAAACAGATACAAAGAGTGGAAACTTGGGCCCTGAGACACCCAGGATTCACGGTGATAGCTCTTTTTCTAGCACATGCCATAGGAACATCCATCACCCAGAAAGGGATTATTTTCATTTTGTTAATGCTGGTAACACCATCCATGGCCATGCGATGTGTGGGAATAGGCAGCAGGGACTTCGTGGAAGGACTGTCAGGAGCAACTTGGGTAGATGTGGTACTGGAACATGGAAGTTGCGTCACCACCATGGCAAAAGACAAACCAACATTGGACATTGAACTCCTGAAGACGGAAGTCACAAACCCTGCCGTCCTGCGCAAACTGTGCATTGAAGCTAAAATATCAAACACCACCACCGACTCAAGATGTCCAACACAAGGAGAAGCCACACTGGTGGAAGAACAAGACGCGAACTTTGTGTGTCGACGAACGTTTGTGGACAGAGGCTGGGGTAATGGCTGTGGGCTCTTCGGTAAAGGAAGCCTAATAACGTGTGCTAAGTTCAAGTGTGTGACAAAACTGGAAGGAAAGATAGTTCAATATGAAAACTTGAAATATTCAGTAATAGTCACCGTCCACACTGGAGACCAGCACCAGGTGGGAAATGAAAGTACAGAACATGGGACAACTGCAACTATAACACCTCAAGCTCCTACGACGGAAATACAGCTGACCGACTACGGAGCTCTTACATTGGATTGTTCACCTAGAACAGGACTAGACTTTAATGAAATGGTGTTGTTGACAATGAAAGAAAAATCATGGCTAGTCCACAAACAATGGTTTCTAGACCTACCACTGCCTTGGACCTCGGGAGCTTCAACATCACAAGAAACTTGGAACAGACAAGATTTGCTGGTGACATTTAAGACAGCTCATGCAAAGAAGCAGGAAGTAGTCGTTCTAGGATCACAGGAAGGAGCAATGCACACTGCGTTGACCGGAGCGACAGAAATCCAAACGTCTGGAACGACAACAATTTTTGCAGGACACTTGAAATGTAGACTAAAGATGGACAAACTGACTCTAAAAGGGATGTCATATGTGATGTGCACAGGCTCATTCAAGCTAGAGAAAGAAGTGGCTGAGACCCAGCATGGAACTGTTCTAGTGCAGATTAAATACGAAGGAACAGATGCACCATGCAAGATCCCTTTTTCGACCCAAGATGAAAAAGGAGTAACCCAGAATGGGAGATTGATAACAGCTAACCCCATAGTCACTGACAAAGAAAAACCAGTCAACATTGAGGCAGAACCGCCTTTTGGTGAGAGTTACATCGTGATAGGAGCAGGTGAAAAAGCTTT
			GAAACTAAGCTGGTTCAAGAAAGGAAGCAGCATAGGGAAAATGTTTGAGGCAACTGCCAGAGGAGCACGAAGGATGGCCATACTGGGAGACACCGCATGGGACTTTGGTTCTATAGGAGGAGTGTTCACGTCTGTTGGAAAATTAGTACACCAGATTTTTGGAACTGCATATGGAGTTTTGTTCAGCGGTGTTTCCTGGACCATGAAAATAGGAATAGGGGTTCTGCTGACATGGCTAGGATTAAATTCAAGGAGCACGTCCCTCTCGATGACGTGTATTGCAGTTGGCCTAGTAACACTATACCTAGGAGTCATGGTTCAGGCGGATTCAGGATGTGTAGTTAATTGGAAAGGTAGAGAACTCAAATGTGGAAGTGGCATTTTTGTCACCAATGAAGTTCACACTTGGACAGAGCAATACAAATTTCAAGCTGACTCCCCAAAGAGATTATCAGCAGCCATTGGGAAGGCATGGGAGGAGGGTGTGTGTGGAATTCGATCAGCAACTCGTCTCGAGAACATCATGTGGAAGCAAATATCAAATGAACTGAATCACATCTTACTTGAAAATGACATGAAATTCACAGTGGTTGTAGGAGATGTTGCTGGGATCTTGGCTCAAGGAAAAAAAATGATTAGGCCACAACCCATGGAATACAAATACTCGTGGAAAAGCTGGGGAAAGGCTAAAATCATAGGGGCAGATGTACAGAACACCACCTTCATCATCGACGGCCCAAACACCCCAGAATGCCCTGATGACCAAAGAGCATGGAACATTTGGGAAGTTGAGGACTATGGATTTGGAATTTTCACGACAAACATATGGCTGAGATTGCGTGACTCCTACACCCAAGTGTGTGACCACCGGCTAATGTCAGCTGCCATCAAGGACAGCAAGGCAGTTCACGCTGACATGGGCTACTGGATAGAAAGTGAAAAGAACGAGACCTGGAAGCTGGCAAGAGCCTCTTTCATAGAAGTTAAAACATGTATCTGGCCAAAATCCCACACTCTATGGAGCAATGGAGTTCTGGAAAGTGAAATGATAATTCCAAAGATCTATGGAGGACCAATATCTCAGCACAACTACAGACCAGGATATTTCACACAAACGGCAGGGCCATGGCACCTAGGCAAGTTGGAACTGGATTTTGATTTGTGTGAGGGTACCACAGTTGTTGTGGATGAACATTGTGGAAATCGAGGACCATCTCTTAGGACCACAACAGTCACAGGAAAGATAATTCATGAATGGTGTTGCAGATCTTGTACGCTACCACCCTTACGTTTCAGAGGAGAAGATGGGTGCTGGTACGGTATGGAAATCAGACCAGTCAAGGAAAAGGAAGAGAATCTAGTCAAATCAATGGTCTCTGCAGGGTCAGGGGAAGTGGACAGCTTTTCACTAGGACTGCTATGCATATCAATAATGATCGAAGAGGTGATGAGATCCAGATGGAGTAGAAAAATGCTGATGACTGGAACACTGGCTGTGTTCTTCCTTCTCATAATGGGACAATTGACATGGAATGATCTGATCAGATTATGCATCATGGTTGGAGCCAACGCTTCCGACAGGATGGGGATGGGAACGACGTACCTAGCTCTGATGGCCACTTTTAAAATGAGACCAATGTTTGCTGTAGGGCTATTATTCCGCAGACTAACATCCAGAGAAGTTCTTCTTCTAACAATTGGATTGAGTCTAGTGGCATCTGTGGAGTTACCAAATTCCTTGGAGGAGCTGGGGGATGGACTTGCAATGGGCATTATGATTTTAAAATTATTGACTGACTTTCAATCACATCAGCTGTGGGCTACCTTGCTGTCCTTGACATTTATCAAAACAACGTTTTCCTTGCACTATGCATGGAAGACAATGGCTATGGTACTGTCAATTGTATCTCTCTTCCCCTTATGCCTGTCCACGACCTCCCAAAAAACAACATGGCTTCCGGTGCTATTGGGATCTCTTGGATGCAAACCACTAACCATGT
			TTCTTATAGCAGAAAACAAAATCTGGGGAAGGAAAAGTTGGCCCCTCAATGAAGGAATCATGGCTGTTGGAATAGTCAGCATCCTACTAAGCTCACTCCTCAAAAATGATGTGCCGCTAGCTGGGCCACTAATAGCTGGAGGCATGCTAATAGCATGTTATGTTATATCTGGAAGCTCAGCCGATCTATCACTAGAGAAAGCGGCTGAGGTCTCCTGGGAAGAAGAAGCAGAACACTCTGGTGCCTCACATAACATATTAGTGGAGGTCCAAGATGATGGAACCATGAAGATAAAGGATGAAGAGAGAGATGACACGCTAACCATTCTCCTTAAAGCAACTCTGTTAGCAGTTTCAGGGGTGTACCCATTATCAATACCAGCGACCCTTTTTGTGTGGTACTTTTGGCAGAAAAAGAAACAGAGATCTGGAGTGTTATGGGACACACCTAGCCCTCCAGAAGTGGAAAGAGCAGTTCTTGATGATGGTATCTATAGAATTATGCAGAGAGGACTGTTGGGCAGGTCCCAGGTAGGGGTAGGAGTTTTTCAAGAAAACGTGTTCCACACAATGTGGCATGTCACCAGGGGAGCTGTACTCATGTATCAAGGGAAGAGACTGGAACCGAGCTGGGCCAGTGTCAAAAAAGACCTGATCTCATATGGAGGAGGTTGGAGGCTTCAAGGATCCTGGAACACGGGAGAAGAAGTGCAGGTGATTGCTGTTGAACCAGGGAAAAACCCCAAAAATGTACAAACAGCGCCGGGCACCTTTAAGACCCCTGAAGGTGAAGTTGGAGCCATTGCCCTAGATTTTAAACCCGGCACATCTGGATCTCCCATCGTGAACAGAGAAGGAAAAATAGTAGGTCTTTATGGAAATGGAGTAGTGACAACAAGTGGAACCTACGTCAGTGCCATAGCTCAAGCTAAAGCATCACAAGAAGGGCCCCTACCAGAGATTGAAGACGAGGTGTTTAGGAAAAGAAACTTAACAATAATGGACCTACATCCAGGATCGGGGAAAACAAGAAGATATCTTCCAGCCATAGTCCGTGAGGCCATAAAAAGGAAGCTGCGCACACTAATTCTGGCTCCCACAAGGGTTGTCGCTTCCGAAATGGCAGAGGCGCTCAAGGGAATGCCAATAAGGTACCAAACAACAGCAGTGAAGAGTGAACACACAGGAAAAGAGATAGTTGACCTCATGTGTCACGCCACTTTCACCATGCGCCTCCTGTCTCCCGTGAGAGTTCCCAATTACAACATGATTATCATGGATGAAGCACATTTCACCGATCCATCCAGCATAGCGGCCAGAGGGTACATTTCAACCCGAGTGGGCATGGGTGAAGCAGCTGCGATCTTCATGACAGCCACTCCCCCAGGATCAGTGGAGGCCTTTCCACAGAGCAACGCAGTTATCCAAGATGAGGAAAGAGACATTCCTGAGAGATCATGGAACTCAGGCTATGAGTGGATCACTGACTTCCCAGGTAAAACAGTTTGGTTTGTTCCAAGCATTAAATCAGGAAATGACATTGCCAACTGTTTAAGAAAGAATGGGAAACGGGTGATTCAATTGAGCAGGAAAACCTTTGACACAGAGTACCAAAAAACAAAAAATAACGACTGGGACTACGTCGTCACAACAGACATCTCCGAAATGGGAGCAAATTTCCGGGCCGACAGGGTGATAGACCCAAGACGGTGTCTGAAACCGGTAATACTAAAAGATGGTCCAGAGCGTGTCATTTTAGCAGGACCGATGCCAGTGACTGTGGCCAGTGCCGCCCAGAGGAGAGGAAGAATTGGAAGGAACCACAATAAGGAAGGTGATCAGTACATCTACATGGGACAGCCTTTAAACAACGATGAAGATCACGCTCACTGGACGGAAGCAAAAATGCTCCTTGATAATATAAACACACCAGAAGGGATTATCCCAGCCCTCTTTGAGCCAGAGAGAGAAAAGAGTGCAGCAATAGACGGGGAATACAGA
			CTGCGGGGTGAAGCAAGGAAAACGTTTGTGGAGCTCATGAGAAGAGGAGATCTACCTGTCTGGCTATCCTACAAAGTTGCCTCAGAAGGCTTCCAGTACTCTGACAGAAGATGGTGCTTTGACGGGGAAAGGAACAACCAGGTGTTGGAGGAGAACATGGACGTGGAGATCTGGACAAAAGAAGGAGAAAGAAAGAAACTACGACCCCGCTGGCTGGATGCCAGAACATACTCAGACCCACTGGCCCTGCGCGAGTTTAAAGAGTTTGCAGCAGGAAGAAGAAGCGTCTCAGGTGATCTAATATTAGAAATAGGGAAACTTCCACAACACTTGACGCAAAGGGCCCAGAATGCCTTGGACAACCTGGTTATGTTGCACAACTCCGAACAAGGAGGAAGAGCCTATAGACATGCAATGGAAGAACTGCCAGACACCATAGAAACGTTGATGCTCCTAGCTTTGATAGCTGTGTTAACTGGTGGAGTGACGCTGTTCTTCCTATCAGGAAGGGGCCTAGGGAAAACATGTATCGGCCTACTCTGCGTGATGGCTTCAAGCGTACTGCTATGGATGGCCAGTGTGGAGCCCCATTGGATAGCGGCCTCCATCATACTGGAGTTCTTCCTGATGGTGCTGCTTATTCCAGAGCCAGACAGACAACGCACTCCGCAGGACAACCAGCTGGCATATGTGGTGATAGGTTTGTTATTCATGATACTGACAGTAGCAGCCAATGAGATGGGACTGCTGGAAACCACAAAGAAAGACTTAGGGATTGGCCATGTGGCTGTTGAAAATCACCACCATGCCGCAATGCTGGACGTAGACTTACATCCAGCTTCAGCCTGGACCCTCTATGCAGTGGCCACAACAATTATCACTCCCATGATGAGGCACACAATCGAAAACACAACGGCAAACATTTCCCTGACAGCCATTGCAAACCAGGCAGCTATATTGATGGGACTTGACAAAGGATGGCCAATATCGAAGATGGACATAGGAGTTCCACTTCTCGCCTTGGGGTGCTATTCCCAGGTGAATCCACTGACGCTAACAGCGGCGGTATTGATGCTAGTGGCTCATTACGCCATAATTGGACCTGGACTGCAAGCAAAAGCTACTAGAGAAGCTCAAAAAAGGACAGCGGCCGGAATAATGAAAAATCCAACCGTTGATGGAATTGTTGCAATAGATTTGGACCCTGTGGTTTATGATGCAAAATTTGAGAAACAACTAGGCCAAATAATGTTGTTGATACTATGCACATCACAGATCCTCTTGATGCGGACTACATGGGCCTTGTGCGAATCCATCACACTGGCCACTGGACCTCTGACCACGCTTTGGGAGGGATCTCCAGGAAAATTTTGGAACACCACGATAGCGGTTTCCATGGCAAACATTTTCAGAGGAAGTTATCTAGCAGGAGCAGGTCTGGCCTTCTCATTAATGAAATCTCTAGGAGGAGGTAGGAGAGGCACGGGAGCCCAAGGGGAAACACTGGGAGAGAAATGGAAAAGACAGCTGAACCAACTGAGCAAGTCAGAATTCAACACCTATAAAAGGAGTGGGATTATGGAAGTGGATAGATCCGAAGCCAAAGAGGGACTGAAAAGAGGAGAAACAACCAAACATGCAGTGTCGAGAGGAACCGCTAAACTGAGGTGGTTTGTGGAGAGGAACCTTGTGAAACCAGAAGGGAAAGTCATAGACCTCGGTTGTGGAAGAGGTGGCTGGTCATACTATTGCGCTGGGCTGAAGAAAGTCACAGAAGTGAAGGGATATACAAAAGGAGGACCTGGACATGAGGAACCAATCCCAATGGCGACCTATGGATGGAACCTAGTAAAGCTGCACTCCGGGAAAGACGTATTCTTTATACCACCTGAGAAATGTGACACCCTTTTGTGTGATATTGGTGAGTCCTCTCCAAACCCAACTATAGAGGAAGGAAGAACGCTACGCGTCCTAAAGATGGTGGAACCATGGCTCAGAGG
			AAACCAATTTTGCATAAAAATTCTGAATCCCTACATGCCAAGTGTGGTGGAAACTCTGGAGCAAATGCAAAGAAAACATGGAGGAATGCTAGTGCGAAACCCACTTTCAAGAAATTCTACTCATGAAATGTATTGGGTTTCATGTGGAACAGGAAACATTGTGTCAGCAGTAAACATGACATCCAGAATGTTGCTAAATCGATTCACAATGGCTCACAGGAAACCAACATATGAAACACACGTGGACCTAGGCGCTGGAACAAGACATGTGGCAGTGGAACCAGAGGTAGCCAACCTAGATATCATTGGCCAGAGGATAGAGAACATAAAACATGAACATAAGTCAACATGGCATTATGATGAGGACAATCCATATAAAACATGGGCCTATCATGGATCATATGAGGTCAAGCCATCAGGATCAGCCTCATCCATGGTCAATGGCGTGGTGAAACTGCTCACCAAACCATGGGATGTCATCCCCATGGTCACACAAATAGCCATGACTGACACTACACCCTTTGGACAACAGAGGGTGTTTAAAGAGAAAGTTGACACACGCACACCAAAAGCAAAACGAGGCACAGCACAAATCATGGAGGTGACAGCCAGGTGGTTATGGGGTTTTCTTTCTAGAAACAAGAAACCAAGAATTTGTACAAGAGAGGAGTTCACAAGAAAAGTTAGGTCAAACGCAGCCATTGGAGCAGTGTTCGTTGATGAAAATCAATGGAACTCAGCAAAAGAAGCAGTGGAAGATGAGCGGTTCTGGGACCTTGTGCACAGAGAGAGGGAGCTTCACAAACAGGGAAAATGTGCCACGTGTGTTTACAACATGATGGGGAAGAGAGAGAAAAAGCTAGGAGAGTTCGGAAAGGCAAAAGGAAGTCGTGCAATATGGTACATGTGGTTGGGAGCACGCTTTCTAGAGTTCGAAGCTCTTGGTTTCATGAACGAAGACCACTGGTTCAGCAGAGAGAATTCACTTAGCGGAGTGGAAGGAGAAGGACTCCACAAACTTGGATATATACTCAGAGACATATCAAAGATTCCAGGGGGAAACATGTATGCAGATGACACAGCCGGATGGGATACAAGGATAACAGAGGATGACCTTCAGAATGAGGCCAAAATTACTGACATCATGGAACCCGAACATGCCCTACTGGCTAAGTCAATCTTCAAGCTAACCTACCAAAATAAAGTGGTAAGGGTACAGAGACCAGCAAAAAATGGAACCGTGATGGATGTCATATCCAGACGTGACCAGAGAGGAAGTGGCCAGGTCGGAACTTATGGCTTAAACACTTTCACCAACATGGAAGCCCAGCTGATAAGACAAATGGAGTCTGAGGGAATCTTTTCACCCAGCGAATTAGAGACCCCAAATTTAGCCGAGAGAGCTCTCGACTGGCTGGAAAAACATGGCGTCGAAAGGCTGAAAAGAATGGCAATCAGCGGAGATGACTGCGTAGTGAAACCAATTGATGATAGGTTTGCAACAGCCTTAACAGCTCTGAATAATATGGGAAAAGTAAGAAAAGATATACCACAATGGGAACCTTCAAAAGGATGGAATGATTGGCAACAAGTGCCTTTTTGTTCACACCACTTCCACCAGCTGATCATGAAGGATGGGAGGGAAATAGTGGTGCCATGCCGCAACCAAGATGAACTTGTGGGTAGGGCTAGAGTATCACAAGGTGCCGGATGGAGCCTGAGAGAAACTGCATGCCTAGGCAAGTCATATGCACAAATGTGGCAGCTGATGTACTTCCACAGGAGAGACCTGAGACTAGCCGCTAATGCTATCTGTTCAGCCGTTCCAGTTGATTGGGTCCCAACCAGCCGCACCACCTGGTCGATCCATGCCCACCACCAATGGATGACAACAGAAGACATGCTGTCAGTGTGGAATAGGGTTTGGATAGAGGAAAACCCATGGATGGAGGACAAAACCCATATATCCAGTTGGGGAGATGTTCCATATTTAGGAAAAA
			GGGAAGATCAATGGTGTGGATCCCTGATAGGCTTAACAGCAAGGGCCACTTGGGCCACCAACATACAAGTGGCCATAAGCCAAGTGAGAAGACTAATTGGGAATGAGAATTATCTAGATTACATGACATCAATGAAGAGATTCAAGAACGAGAGTGATCCCGAAGGGGCACTCTGG
		</sequence>
		<sequence>
			<taxon idref="JF459993_Myanmar_2002"/>
			ATGAACAACCAACGGAAAAAGACGGGTCGACCGTCTTTCAATATGCTGAAACGCGCGAGAAACCGCGTGTCAACTGTTTCACAGTTGGCGAAGAGATTCTCAAAAGGATTGCTTTCAGGCCAAGGACCCATGAAACTGGTGATGGCTTTTATAGCATTCCTAAGATTTCTAGCCATACCTCCAACAGCAGGAATTTTGGCTAGATGGGGCTCATTCAAGAAGAATGGAGCGATCAAAGTATTACGGGGTTTCAAGAAAGGAATCTCAAACATGTTAAACATAATGAACAGGAGGAAAAGATCTGTGACCATGCTCTTCATGCTGCTGCCCACATCCCTGGCATTCCATCTGACCACCCGAGGGGGAGAGCCGCACATGATAGTTAGCAAGCAGGAAAGAGGAAAGTCACTTTTGTTTAAGACCTCTGCAGGTGTCAACATGTGTACCCTTATTGCAATGGATTTGGGAGAGTTGTGTGAGGACACAATGACCTACAAATGCCCCCGGATCACTGAAACGGAACCAGATGACGTTGACTGTTGGTGCAACGCCACGGAGACATGGGTGACTTATGGAACATGTTCTCAAACTGGTGAACACCGACGAGACAAACGTTCTGTTGCACTGGCACCACACGTAGGGCTTGGTCTAGAAACAAGAACCGAAACGTGGATGTCCTCTGAAGGCGCTTGGAAACAAATACAAAAAGTGGAGACCTGGGCTCTGGGACACCCAGGATTCACGGTGATAGCTCTTTTTCTAGCACATGCCATAGGAACATCCATCACCCAGAAAGGAATTATTTTTATTTTGCTGATGCTGGTAACTCCATCCATGGCCATGCGGTGCGTGGGAATAGGTAACAGGGACTTCGTGGAAGGACTGTCAGGAGCTACGTGGGTGGATGTGGTACTGGAGCATGGAAGTTGTGTCACTACTATGGCAAAAGACAAACCAACACTGGATATTGAACTCTTAAAGACGGAGGTCACAAACCCAGCCATCCTGCGCAAACTGTGCATTGAAGCCAAAATATCAAATACTACCACCGATTCGAGATGTCCAACACAAGGAGAAGCCACGCTGGTGGAAGAACAAGACACGAACTTTGTGTGTCGACGAACGTTCGTGGACAGAGGCTGGGGCAATGGTTGTGGGCTATTTGGAAAAGGTAGCTTAATAACGTGTGCTAAGTTTAAGTGTGTGACAAAACTGGAAGGAAAGATAGTTCAATATGAAAATTTAAAATATTCAGTGATAGTCACCGTCCACACTGGAGACCAGCACCAAGTTGGGAATGAAACTACAGAACATGGAACAACTGCAACCATAACACCTCAAGCTCCTACGTCGGAAATACAGCTGACAGACTACGGAGCTTTAACACTGGACTGTTCACCTAGAACAGGGCTAGACTTCAATGAGATGGTGTTGTTGACAATGAAAGAAAAATCATGGCTCGTCCACAAACAATGGTTTCTAGACTTACCGCTGCCTTGGACCTCGGGGGCTTCAACATCCCAAGAGACTTGGAATAGACAAGACTTGCTGGTCACATTTAAGACGGCTCATGCAAAGAAGCAGGAAGTAGTTGTACTAGGATCACAAGAAGGAGCGATGCACACTGCGCTGACTGGAGCAACAGAAATCCAAACGTCTGGAACGACAACAATTTTCGCAGGACACCTGAAATGCAGACTGAAAATGGATAAACTGACTTTAAAAGGGGTATCATATGTAATGTGCACAGGCTCATTCAAGCTAGAAAAGGAAGTGGCTGAGACCCAGCATGGAACTGTTCTAGTGCAGGTTAAGTACGAAGGAACAGATGCACCATGTAAGATCCCCTTCTCATCCCAAGATGAGAAGGGAGTAATCCAGAATGGGAGATTGATAACAGCCAACCCCATAGTCACTGACAAAGAAAAACCAGTCAACATTGAGGCGGAGCCACCTTTTGGTGAGAGCTACATCGTGGTAGGAGCAGGTGAGAAAGCTTT
			GAAACTAAGCTGGTTCAAGAAGGGAAGCAGTATAGGGAAAATGTTTGAAGCAACTGCCCGTGGAGCACGAAGGATGGCCATTCTGGGAGACACTGCATGGGACTTCGGTTCTATAGGAGGAGTGTTCACGTCCGTGGGAAAACTGGTACACCAGATCTTTGGAACTGCGTACGGAGTTTTGTTCAGCGGTGTTTCTTGGACCATGAAAATAGGAATAGGGATTCTGCTGACATGGCTAGGATTAAATTCAAGGAGCACGTCCCTTTCAATGACGTGTATCGCAGTTGGCATGGTCACACTGTACCTAGGAGTCATGGTTCAGGCGGACTCGGGATGTGTAATTAACTGGAAAGGCAGAGAACTCAAATGTGGAAGCGGCATTTTTGTCACTAATGAAGTTCACACCTGGACAGAGCAATACAAATTCCAGGCCGACTCCCCAAAAAGACTATCAGCAGCCATTGGGAAGGCATGGGAGGAGGGTGTGTGTGGAATTCGATCAGCCACTCGTCTCGAGAACATCATGTGGAAGCAAATATCAAATGAACTGAACCACATCTTACTTGAAAATGACATGAAATTCACAGTGGTTGTAGGAGATGTTGCTGGGATTTTGGCTCAAGGGAAAAAGATGATTAGGCCACAACCCATGGAATACAAATACTCGTGGAAAAGCTGGGGAAAGGCTAAAATCATAGGGGCAGATGTACAGAACGCCACCTTCATCATCGACGGCCCAAACACCCCTGAATGTCCTGATGACCAAAGAGCATGGAACATTTGGGAAGTTGAGGACTATGGATTTGGAATTTTCACGACAAACATATGGCTGAAATTGCGTGACTCCTACACCCAAGTGTGTGACCACCGGCTAATGTCAGCTGCCATCAAGGACAGCAAGGCAGTTCACGCTGACATGGGATACTGGATAGAAAGTGAAAAGAACGAGACCTGGAAGCTGGCAAGAGCCTCTTTCATAGAAGTTAAAACATGTGTCTGGCCAAAATCCCACACTCTATGGAGCAATGGAGTTCTGGAAAGTGAAATGATAATTCCAAAGATCTATGGAGGACCAATATCCCAGCACAACCACAGACCAGGATATTTCACACAAACGGCAGGGCCGTGGCACCTAGGCAAGTTGGAACTGGATTTTGATTTGTGTGAGGGTACCACAGTTGTTGTGGATGAACATTGTGGAAATCGAGGACCATCTCTTAGGACCACAACAGTCACAGGAAAGATAATTCATGAATGGTGTTGCAGATCTTGTACGCTACCACCCTTACGTTTCAGAGGAGAAGATGGGTGCTGGTACGGTATGGAAATCAGACCAGTCAAGGAAAAGGAAGAGAACCTAGTCAAATCAATGGTCTCTGCAGGGTCAGGGGAAGTGGACAGCTTTTCACTAGGGCTGCTATGCATATCAATAATGATCGAAGAGGTGATGAGATCCAGATGGAGTAGAAAAATGCTGATGACTGGAACACTGGCTGTGTTCTTCCTTCTCATAATGGGACAATTGACATGGAATGATCTGATCAGATTATGCATCATGGTTGGAGCCAACGCTTCCGACAGGATGGGGATGGGAACGACGTACCTAGCTCTGATGGCCACTTTTAAAATGAGACCAATGTTTGCTGTAGGGCTATTATTCCGCAGACTAACATCCAGAGAAGTTCTTCTTCTAACAATTGGACTGAGTCTAGTGGCATCTGTGGAGCTACCAAATTCCTTGGAGGAGCTGGGGGATGGACTTGCAATGGGCATTATGATTTTAAAATTATTGACTGACTTTCAATCACATCAGCTGTGGGCTACCTTGCTGTCCTTGACATTTATCAAAACAACGTTTTCCTTGCACTATGCATGGAAGACAATGGCTATGGTACTGTCAATTGTCTCTCTCTTCCCCTTATGCCTGTCCACGACCTCCCAAAAAACAACATGGCTTCCGGTGCTATTGGGATCTCTTGGATGCAAACCACTAACCATGT
			TTCTTATAGCAGAAAACAAAATCTGGGGAAGGAAAAGTTGGCCTCTCAATGAAGGAATCATGGCTGTTGGAATAGTCAGCATCCTACTAAGTTCACTCCTAAAAAATGATGTGCCGCTAGCTGGGCCACTAATAGCTGGAGGCATGCTAATAGCATGTTATGTTATATCTGGAAGCTCAGCCGATCTATCACTAGAGAAAGCGGCCGAGGTCTCTTGGGAAGAAGAAGCAGAACACTCTGGTGCCTCACACAACATATTAGTGGAGGTCCAAGATGATGGAACCATGAAGATAAAGGATGAAGAGAGAGATGACACGCTAACCATTCTCCTCAAAGCAACTCTGCTAGCAGTTTCAGGGGTGTACCCATTATCAATACCAGCGACCCTTTTTGTGTGGTACTTTTGGCAGAAAAAGAAGCAGAGATCTGGGGTGTTATGGGACACACCTAGCCCTCCAGAAGTGGAAAGAGCAGTTCTTGATGATGGTATTTATAGAATTATGCAGAGAGGACTGTTGGGCAGGTCCCAAGTAGGGGTAGGAGTTTTTCAAGAAAACGTGTTCCACACAATGTGGCATGTCACCAGGGGAGCTGTACTCATGTATCAAGGGAAGAGACTGGAGCCGAGCTGGGCCAGTGTCAAAAAAGACCTGATCTCATATGGAGGAGGCTGGAGGCTTCAAGGATCCTGGAACACAGGAGAAGAAGTGCAGGTGATTGCTGTTGAACCAGGGAAAAACCCCAAAAATGTACAAACAGCGCCAGGCACCTTTAAGACCCCTGAAGGCGAAGTTGGAGCTATTGCCCTAGATTTTAAACCCGGCACATCTGGATCTCCCATCGTGAACAGAGAAGGAAAAATAGTAGGTCTTTATGGAAATGGAGTAGTGACAACAAGTGGAACCTACGTCAGCGCCATAGCTCAAGCTAAAGCATCACAAGAAGGGCCCCTACCAGAGATTGAAGACGAGGTGTTTAGGAAGAGAAACTTAACAATAATGGACCTACATCCAGGATCGGGGAAAACAAGAAGATACCTTCCAGCCATAGTCCGTGAGGCCATAAAAAGGAAGCTGCGCACACTAATTCTGGCTCCCACAAGGGTTGTCGCTTCCGAAATGGCAGAGGCGCTCAAGGGAATGCCAATAAGGTACCAAACAACAGCAGTGAAGAGTGAACACACAGGAAAAGAGATAGTTGACCTCATGTGTCACGCCACTTTCACCATGCGCCTCCTGTCTCCCGTGAGAGTTCCCAATTACAACATGATTATCATGGATGAAGCACATTTCACCGATCCATCCAGCATAGCGGCCAGAGGGTACATCTCAACCCGAGTGGGCATGGGTGAAGCAGCTGCGATCTTCATGACAGCCACTCCCCCAGGATCAGTGGAGGCCTTTCCACAGAGCAACGCAGTTATCCAAGATGAGGAAAGAGACATTCCTGAGAGATCATGGAACTCAGGCTATGAGTGGATCACTGACTTCCCAGGTAAAACAGTTTGGTTTGTTCCAAGCATTAAATCAGGAAATGACATTGCCAACTGCTTAAGAAAGAATGGAAAACGGGTGATTCAATTGAGCAGGAAAACCTTTGATACAGAGTACCAAAAAACAAAAAATAACGACTGGGACTACGTCGTCACAACAGACATCTCCGAAATGGGAGCAAATTTCCGGGCCGACAGGGTGATAGACCCAAGACGGTGTCTGAAACCGGTAATACTAAAAGATGGTCCAGAGCGTGTTATTTTAGCAGGACCGATGCCAGTGACTGTGGCCAGTGCCGCCCAGAGGAGAGGAAGAATTGGAAGGAACCACAATAAGGAAGGTGATCAGTACATCTACATGGGACAGCCTTTAAACAACGATGAAGATCACGCTCACTGGACGGAAGCAAAAATGCTCCTTGATAATATAAACACACCAGAAGGGATTATCCCAGCCCTCTTCGAGCCGGAGAGAGAAAAGAGTGCAGCAATAGACGGGGAATACAGA
			CTGCGGGGTGAAGCAAGGAAAACTTTTGTGGAGCTCATGAGAAGAGGAGATCTACCTGTCTGGCTATCCTACAAAGTTGCCTCAGAAGGCTTCCAGTACTCTGACAGAAGATGGTGCTTTGACGGGGAAAGGAACAACCAGGTGTTGGAGGAGAACATGGACGTGGAGATCTGGACAAAAGAAGGAGAAAGAAAGAAACTACGACCCCGCTGGCTGGATGCCAGAACATACTCAGACCCACTGGCCCTGCGCGAGTTTAAAGAGTTTGCAGCAGGAAGAAGAAGCGTCTCAGGTGATCTGATATTAGAAATAGGGAAACTTCCACAACATTTGACGCAAAGGGCCCAGAATGCCTTGGACAACCTGGTTATGTTGCACAACTCCGAACAAGGAGGAAGAGCCTATAGACATGCACTGGAAGAACTGCCAGACACCATAGAAACGTTGATGCTCCTAGCTTTGATAGCTGTGTTAACTGGTGGAGTGACGCTGTTCTTCCTATCAGGAAGGGGCCTAGGGAAAACATCTATTGGCCTACTCTGCGTGATGGCTTCAAGCGCACTGCTATGGATGGCCAGTGTGGAGCCCCATTGGATAGCGGCCTCCATCATACTGGAGTTCTTCCTGATGGTGCTGCTCATTCCAGAGCCAGACAGACAACGCACTCCGCAGGACAACCAGCTGGCATATGTGGTGATAGGTCTGTTATTCATGATACTGACAGTAGCAGCCAATGAGATGGGACTGCTGGAAACCACAAAGAAAGACTTAGGGATTGGCCATGTGGCTGTTGAAAATCACCACCATGCCTCAATGCTGGACGTAGACTTACACCCAGCTTCAGCCTGGACCCTCTATGCAGTGGCCACAACAATTATCACTCCCATGATGAGGCACACAATCGAAAACACAACGGCAAACATTTCCCTGACAGCCATTGCAAACCAGGCAGCTATATTGATGGGACTTGACAAAGGATGGCCAATATCGAAGATGGACATAGGAGTTCCACTTCTCGCCTTGGGGTGCTATTCCCAGGTGAATCCATTGACGCTGACAGCGGCGGTATTGATGCTAGTGGCTCATTACGCCATAATTGGACCTGGACTGCAAGCGAAAGCTACTAGAGAAGCTCAAAAAAGGACAGCGGCCGGAATAATGAAAAATCCAACCGTTGATGGAATTGTTGCAATAGATTTGGACCCTGTGGTTTATGATGCAAAATTTGAGAAACAACTAGGCCAAATAATGTTGTTGATACTATGCACATCACAGATCCTCTTGATGCGGACTACATGGGCCTTGTGCGAATCCATCACACTGGCTACTGGACCTCTGACCACGCTTTGGGAGGGATCTCCAGGAAAATTTTGGAACACCACGATAGCGGTTTCCATGGCAAACATTTTCAGAGGAAGTTATCTAGCAGGAGCAGGTCTGGCCTTCTCATTAATGAAATCTCTAGGAGGAGGTAGGAGAGGCACGGGAGCCCAAGGGGAAACACTGGGAGAGAAATGGAAAAGACAGCTGAACCAACTGAGCAAGTCAGAATTCAACACCTATAAAAGGAGTGGGATTATGGAAGTGGACAGATCCGAAGCCAAAGAGGGACTAAAAAGAGGAGAAACAACCAAACATGCAGTGTCGAGAGGAACCGCTAAATTGAGGTGGTTTGTGGAGAGGAACCTTGTGAAACCAGAAGGGAAAGTCATAGACCTCGGTTGTGGAAGAGGTGGCTGGTCATACTATTGCGCTGGGCTGAAGAAAGTCACAGAAGTGAAGGGATATACAAAAGGAGGACCTGGACATGAAGAACCAATCCCAATGGCGACCTATGGATGGAACCTAGTAAAGCTGCACTCCGGGAAAGACGTATTCTTTATACCACCTGAGAAATGTGACACCCTTTTATGTGATATTGGTGAGTCCTCTCCAAACCCAACTATAGAGGAAGGAAGAACGCTACGCGTCCTAAAGATGGTGGAACCATGGCTTAGAGG
			AAACCAATTTTGCATAAAAATTCTGAATCCCTACATGCCAAGTGTGGTGGAAACTCTGGAGCAAATGCAAAGAAAACATGGAGGAATGCTAGTGCGAAATCCACTTTCAAGAAATTCTACTCATGAAATGTACTGGGTTTCATGTGGAACAGGAAACATTGTGTCAGCAGTAAACATGACATCCAGAATGTTGTTAAATCGATTCACAATGGCTCACAGGAAACCAACATATGAAAGAGATGTGGACCTAGGCGCCGGAACAAGACATGTGGCAGTGGAACCAGAGGTAGCCAACCTAGATATCATTGGTCAGAGGATAGAGAACATAAAACATGAACATAAGTCAACATGGCATTATGATGAGGACAATCCATATAAAACATGGGCCTATCATGGATCATATGAGGTCAAGCCATCAGGATCAGCTTCATCCATGGTCAATGGCGTGGTGAAACTGCTCACCAAACCATGGGATGTCATCCCCATGGTCACACAAATAGCCATGACTGACACTACACCCTTTGGACAACAGAGGGTGTTTAAAGAGAAAGTTGACACACGCACACCAAAAGCAAAACGAGGCACAGCACAAATCATGGAGGTGACAGCCAGGTGGTTATGGGGTTTTCTTTCTAGAAACAAGAAACCAAGAATTTGTACAAGAGAGGAGTTCACAAGAAAAGTTAGGTCAAACGCAGCCATTGGAGCAGTGTTCGTTGATGAAAACCAATGGAACTCAGCAAAAGAAGCAGTGGAAGATGAGCGGTTCTGGGACCTTGTGCACAGAGAGAGGGAGCTTCACAAACAGGGAAAATGTGCCACGTGTGTTTACAACATGATGGGGAAGAGAGAGAAAAAACTAGGAGAGTTCGGAAAGGCAAAAGGAAGTCGTGCAATATGGTACATGTGGTTGGGAGCACGCTTTCTAGAGTTCGAAGCTCTTGGTTTCATGAACGAAGACCACTGGTTCAGCAGAGAGAATTCACTCAGCGGAGTGGAAGGAGAAGGACTCCACAAACTTGGATATATACTCAGAGACATATCAAAGATTCCAGGGGGAAACATGTATGCAGATGACACAGCCGGATGGGATACAAGGATAACAGAGGATGACCTTCAGAATGAGGCCAAAATTACTGACATCATGGAACCCGAACATGCCCTACTGGCTAAGTCAATCTTCAAGCTAACCTACCAAAATAAAGTGGTAAGGGTACAGAGACCAGCAAAAAATGGAACCGTGATGGATGTCATATCCAGACGTGACCAGAGAGGAAGTGGCCAGGTCGGAACTTATGGCTTAAACACTTTCACCAACATGGAAGCCCAGCTGATAAGACAAATGGAGTCTGAGGAAATCTTTTCACCCAGCGAATTAGAGACCCCAAATTTAGCCGAGAGAGTTCTCGACTGGCTGGAAAAATATGGCGTCGAAAGGCTGAAAAGAATGGCAATCAGCGGAGATGACTGCGTAGTGAAACCAATTGATGATAGGTTTGCAACAGCCTTAACAGCTCTGAATGATATGGGAAAAGTAAGAAAAGATATACCACAATGGGAACCTTCAAAAGGATGGAATGATTGGCAACAAGTGCCTTTTTGCTCACACCACTTCCACCAGCTGATTATGAAGGATGGGAGGGAAGTAGTGGTGCCATGCCGCAACCAAGATGAACTTGTGGGTAGGGCTAGAGTATCACAAGGCGCTGGATGGAGCCTGAGAGAAACTGCATGCCTAGGCAAGTCATATGCACAAATGTGGCAGCTGATGTACTTCCACAGGAGAGACTTGAGACTAGCCGCTAATGCTATCTGTTCAGCCGTTCCAGTTGATTGGGTCCCAACCAGCCGCACCACCTGGTCGATCCATGCCCACCACCAGTGGATGACAACAGAAGACATGCTGTCAGTGTGGAATAGGGTTTGGATAGAGGAAAACCCATGGATGGAGGACAAAACCCATGTATCCAGTTGGGAAGATGTTCCATATTTAGGAAAAA
			GGGAAGATCAATGGTGTGGATCCCTGATAGGCTTAACAGCAAGGGCCACCTGGGCCACCAACATACAAGTGGCCATAAACCAAGTGAGAAGACTAATTGGGAATGAGAATTATCTAGATTACATGACATCAATGAAGAGATTCAAAAACGAGAGTGATCCCGAAGGGGCACTCTGG
		</sequence>
		<sequence>
			<taxon idref="FJ687433_Thailand_2001"/>
			ATGAACAACCAACGAAAAAAGACGGCTCGACCGTCTTTCAATATGCTGAAACGCGCGAGAAACCGCGTGTCAACTGTTTCACAGTTGGCGAAGAGATTCTCAAAAGGATTGCTCTCAGGCCAAGGACCCATGAAATTGGTGATGGCTTTCATAGCATTCCTAAGATTTCTAGCCATACCCCCAACAGCAGGAATTTTGGCTAGATGGGGCTCATTCAAGAAGAATGGAGCGATCAAAGTGCTACGGGGTTTCAAGAAAGAAATCTCAAACATGTTGAATATAATGAATAGAAGGAAAAGATCTGTGACCATGCTCCTTATGCTGATGCCTACAGCCTTGGCGTTCCATTTGACTACACGAGGGGGAGAGCCGCACATGATAGTCAGCAAGCAGGAAAGAGGAAAGTCACTTTTGTTTAAGACCTCAACAGGTGTCAACATGTGCACCCTTATAGCGATGGATTTGGGAGAGTTATGTGAGGACACAATGACTTACAAATGCCCTCGAATTACTGAGGCGGAACCAGATGACGTTGATTGTTGGTGCAATGCCACAGACACATGGGTGACCTATGGAACATGTTCACAAACTGGCGAGCACCGACGAGACAAACGTTCCGTCGCACTGGCCCCACACGTGGGACTTGGTTTGGAAACAAGAACCGAAACGTGGATGTCCTCTGAAGGCGCTTGGAAACAGATACAAAAAGTGGAGACTTGGGCCCTGAGACACCCAGGATTCACGGTGATAGCCCTTTTTCTAGCACATGCCATAGGAACATCCATCACCCAGAAAGGGATTATTTTCATTTTGTTAATGCTGGTAACACCATCCATGGCCATGCGATGCGTGGGGATAGGCAGCAGGGACTTCGTGGAAGGACTGTCAGGAGCAACTTGGGTAGATGTGGTACTGGAACATGGAAGTTGCGTCACCACCATGGCAAAAGACAAACCAACATTGGACATTGAACTCTTGAAGACGGAAGTCACAAACCCTGCCGTCCTGCGCAAACTGTGCATTGAAGCTAAAATATCAAACACCACCACTGACTCAAGATGCCCAACACAAGGAGAAGCCACACTGGTGGAAGAACAAGACGCGAACTTTGTGTGTCGACGAACGTTTGTGGACAGAGGCTGGGGCAACGGCTGTGGGCTCTTCGGAAAAGGAAGCCTAATAACGTGTGCTAAGTTCAAGTGTGTGACAAAACTGGAAGGAAAGATAGTGCAATATGAAAATTTGAAATATTCAGTAATAGTCACCGTCCACACTGGAGACCAGCACCAGGTGGGAAATGAAAGCACAGAACATGGGACAACTGCAACTATAACACCTCAAGCTCCTACAACGGAAATACAGCTGACCGACTACGGAGCTCTCACATTGGATTGTTCACCTAGAACAGGACTAGACTTTAATGAAATGGTGTTGTTGACAATGAAAGAAAAATCATGGCTAGTCCACAAACAATGGTTTTTAGACCTACCACTGCCTTGGACCTCGGGAGCTTCAACATCACAAGAAACTTGGAACAGACAAGATTTGCTGGTGACATTTAAGACAGCTCATGCAAAGAAGCAGGAAGTAGTCGTACTAGGATCACAAGAAGGAGCAATGCACACTGCGTTGACCGGAGCGACAGAAATCCAAACGTCTGGAACGACAACAATTTTTGCAGGACACTTGAAATGTAGACTAAAGATGGACAAACTGACTCTAAAAGGGATGTCATATGTGATGTGCACAGGCTCATTCAAGCTAGAGAAAGAAGTGGCTGAGACCCAGCATGGAACCATTCTAGTGCAGATTAAATACGAAGGAACAGATGCACCATGCAAGATCCCTTTTTCGACCCAAGATGAAAAAGGAGTAACCCAGAATGGGAGATTGATAACAGCTAACCCCATAGTCACTGACAAAGAAAAACCAGTCAACATTGAGGCAGAACCGCCTTTTGGTGAGAGTTACATCGTGATAGGAGCAGGTGAAAAAGCTTT
			GAAACTAAGCTGGTTCAAGAAAGGAAGCAGCATAGGGAAAATGTTTGAGGCAACTGCCAGAGGAGCACGAAGGATGGCCATACTGGGAGACACCGCATGGGACTTTGGTTCTATAGGAGGAGTGTTCACGTCTGTTGGAAAATTGGTACACCAGATTTTTGGAACTGCATATGGAGTTTTGTTCAGCGGTGTTTCCTGGACCATGAAAATAGGAATAGGGGTTCTGCTGACATGGCTAGGATTAAACTCAAGGAGCACGTCCCTTTCGATGACGTGCATTGCAGTTGGCCTAGTAACACTATACTTAGGAGTCATGGTTCAGGCGGATTCAGGATGTGTAATTAATTGGAAAGGTAGAGAACTCAAATGTGGAAGCGGCATTTTTGTCACCAATGAAGTTCACACTTGGACAGAGCAATACAAATTTCAAGCTGACTCCCCAAAGAGACTATCAGCAGCCATTGGGAAGGCATGGGAGGAGGGTGTGTGTGGAATTCGATCAGCAACTCGTCTCGAGAACATCATGTGGAAGCAAATATCAAATGAACTGAACCACATCTTACTTGAAAATGACATGAAATTCACAGTGGTTGTAGGAGATGTTGCTGGGATCTTGGCTCAAGGGAAAAAGATGATTAGGCCACAACCCATGGAATACAAATACTCGTGGAAAAGCTGGGGAAAGGCTAAAATCATAGGGGCAGATGTACAGAACGCCACCTTCATCATCGACGGCCCAAACACCCCAGAATGCCCTGATGACCAAAGAGCATGGAACATTTGGGAAGTTGAGGACTATGGATTTGGAATTTTCACGACAAACATATGGCTGAAATTGCGTGACTCCTACACCCAAGTGTGTGACCACCGGCTAATGTCAGCTGCCATCAAGGACAGCAAGGCAGTTCACGCTGACATGGGGTACTGGATAGAAAGTGAAAAGAACGAGACCTGGAAGCTGGCAAGAGCCTCTTTCATAGAAGTTAAAACATGTATCTGGCCAAAATCCCACACTCTATGGAGCAATGGAGTTCTGGAAAGTGAAATGATAATTCCAAAGATCTATGGAGGACCAATATCTCAGCACAACTACAGACCAGGATATTTCACACAAACGGCAGGGCCGTGGCACCTAGGCAAGTTGGAACTGGATTTTGATTTGTGTGAGGGTACCACAGTTGTTGTGGATGAACATTGTGGAAATCGAGGACCATCTCTTAGGACCACAACAGTTACAGGAAAGATAATTCATGAATGGTGTTGCAGATCTTGTACGCTACCACCCTTACGTTTCAGAGGAGAAGATGGGTGCTGGTACGGTATGGAAATCAGACCAGTCAAGGAAAAGGAAGAGAATCTAGTCAAATCAATGGTCTCTGCAGGGTCAGGAGAAGTGGACAGCTTTTCACTGGGACTGTTATGCATATCAATAATGATCGAAGAGGTGATGAGATCCAGATGGAGTAGAAAAATGCTGATGACTGGAACACTGGCTGTGTTCTTCCTTCTCATAATGGGACAATTGACATGGAATGATCTGATCAGATTATGCATCATGGTTGGAGCCAACGCTTCAGACAGGATGGGGATGGGAACGACGTACCTAGCTCTGATGGCCACTTTTAAAATGAGACCAATGTTTGCTGTAGGGCTATTATTCCGCAGACTAACATCCAGAGAAGTTCTTCTTCTAACAATTGGACTGAGTCTAGTGGCATCTGTGGAGTTACCAAATTCCTTGGAGGAGCTGGGGGATGGACTTGCAATGGGCATTATGATCTTAAAATTATTGACTGACTTTCAATCACATCAGCTGTGGGCTACCTTGCTGTCCTTGACATTTATCAAAACAACGTTTTCCTTGCACTATGCATGGAAGACAATGGCTATGGTACTGTCAATTGTATCTCTCTTCCCCTTATGCCTGTCCACGACCTCCCAAAAAACAACATGGCTTCCGGTGCTATTGGGATCTCTTGGATGCAAACCACTAACCATGT
			TTCTTATAGCAGAAAACAAAATCTGGGGAAGGAAAAGTTGGCCCCTCAATGAAGGAATCATGGCCGTTGGAATAGTCAGCATCCTATTAAGTTCACTCCTCAAAAATGATGTGCCGCTAGCTGGGCCACTAATAGCTGGAGGCATGCTAATAGCATGTTATGTTATATCTGGAAGCTCAGCCGATCTATCACTAGAGAAAGCGGCTGAGGTCTCCTGGGAAGAAGAAGCAGAACACTCTGGTGCCTCACACAACATATTAGTGGAGGTCCAAGATGATGGAACCATGAAGATAAAGGATGAAGAGAGAGATGACACGCTAACCATTCTCCTTAAAGCAACTCTGTTAGCAGTTTCAGGGGTGTACCCATTATCAATACCAGCGACCCTTTTTGTGTGGTACTTTTGGCAGAAAAAGAAACAGAGATCTGGAGTGTTATGGGACACACCTAGCCCTCCAGAAGTGGAAAGAGCAGTTCTTGATGATGGTATCTATAGAATTATGCAGAGAGGACTGTTGGGCAGGTCCCAAGTAGGGGTAGGAGTTTTTCAAGAAAACGTGTTCCACACAATGTGGCATGTCACCAGGGGAGCTGTACTCATGTATCAAGGGAAGAGACTGGAACCGAGCTGGGCCAGTGTCAAAAAAGACCTGATCTCATATGGAGGAGGTTGGAGGCTTCAAGGATCCTGGAACACGGGAGAAGAAGTGCAGGTGATTGCTGTTGAACCAGGAAAAAACCCCAAAAATGTACAAACAGCGCCAGGCACCTTTAAGACCCCTGAAGGTGAAGTTGGAGCTATTGCCCTAGATTTTAAACCCGGCACATCTGGATCTCCCATCGTGAACAGAGAAGGAAAAATAGTAGGTCTTTATGGAAATGGAGTAGTGACAACAAGTGGAACCTACGTCAGTGCCATAGCTCAAGCTAAAGCATCACAAGAAGGGCCCCTACCAGAGATTGAAGACGAGGTGTTTAGGAAAAGAAACTTAACAATAATGGACCTACATCCAGGATCGGGGAAAACAAGAAGATACCTTCCAGCCATAGTCCGTGAGGCCATAAAAAGGAAGCTGCGCACACTAATTCTGGCTCCCACAAGGGTTGTCGCTTCCGAAATGGCAGAGGCGCTCAAGGGAATGCCAATAAGGTACCAAACAACAGCAGTGAAGAGTGAACACACAGGAAAAGAGATAGTTGACCTCATGTGTCACGCCACTTTCACCATGCGCCTCCTGTCTCCCGTGAGAGTTCCCAATTACAACATGATTATCATGGATGAAGCACATTTCACCGATCCATCCAGCATAGCGGCCAGAGGGTACATCTCAACCCGAGTGGGCATGGGTGAAGCAGCTGCGATCTTCATGACAGCCACTCCCCCAGGATCAGTGGAGGCCTTTCCACAGAGCAACGCAGTTATCCAAGATGAGGAAAGAGACATTCCCGAGAGATCATGGAACTCAGGCTATGAGTGGATCACTGACTTCCCAGGTAAAACAGTTTGGTTTGTTCCAAGCATTAAATCAGGAAATGACATTGCCAACTGCTTAAGAAAGAATGGAAAACGGGTGATTCAATTGAGCAGGAAAACCTTTGATACAGAGTACCAAAAAACAAAAAATAACGACTGGGACTACGTCGTCACAACAGACATCTCCGAAATGGGAGCAAATTTCCGGGCCGACAGGGTGATAGACCCAAGACGGTGTCTGAAACCGGTAATACTAAAAGATGGTCCAGAGCGTGTTATTTTAGCAGGACCGATGCCAGTGACTGTGGCCAGTGCCGCCCAGAGGAGAGGAAGAATTGGAAGGAACCACAATAAGGAAGGTGATCAGTACATCTACATGGGACAGCCTTTAAACAACGATGAAGATCACGCTCACTGGACGGAAGCAAAAATGCTCCTTGACAATATAAACACACCAGAAGGGATTATCCCAGCCCTCTTCGAGCCGGAGAGAGAAAAGAGTGCAGCAATAGACGGGGAATACAGA
			CTGCGGGGTGAAGCAAGGAAAACGTTTGTGGAGCTCATGAGAAGAGGAGATCTACCTGTCTGGCTATCCTACAAAGTTGCCTCAGAAGGCTTCCAGTACTCTGACAGAAGATGGTGCTTTGACGGGGAAAGGAACAACCAGGTGTTGGAGGAGAACATGGACGTGGAGATCTGGACAAAAGAAGGAGAAAGAAAGAAACTACGACCCCGCTGGCTGGATGCCAGAACATACTCAGACCCACTGGCCCTGCGCGAGTTTAAAGAGTTTGCAGCAGGAAGAAGAAGCGTCTCAGGTGATCTAATATTAGAAATAGGGAAACTTCCACAACATTTGACGCAAAGGGCCCAGAATGCCTTGGACAACCTGGTTATGTTGCACAACTCCGAACAAGGAGGAAGAGCCTATAGACATGCACTGGAAGAACTGCCAGACACCATAGAAACGTTGATGCTCCTAGCTTTGATAGCTGTGTTAACTGGTGGAGTGACGCTGTTCTTCCTATCAGGAAGGGGCCTAGGGAAAACATCTATTGGCCTACTCTGCGTGATGGCTTCAAGCGTACTGCTATGGATGGCCAGTGTGGAACCCCATTGGATAGCGGCCTCCATCATATTGGAGTTCTTCCTGATGGTGCTGCTCATTCCAGAGCCAGACAGACAACGCACTCCGCAGGACAACCAGCTGGCATATGTGGTGATAGGTTTGTTATTCATGATACTGACAGTAGCAGCCAATGAGATGGGACTGCTGGAAACCACAAAGAAAGACTTAGGGATTGGCCATGTGGCTGTTGAAAATCACCACCATGCCTCAATGCTGGACGTAGACTTACACCCAGCTTCAGCCTGGACCCTCTATGCAGTGGCCACAACGATTATCACTCCCATGATGAGGCACACAATCGAAAACACAACGGCAAACATTTCCCTGACAGCCATTGCAAACCAGGCAGCTATATTGATGGGACTTGACAAAGGATGGCCAATATCGAAGATGGACATAGGAGTTCCACTTCTCGCCTTGGGGTGCTATTCCCAGGTGAATCCACTAACGCTGACAGCGGCGGTATTGATGCTAGTGGCTCACTACGCCATAATTGGACCTGGACTGCAAGCAAAAGCTACTAGAGAAGCTCAAAAAAGGACAGCGGCCGGAATAATGAAAAATCCAACCGTTGATGGAATTGTTGCAATAGATTTGGACCCTGTGGTTTATGATGCAAAATTTGAGAAACAACTAGGTCAAATAATGTTGTTGATACTATGCACATCACAGATCCTCTTGATGCGAACTACATGGGCCTTGTGCGAATCCATCACACTGGCTACTGGACCTCTGACCACGCTTTGGGAGGGATCTCCAGGAAAATTTTGGAACACCACGATAGCGGTTTCCATGGCAAACATTTTCAGAGGAAGTTATCTAGCAGGAGCAGGTCTGGCCTTCTCATTAATGAAATCTCTAGGAGGAGGTAGGAGAGGCACGGGAGCCCAAGGGGAAACACTGGGAGAGAAATGGAAAAGACAGCTGAACCAACTGAGCAAGTCAGAATTCAACACCTATAAAAGGAGTGGGATTATGGAAGTGGACAGATCCGAAGCCAAAGAGGGACTGAAAAGAGGAGAAACAACCAAACATGCAGTGTCGAGAGGAACCGCTAAACTGAGGTGGTTTGTGGAGAGGAACCTTGTGAAACCAGAAGGGAAAGTCATAGACCTCGGTTGTGGAAGAGGTGGCTGGTCATACTATTGCGCTGGGCTGAAGAAAGTCACAGAAGTGAAGGGATATACAAAGGGAGGACCTGGACATGAAGAACCAATCCCAATGGCGACCTATGGATGGAACCTAGTAAAGCTGCACTCCGGGAAAGACGTATTCTTTATACCACCTGAGAAATGTGACACCCTTTTGTGTGATATTGGTGAGTCCTCTCCAAACCCAACTATAGAGGAAGGAAGAACGCTACGCGTCCTAAAGATGGTGGAACCATGGCTCAGAGG
			AAACCAATTTTGCATAAAAATTCTGAATCCCTACATGCCAAGTGTGGTGGAAACTCTGGAGCAAATGCAAAGAAAACATGGAGGAATGCTAGTGCGAAATCCACTTTCAAGAAATTCTACTCATGAAATGTATTGGGTTTCATGTGGAACAGGAAACATTGTGTCAGCAGTAAACATGACATCCAGAATGTTGTTAAATCGTTTCACAATGGCTCACAGGAAACCAACATATGAAAGAGACGTGGACTTAGGCGCCGGAACAAGACATGTGGCAGTGGAACCAGAGGTAGCCAACCTAGATATCATTGGCCAGAGGATAGAGAACATAAAACATGAACATAAGTCAACATGGCATTATGATGAGGACAATCCATATAAAACATGGGCCTATCATGGATCATATGAGGTCAAGCCATCAGGATCAGCCTCATCCATGGTCAATGGCGTGGTGAAACTGCTCACCAAACCATGGGATGTCATCCCCATGGTCACACAAACAGCCATGACTGACACTACACCCTTTGGACAACAGAGGGTGTTTAAAGAGAAAGTTGACACACGCACACCAAAAGCAAAACGAGGCACAGCACAAATCATGGAGGTGACAGCCAGGTGGTTATGGGGTTTTCTTTCTAGAAACAAGAAACCAAGAATTTGTACGAGAGAGGAGTTCACAAGAAAAGTTAGGTCAAACGCAGCCATTGGAGCAGTGTTCGTTGATGAAAATCAATGGAACTCAGCAAAAGAAGCAGTGGAAGATGAGCGGTTCTGGGACCTTGTGCACAGAGAGAGGGAGCTTCATAAACAGGGAAAATGTGCCACGTGTGTTTACAACATGATGGGGAAGAGAGAGAAAAAACTAGGAGAGTTCGGAAAGGCAAAAGGAAGTCGTGCAATATGGTACATGTGGTTGGGAGCACGCTTTCTAGAGTTCGAAGCTCTTGGTTTCATGAACGAAGACCACTGGTTCAGCAGAGAGAATTCACTCAGCGGAGTGGAAGGAGAAGGACTCCACAAACTTGGATATATACTCAGAGACATATCAAAGATTCCAGGGGGAAACATGTATGCAGATGACACAGCCGGATGGGATACAAGGATAACAGAGGATGACCTTCAGAATGAGGCCAAAATTACTGACATCATGGAACCCGAACATGCCTTACTGGCTAAGTCAATCTTCAAGCTAACCTACCAAAATAAAGTGGTAAGGGTACAGAGACCAGCAAAAAATGGAACCGTGATGGATGTCATATCCAGACGTGACCAGAGAGGAAGTGGCCAGGTCGGAACTTATGGCTTAAACACTTTCACCAACATGGAAGCTCAGTTGATAAGACAAATGGAGTCTGAGGGAATCTTTTCACCCAGCGAATTAGAGACCCCAAATTTAGCCGAGAGAGTTCTCGACTGGCTGGAAAAATATGGCGTCGAAAGGCTGAAAAGAATGGCAATCAGCGGAGATGACTGCGTAGTGAAACCAATTGATGATAGGTTTGCAACAGCCTTAACAGCTCTGAATGATATGGGAAAAGTAAGAAAAGATATACCACAATGGGAACCTTCAAAAGGATGGAATGATTGGCAACAAGTGCCTTTTTGTTCACACCACTTCCACCAGCTGATTATGAAGGATGGGAGGGAAATAGTGGTGCCATGCCGCAACCAAGATGAACTTGTGGGTAGGGCTAGAGTATCACAAGGTGCTGGATGGAGCCTGAGAGAAACTGCATGCCTAGGCAAGTCATATGCACAAATGTGGCAGCTGATGTACTTCCACAGGAGAGACCTGAGACTAGCCGCTAATGCTATCTGTTCAGCCGTTCCAGTTGATTGGGTCCCAACCAGCCGCACCACCTGGTCGATCCATGCCCATCACCAATGGATGACAACAGAAGACATGCTGTCAGTGTGGAATAGGGTTTGGATAGAGGAAAACCCATGGATGGAGGACAAAACCCATATATCCAGTTGGGAAGATGTTCCATATTTAGGAAAAA
			GGGAAGATCAATGGTGTGGATCCCTGATAGGCTTAACAGCAAGGGCCACCTGGGCCACTAACATACAAGTGGCCATAAACCAAGTGAGAAGACTAATTGGGAATGAGAATTATCTAGATTACATGACATCAATGAAGAGATTCAAGAACGAGAGTGATCCCGAAGGGGCACTCTGG
		</sequence>
		<sequence>
			<taxon idref="FJ461313_VietNam_2007"/>
			ATGAACAACCAACGAAAAAAGACGGCTCGACCGTCTTTCAATATGCTGAAACGCGCGAGAAACCGCGTGTCAACTGTTTCACAGTTGGCGAAGAGATTCTCAAAAGGATTGCTCTCAGGCCAAGGACCCATGAAATTGGTGATGGCTTTCACAGCATTCCTAAGATTTCTAGCCATACCCCCAACAGCAGGAATTTTGGCTAGATGGGGCTCATTCAAGAAGAATGGAGCGATCAAAGTGCTACGGGGTTTCAAGAAAGAAATCTCAAACATGTTGAATATAATGAATAGAAGGAAAAGATCTGTGACCATGCTCCTTATGCTGATGCCTACAGCCTTGGCGTTCCATTTGACCACACGAGGGGGAGAGCCGCACATGATAGTCAGCAAGCAGGAAAGAGGAAAGTCACTTTTGTTTAAGACCTCAGCAGGTGTCAACATGTGCACCCTTATAGCGATGGATTTGGGAGAGTTATGTGAGGACACAATGACTTACAAATGCCCTCGAATCACTGAGGCGGAACCAGATGACGTTGATTGTTGGTGCAATGCCACAGACACATGGGTGACCTATGGAACATGTTCCCAAACTGGCGAGCACCGACGAGACAAACGTTCCGTCGCACTGGCCCCACACGTGGGACTTGGTTTGGAAACAAGAACCGAAACGTGGATGTCCTCCGAAGGCGCTTGGAAACAGATACAAAGAGTGGAGACTTGGGCCCTGAGACACCCAGGATTCACGGTGATAGCCCTTTTTCTAGCACATGCCATAGGAACATCCATCACCCAGAAAGGGATTATCTTCATTTTGTTAATGCTGGTTACACCATCCATGGCCATGCGATGCGTGGGAATAGGCAGCAGGGACTTCGTGGAAGGACTGTCAGGAGCAACTTGGGTAGATGTGGTACTGGAACATGGAAGTTGCGTCACTACCATGGCAAAAGACAAACCAACATTGGACATTGAACTCTTGAAGACGGAAGTCACAAACCCTGCCGTCCTGCGCAAACTGTGCATTGAAGCTAAAATATCAAACACCACCACCGACTCAAGATGTCCAACACAAGGAGAAGCCACACTGGTGGAAGAACAAGACGCGAACTTTGTGTGTCGACGAACGTTTGTGGACAGAGGCTGGGGCAATGGCTGTGGGCTCTTCGGAAAAGGAAGCCTAATAACGTGTGCTAAGTTTAAGTGTGTGACAAAACTGGAAGGAAAGATAGTCCAATATGAAAACTTGAAATACTCAGTAATAGTCACCGTCCACACTGGAGACCAGCACCAGGTGGGAAATGAAAGCACAGAACATGGGACAACTGCAACTATAACACCTCAAGCTCCTACGACGGAAATACAGCTGACCGACTACGGAGCTCTTACATTGGATTGTTCACCTAGAACAGGACTAGACTTTAATGAAATGGTGTTGTTGACAATGAAAGAAAAATCATGGCTAGTCCACAAACAATGGTTTCTAGACCTACCACTGCCTTGGACCTCGGGAGCTTCAACATCACAGGAAACTTGGAACAGACAAGATTTGCTGGTGACATTTAAGACAGCTCATGCAAAGAAGCAGGAAGTAGTCGTACTAGGATCACAAGAAGGAGCAATGCACACTGCGCTGACCGGAGCGACAGAAATCCAAACGTCTGGAACGACAACAATTTTTGCAGGACACTTGAAATGTAGACTAAAGATGGACAAACTGACTCTAAAAGGGATGTCATATGTGATGTGCACAGGCTCATTCAAGCTAGAGAAAGAGGTGGCTGAGACCCAGCATGGAACCGTTCTAGTGCAGATTAAATACGAAGGAACAGATGCACCATGCAAGATCCCCTTTTCGACCCAAGATGAGAAAGGAGTAACCCAGAATGGGAGATTGATAACAGCCAACCCCATAGTCACTGACAAAGAAAAACCAGTCAACATTGAGGCAGAACCGCCTTTTGGTGAGAGTTACATCGTGATAGGAGCAGGTGAAAAAGCTTT
			GAAACTAAGCTGGTTCAAGAAAGGAAGCAGCATAGGGAAAATGTTTGAGGCAACTGCCAGAGGAGCACGAAGGATGGCCATACTGGGAGACACCGCATGGGACTTTGGTTCTATAGGAGGAGTGTTCACGTCTGTTGGAAAATTAGTACACCAGATTTTTGGAACTGCATATGGAGTTTTGTTCAGCGGTGTTTCCTGGACCATGAAAATAGGAATAGGGGTTCTGCTGACATGGCTAGGATTAAACTCAAGGAGCACGTCCCTTTCGATGACGTGCATTGCAGTCGGCCTAGTAACGCTATACTTAGGAGCCATGGTTCAGGCGGATTCAGGATGTGTAATTAACTGGAAAGGTAGAGAACTCAAATGTGGAAGTGGCATTTTTGTTACCAATGAAGTTCATACTTGGACAGAGCAATACAAATTTCAAGCTGATTCCCCAAAGAGACTATCAGCAGCCATTGGGAAGGCATGGGAGGAGGGTGTGTGTGGAATTCGATCAGCAACTCGTCTCGAGAACATCATGTGGAAGCAAATATCAAATGAATTGAACCACATCTTACTTGAAAATGACATGAAACTCACAGTGGTTGTAGGAGATGTTGCTGGGATCTTGGGCCAAGGGAAAAAAATGATTAGGCCACAACCCATGGAATATAAATACTCATGGAAAAGCTGGGGAAAGGCTAAAATCATAGGGGCAGATGCACAGAACACCACCTTCATCATCGACGGCCCAAACACCCCGGAATGCCCTGATGATCAAAGAGCATGGAACATTTGGGAAGTTGAGGATTATGGATTTGGAATTTTCACGACAAACATATGGCTGAAATTGCGTGACTCCTACACCCAAGTGTGTGACCACCGGCTAATGTCAGCTGCCATCAAGGACAGCAAGGCAGTTCACGCTGACATGGGGTACTGGATAGAAAGTGAAAAGAACGAGACCTGGAAGCTGGCAAGAGCCTCTTTCATAGAAGTCAAAACATGTATCTGGCCAAAATCCCACACTCTATGGAGCAATGGAGTTCTGGAAAGTGAAATGATAATTCCAAAGATCTATGGAGGACCAATATCTCAGCACAACTACAGACCAGGATATTTCACACAAACGGCAGGGCCGTGGCACCTAGGCAAGTTGGAACTGGATTTTGATTTGTGTGAGGGTACCACAGTTGTTGTGGATGAACATTGTGGAAATCGAGGACCATCTCTTAGGACCACAACAGTCACAGGAAAGATAATTCATGAATGGTGTTGCAGATCTTGTACGCTACCACCCTTACGTTTCAGAGGAGAAGATGGGTGCTGGTACGGTATGGAAATCAGACCAGTTAAGGAAAAGGAAGAGAATCTAGTCAAATCAATGGTCTCTGCAGGGTCAGGGGAAGTGGACAGCTTTTCACTAGGACTGCTATGCATATCAATAATGATCGAAGAGGTGATGAGATCCAGATGGAGTAGAAAAATGCTGATGACTGGAACACTGGCTGTGTTCTTCCTTCTCATAATGGGACAATTGACATGGAATGATCTGATCAGATTATGCATCATGGTTGGAGCCAACGCCTCCGACAGGATGGGGATGGGAACGACGTATCTAGCTCTGATGGCCACTTTTAAAATGAGACCAATGTTTGCTGTGGGGCTGCTATTCCGCAGACTAACATCCAGAGAAGTTCTTCTTCTAACAATTGGATTGAGTCTAGTGGCATCTGTGGAGTTACCAAATTCCTTGGAGGAGCTGGGGGATGGACTTGCAATGGGCATTATGATTTTAAAATTGTTGACTGACTTTCAATCACATCAGCTGTGGGCTACCTTGCTGTCCTTGACATTTATCAAAACAACATTTTCTTTGCACTATGCATGGAAGACAATGGCTATGGTACTGTCAATTGTATCTCTCTTCCCCTTATGCCTGTCCACGACCTCCCAAAAAACAACATGGCTTCCGGTGCTATTGGGATCTCTTGGATGCAAACCACTAACCATGT
			TTCTTATAGCAGAAAACAAAATTTGGGGAAGGAAAAGTTGGCCCCTCAATGAAGGAATCATGGCTGTTGGAATAGTCAGCATCCTACTAAGTTCACTCCTCAAAAATGATGTGCCGCTAGCTGGGCCACTAATAGCTGGAGGCATGCTAATAGCATGTTATGTTATATCTGGAAGCTCAGCCGATCTATCACTAGAGAAAGCGGCTGAGGTCTCCTGGGAAGAGGAAGCAGAACACTCTGGTGCCTCACACAACATACTAGTGGAGGTCCAAGATGATGGAACCATGAAGATAAAGGATGAAGAGAGAGATGACACGCTAACCATTCTCCTTAAAGCAACTCTGCTAGCAGTTTCAGGGGTGTACCCATTATCAATACCAGCGACCCTTTTTGTGTGGTACTTTTGGCAGAAAAAGAAACAGAGATCTGGAGTGTTATGGGACACACCTAGCCCTCCAGAAGTGGAAAGAGCAGTTCTTGATGATGGTATCTATAGAATTATGCAGAGAGGACTGTTGGGCAGGTCCCAAGTAGGGGTAGGAGTTTTTCAAGAAAACGTGTTCCACACAATGTGGCATGTCACCAGGGGAGCTGTACTCATGTATCAAGGGAAGAGACTGGAACCGAGCTGGGCCAGTGTCAAAAAAGACCTGATCTCATATGGAGGAGGTTGGAGGCTTCGAGGATCCTGGAACACGGGAGAAGAAGTGCAGGTGATTGCTGTTGAACCAGGGAAAAACCCCAAAAATGTACAAACGGCGCCGGGCACCTTTAAGACCCCTGAAGGCGAAGTTGGAGCCATAGCTCTAGATTTTAAACCCGGCACATCTGGATCTCCCATCGTGAACAGAGAAGGAAAAATAGTAGGTCTTTATGGAAATGGAGTAGTGACAACAAGTGGAACCTACGTCAGTGCCATAGCCCAAGCCAAAGCATCACAAGAAGGGCCCCTACCAGAGATTGAAGACGAGGTGTTTAGGAAAAGAAACTTAACAATAATGGACCTACATCCAGGATCGGGGAAAACAAGAAGATACCTTCCAGCCATAGTCCGTGAGGCCATAAAAAGGAAGCTGCGTACACTAATTCTGGCTCCCACAAGGGTTGTCGCTTCCGAAATGGCAGAGGCGCTCAAGGGAATGCCAATAAGGTACCAAACAACAGCAGTGAAGAGTGAACACACAGGAAAAGAGATAGTTGACCTCATGTGTCACGCCACTTTCACCATGCGCCTCCTGTCTCCCGTGAGAGTTCCCAATTACAACATGATTATCATGGATGAAGCACATTTTACAGATCCATCCAGCATAGCGGCCAGAGGGTACATCTCAACCCGAGTGGGCATGGGTGAAGCAGCTGCGATCTTCATGACAGCCACTCCCCCAGGATCAGTGGAGGCCTTTCCACAGAGCAACGCAGTTATCCAAGATGAGGAAAGAGACATTCCTGAGAGATCATGGAACTCAGGCTATGAGTGGATCACCGACTTCCCAGGCAAAACAGTTTGGTTTGTTCCAAGCATTAAATCAGGAAATGACATTGCCAACTGCTTAAGAAAGAATGGGAAGCGGGTGATTCAATTGAGCAGGAAAACCTTTGACACAGAGTACCAAAAAACAAAAAATAACGACTGGGACTACGTCGTCACAACAGACATCTCCGAAATGGGAGCGAATTTCCGGGCCGACAGGGTGATAGACCCAAGACGGTGTCTGAAACCGGTAATACTAAAGGATGGTCCAGAGCGTGTCATTTTAGCAGGACCGATGCCAGTGACTGTGGCCAGTGCCGCCCAGAGGAGAGGAAGAATTGGAAGGAACCACAATAAGGAAGGTGATCAGTACATCTACATGGGACAGCCTTTAAACAACGATGAAGATCACGCTCACTGGACGGAAGCAAAAATGCTCCTTGATAATATAAACACACCAGAAGGGATTATCCCAGCCCTCTTCGAGCCGGAGAGAGAAAAGAGTGCAGCAGTAGACGGGGAATACAGA
			CTGCGAGGTGAAGCAAGGAAAACGTTTGTGGAGCTCATGAGAAGAGGAGATCTACCTGTCTGGCTATCCTACAAAGTTGCTTCAGAAGGCTTCCAGTACTCTGACAGAAGATGGTGCTTTGACGGGGAAAGGAACAACCAGGTGTTGGAGGAGAACATGGACGTGGAGATCTGGACAAAAGAAGGAGAAAGAAAGAAACTACGACCCCGCTGGCTGGATGCCAGAACATACTCAGACCCACTGGCCCTGCGTGAGTTTAAAGAGTTTGCAGCAGGAAGAAGAAGCGTCTCAGGTGATCTAATATTAGAAATAGGAAAACTTCCACAACACTTGACGCAAAGGGCCCAGAATGCCTTGGACAACCTGGTTATGCTGCACAATTCCGAACAAGGAGGAAGAGCCTATAGACATGCAATGGAAGAACTGCCAGACACCATAGAAACGTTAATGCTCCTAGCTTTGATAGCTGTGTTAACTGGTGGAGTGACGCTGTTCTTCCTATCAGGAAGGGGCCTAGGGAAAACATCTATCGGCCTACTCTGCGTGATGGCTTCAAGCGTACTGCTATGGATGGCCAGTGTGGAGCCCCATTGGATAGCGGCCTCCATCATACTGGAGTTCTTCCTGATGGTGCTGCTTATTCCAGAGCCAGACAGACAACGCACTCCGCAGGACAACCAGCTGGCATATGTGGTGATAGGTTTGTTATTCATGATACTGACAGTAGCAGCCAATGAGATGGGACTGCTGGAAACCACAAAGAAAGACTTAGGGATTGGCCATGTGGCTGTTGAAAATCACCACCATGCCGCAATGCTGGACGTAGACTTACATCCAGCTTCAGCCTGGACCCTCTATGCAGTGGCCACAACAATCATCACTCCCATGATGAGGCACACAATCGAAAACACAACAGCAAACATTTCCCTGACAGCCATTGCAAACCAGGCAGCTATATTGATGGGACTTGACAAAGGATGGCCAATATCGAAGATGGACATAGGGGTTCCACTTCTCGCTTTGGGGTGCTACTCCCAGGTGAATCCACTGACGCTGACAGCGGCGGTATTGATGCTAGTGGCCCATTACGCCATAATTGGACCTGGACTGCAAGCAAAAGCTACTAGAGAAGCTCAAAAAAGGACAGCGGCCGGAATAATGAAAAATCCAACCGTTGATGGAATCGTTGCAATAGATTTGGACCCTGTGGTTTATGATGCAAAATTTGAGAAACAACTAGGCCAAATAATGTTGTTGATACTATGCACATCACAGATCCTCTTGATGCGGACTACATGGGCCTTGTGCGAATCCATCACACTGGCCACTGGACCTCTGACCACGCTTTGGGAGGGATCTCCAGGAAAATTTTGGAACACCACGATAGCGGTTTCCATGGCAAACATTTTCAGAGGAAGTTATTTAGCAGGAGCAGGTCTGGCCTTCTCATTAATGAAATCTCTAGGAGGAGGTAGGAGAAGCACAGGAGCCCAAGGGGAAACACTGGGAGAGAAATGGAAAAGACAGCTGAACCAACTGAGCAAGTCAGAATTCAACACCTATAAAAGGAGTGGGATTATGGAAGTGGACAGATCTGAAGCCAAAGAGGGACTGAAAAGAGGAGAAACAACCAAACATGCAGTGTCGAGAGGAACCGCTAAATTGAGGTGGTTTGTGGAGAGGAACCTTGTGAAACCAGAAGGGAAAGTCATAGACCTCGGTTGTGGAAGAGGTGGCTGGTCATACTATTGCGCTGGGCTGAAGAAGGTCACAGAAGTGAAGGGATATACAAAAGGAGGACCTGGACATGAAGAACCAATCCCAATGGCGACCTATGGATGGAACCTAGTAAAGCTGCACTCCGGGAAAGACGTATTCTTCATACCACCTGAGAAATGTGACACCCTTTTGTGTGATATTGGTGAGTCCTCTCCAAACCCAACTATAGAGGAAGGAAGAACGCTACGCGTCCTAAAGATGGTGGAGCCATGGCTCAGAGG
			AAACCAATTCTGCATAAAAATTCTGAATCCCTACATGCCAAGTGTGGTGGAAACTCTGGAGCAAATGCAAAGAAAACATGGAGGAATGCTAGTGCGAAATCCACTTTCAAGAAATTCTACCCATGAAATGTATTGGGTTTCATGTGGAACAGGAAACATTGTGTCAGCAGTAAACATGACATCCAGAATGTTGCTAAATCGATTCACAATGGCTCACAGAAAACCAACATATGAAAGAGACGTGGACCTAGGCACTGGAACAAGACATGTGGCAGTGGAACCAGAGGTAGCCAACCTAGATATTATTGGCCAGAGGATAGAGAACATAAAACATGAACACAAGTCAACATGGCATTATGATGAGGACAATCCATATAAAACATGGGCCTATCATGGATCATATGAGGTCAAGCCATCAGGATCAGCCTCATCCATGGTCAATGGCGTGGTGAAACTGCTCACCAAACCATGGGATGTCATCCCCATGGTCACACAAATAGCCATGACTGACACTACACCCTTTGGGCAACAGAGGGTGTTTAAAGAGAAAGTTGACACACGCACACCAAAAGCAAAACGAGGTACAGCACAAATCATGGAGGTGACAGCCAGGTGGTTATGGGGTTTTCTTTCTAGAAACAAGAAACCAAGAATTTGTACAAGAGAGGAGTTCACAAGAAAAGTTAGGTCAAACGCAGCCATCGGAGCAGTGTTCGTTGATGAAAATCAATGGAACTCAGCAAAAGAAGCAGTGGAAGATGAGCGGTTCTGGGACCTTGTGCACAGAGAGAGGGAGCTTCACAAACAGGGAAAATGTGCCACGTGTGTTTACAACATGATGGGGAAGAGAGAGAAAAAACTAGGAGAGTTTGGAAAGGCAAAAGGAAGTCGTGCAATATGGTACATGTGGTTGGGAGCACGTTTTCTAGAGTTCGAAGCTCTTGGTTTCATGAACGAAGACCACTGGTTCAGCAGAGAGAATTCACTCAGCGGAGTGGAAGGAGAAGGACTCCACAAACTTGGATATATACTCAGAGACATATCAAAGATTCCAGGGGGAAACATGTATGCAGATGACACAGCCGGATGGGATACAAGGATAACAGAGGATGACCTTCAGAATGAGGCCAAAATTACTGACATCATGGAACCCGAACATGCCCTACTGGCTAAGGCAATCTTCAAGCTAACCTACCAAAATAAAGTGGTAAGGGTACAGAGACCAGCAAAAAATGGAACCGTGATGGATGTTATATCCAGACGTGACCAGAGAGGAAGTGGCCAGGTCGGAACTTATGGCTTAAACACTTTCACCAACATGGAAGCCCAGCTGATAAGACAAATGGAGTCTGAGGGAATCTTTTCACCCAGTGAATTAGAGACCCCAAATTTAGCCGAGAGAGCTCTCAATTGGCTGGAAAAATATGGCGTCGAAAGGCTAAAAAGAATGGCAATCAGTGGAGATGATTGCGTAGTGAAACCAATTGATGATAGGTTTGCAACAGCCTTAACAGCTCTGAATGATATGGGAAAAGTAAGAAAAGATATACCACAATGGGAACCTTCAAAAGGATGGAATGATTGGCAACAAGTGCCTTTTTGTTCACACCACTTCCACCAGCTGATTATGAAGGATGGGAGGGAAATAGTGGTGCCATGCCGCAACCAAGATGAACTTGTGGGTAGGGCTAGAGTATCACAAGGTGCTGGATGGAGCCTGAGAGAAACTGCATGCCTAGGCAAATCATATGCACAAATGTGGCAGCTGATGTACTTCCACAGGAGAGACCTAAGACTAGCCGCTAATGCTATCTGTTCAGCCGTTCCAGTTGATTGGGTCCCAACTAGCCGCACCACCTGGTCGATCCATGCCCATCACCAATGGATGACAACAGAAGACATGCTGTCAGTGTGGAATAGGGTTTGGATAGAGGAAAACCCATGGATGGAGGACAAAACCCATATATCCAGCTGGGAAGATGTTCCATATTTAGGGAAAA
			GGGAAGATCAATGGTGTGGATCCCTGATAGGCTTAACAGCAAGGGCCACCTGGGCCACCAACATACAAGTGGCTATAAACCAAGTGAGAAGACTAATTGGGAATGAGAATTATCTAGATTACATGACATCAATGAAGAGATTCAAGAACGAGAGTGATCCCGAAGGGGCACTCTGG
		</sequence>
		<sequence>
			<taxon idref="FJ639677_Cambodia_2003"/>
			ATGAACAACCAACGAAAAAAGACGGCTCGACCGTCTTTCAATATGCTGAAACGCGCGAGAAACCGCGTGTCAACTGTTTCACAGTTGGCGAAGAGATTCTCAAAAGGATTGCTCTCAGGCCAAGGACCCATGAAATTGGTGATGGCTTTCATAGCATTCCTAAGATTTCTAGCCATACCCCCAACAGCAGGAATTTTGGCTAGATGGGGCTCATTCAAGAAGAATGGAGCGATCAAAGTGCTACGGGGTTTCAAGAAAGAAATCTCAAACATGTTGAATATAATGAATAGAAGGAAAAGATCCGTGACCATGCTCCTTATGCTGATGCCTACAGCCTTGGCGTTCCATTTGACTACACGAGGGGGAGAGCCGCACATGATAGTCAGCAAGCAGGAAAGAGGAAAGTCACTTTTGTTTAAGACCTCAGCAGGTGTCAACATGTGCACCCTTATAGCGATGGATTTGGGAGAGTTATGTGAGGACACAATGACTTACAAATGCCCTCGAGTCACTGAGGCGGAACCAGATGACGTTGATTGTTGGTGCAATGCCACAGACACATGGGTGACCTATGGAACATGTTCCCAAACTGGCGAGCACCGACGAGACAAACGTTCCGTCGCACTGGCCCCACACGTGGGACTTGGTTTGGAAACAAGAACCGAAACGTGGATGTCCTCCGAAGGCGCTTGGAAACAGATACAAAGAGTGGAGACTTGGGCCCTGAGACACCCAGGATTCACGGTGATAGCCCTTTTTCTAGCACATGCCATAGGAACATCCATCACCCAGAAAGGGATTATCTTCATTTTGTTAATGCTGGTTACACCATCCATGGCCATGCGATGCGTGGGAATAGGCAGCAGGGACTTCGTGGAAGGACTGTCAGGAGCAACTTGGGTAGATGTGGTACTGGAACATGGAAGTTGCGTCACTACCATGGCAAAAGACAAACCAACATTGGACATTGAACTCTTGAAGACGGAAGTCACAAACCCTGCCGTCCTGCGCAAACTGTGCATTGAAGCTAAAATATCAAACACCACCACCGACTCAAGATGTCCAACACAAGGAGAAGCCACACTGGTGGAAGAACAAGACGCGAACTTTGTGTGTCGACGAACGTTTGTGGACAGAGGCTGGGGCAATGGCTGTGGGCTCTTCGGAAAAGGAAGCCTAATAACGTGTGCTAAGTTTAAGTGTGTGACAAAACTGGAAGGAAAGATAGTCCAATATGAAAACTTGAAATATTCAGTAATAGTCACCGTCCACACTGGAGACCAGCACCAGGTGGGAAATGAAAGCACAGAACATGGGACAACTGCAACTATAACACCTCAAGCTCCTACGACGGAAATACAGCTGACCGACTACGGAGCTCTTACATTGGATTGTTCACCTAGAACAGGACTAGACTTTAATGAAATGGTGTTGTTGACAATGAAAGAAAAATCATGGCTAGTCCACAAACAATGGTTTCTAGACCTACCACTGCCTTGGACCTCGGGAGCTTCAACATCACAGGAAACTTGGAACAGACAAGATTTGCTGGTGACATTTAAGACAGCTCATGCAAAGAAGCAGGAAGTAGTCGTACTAGGATCACAAGAAGGAGCAATGCACACTGCGCTGACCGGAGCGACAGAAATCCAAACGTCTGGAACGACAACAATTTTTGCAGGACACTTGAAATGTAGACTAAAGATGGACAAACTGACTCTAAAAGGGATGTCATATGTGATGTGCACAGGCTCATTCAAGCTAGAGAAAGAAGTGGCTGAGACCCAGCATGGAACCGTTCTAGTGCAGATTAAATACGAAGGAACAGATGCACCATGCAAGATCCCTTTTTCGACCCAAGATGAGAAAGGAGTAACCCAGAATGGGAGATTGATAACAGCCAACCCCATAGTCACTGACAAAGAAAAACCAGTCAACATTGAGGCAGAACCGCCTTTTGGTGAGAGTTACATCGTGATAGGAGCAGGTGAAAAAGCTTT
			GAAACTAAGCTGGTTCAAGAAAGGAAGCAGCATAGGGAAAATGTTTGAGGCAACTGCCAGAGGAGCACGAAGGATGGCCATACTGGGAGACACCGCATGGGACTTTGGTTCTATAGGAGGAGTGTTCACGTCTGTTGGAAAATTAGTACACCAGATTTTTGGAACTGCATATGGAGTTTTGTTCAGCGGTGTTTCCTGGACCATGAAAATAGGAATAGGGGTTCTGCTGACATGGCTAGGATTAAACTCAAGGAGCACGTCCCTTTCGATGACGTGCATTGCAGTCGGCCTAGTAACGCTATACTTAGGAGTCATGGTTCAGGCGGATTCAGGATGTGTAATTAACTGGAAAGGTAGAGAACTCAAATGTGGAAGTGGCATTTTTGTCACCAATGAAGTTCATACTTGGACAGAGCAATACAAATTTCAAGCTGATTCCCCAAAGAGACTATCAGCAGCCATTGGGAAGGCATGGGAGGAGGGTGTGTGTGGAATTCGATCAGCAACTCGTCTCGAGAACATCATGTGGAAGCAAATATCAAATGAATTGAACCACATCTTACTTGAAAATGACATGAAACTCACAGTGGTTGTAGGAGATGTTGCTGGGATCTTGGCTCAAGGAAAAAAAATGATTAGGCCACAACCCATGGAATATAAATACTCGTGGAAAAGCTGGGGAAAGGCTAAAATCATAGGGGCAGATGCACAGAACACCACCTTCATCATCGACGGCCCAAACACCCCGGAATGCCCTGATGATCAAAGAGCATGGAACATTTGGGAAGTTGAGGATTATGGATTTGGAATTTTCACGACAAACATATGGCTGAAATTGCGTGACTCCTACACCCAAGTGTGTGACCACCGGCTAATGTCAGCTGCCATCAAGGACAGCAAGGCAGTTCACGCTGACATGGGGTACTGGATAGAAAGTGAAAAGAACGAGACCTGGAAGCTGGCAAGAGCCTCTTTCATAGAAGTCAAAACATGTATCTGGCCAAAATCCCACACTCTATGGAGCAATGGAGTTCTGGAAAGTGAAATGATAATTCCAAAGATCTATGGAGGACCAATATCTCAGCACAACTACAGACCAGGATATTTCACACAAACGGCAGGGCCGTGGCACCTAGGCAAGTTGGAACTGGATTTTGATTTGTGTGAGGGTACCACAGTTGTTGTGGATGAACATTGTGGAAATCGAGGACCATCTCTTAGGACCACAACAGTCACAGGAAAGATAATTCATGAATGGTGTTGCAGATCTTGTACGCTACCACCCTTACGTTTCAGAGGAGAAGATGGGTGCTGGTACGGTATGGAAATCAGACCAGTTAAGGAAAAGGAAGAGAATCTAGTCAAATCAATGGTCTCTGCAGGGTCAGGGGAAGTGGACAGCTTTTCACTAGGACTGCTATGCATATCAATAATGATCGAAGAGGTGATGAGATCCAGATGGAGTAGAAAAATGCTGATGACTGGAACACTGGCTGTGTTCTTCCTTCTCATAATGGGACAATTGACATGGAATGATCTGATCAGATTATGCATCATGGTTGGAGCCAACGCCTCCGACAGGATGGGGATGGGAACGACGTACCTAGCTCTGATGGCCACTTTTAAAATGAGACCAATGTTTGCTATGGGGCTGCTATTCCGCAGACTAACATCCAGAGAAGTTCTTCTTCTAACAATTGGATTGAGTCTAGTGGCATCTGTGGAGTTACCAAATTCCTTGGAGGAGCTGGGGGATGGACTTGCAATGGGCATTATGATTTTAAAATTGTTGACTGACTTTCAATCACATCAGCTGTGGGCTACCTTGCTGTCCTTGACATTTATCAAAACAACATTTTCCTTGCACTATGCATGGAAGACAATGGCTATGGTACTGTCAATTGTATCTCTCTTCCCCTTATGCCTGTCCACGACCTCCCAAAAAACAACATGGCTTCCGGTGCTATTGGGATCTCTTGGATGCAAACCACTAACCATGT
			TTCTTATAGCAGAAAACAAAATTTGGGGAAGGAAAAGTTGGCCCCTCAATGAAGGAATCATGGCTGTTGGAATAGTCAGCATCCTACTAAGTTCACTCCTCAAAAATGATGTGCCGCTAGCTGGGCCACTAATAGCTGGAGGCATGCTAATAGCATGTTATGTTATATCTGGAAGCTCAGCCGATCTATCACTAGAGAAAGCGGCTGAGGTCTCCTGGGAAGAAGAAGCAGAACACTCTGGTGCCTCACACAACATATTAGTGGAGGTCCAAGATGATGGAACCATGAAGATAAAGGATGAAGAGAGAGATGACACGCTAACCATTCTCCTTAAAGCAACTCTGCTAGCAGTTTCAGGGGTGTACCCATTATCAATACCAGCGACCCTTTTTGTGTGGTACTTTTGGCAGAAAAAGAAACAGAGATCTGGAGTGTTATGGGACACACCTAGCCCTCCAGAAGTGGAAAGAGCAGTTCTTGATGATGGTATCTATAGAATTATGCAGAGAGGACTGTTGGGCAGGTCCCAAGTAGGGGTAGGAGTTTTTCAAGAAAACGTGTTCCACACAATGTGGCATGTCACCAGGGGAGCTGTACTCATGTATCAAGGGAAGAGACTGGAACCGAGCTGGGCCAGTGTCAAAAAAGACCTGATCTCATATGGAGGAGGTTGGAGGCTTAAAGGATCCTGGAACACGGGAGAAGAAGTGCAGGTGATTGCTGTTGAACCAGGGAAAAACCCCAAAAATGTACAAACAGCGCCGGGCACCTTTAAGACCCCTGAAGGCGAAGTTGGAGCCATTGCCCTAGATTTTAAACCCGGCACATCTGGATCTCCCATCGTGAACAGAGAAGGAAAAATAGTAGGTCTTTATGGAAATGGAGTAGTGACAACAAGTGGAACCTACGTCAGTGCCATAGCTCAAGCTAAAGCATCACAAGAAGGGCCCCTACCAGAGATTGAAGACGAGGTGTTTAGGAAAAGAAACTTAACAATAATGGACCTACATCCAGGATCGGGGAAAACAAGAAGATACCTTCCAGCCATAGTCCGTGAGGCCATAAAAAGGAAGCTGCGTACACTAATTCTGGCTCCCACAAGGGTTGTCGCTTCCGAAATGGCAGAGGCGCTCAAGGGAATGCCAATAAGGTACCAAACAACAGCAGTAAAGAGTGAACACACAGGAAAAGAGATAGTTGACCTCATGTGTCACGCCACTTTCACCATGCGCCTCCTGTCTCCCGTGAGAGTTCCCAATTACAACATGATTATCATGGATGAAGCACATTTTACCGATCCATCCAGCATAGCGGCCAGAGGGTACATCTCAACCCGAGTGGGCATGGGTGAAGCAGCTGCGATCTTCATGACAGCCACTCCCCCAGGATCAGTGGAGGCCTTTCCACAGAGCAACGCAGTTATCCAAGATGAGGAAAGAGACATTCCTGAGAGATCATGGAACTCAGGCTATGAGTGGATCACTGACTTCCCAGGCAAAACAGTTTGGTTTGTTCCAAGCATTAAATCAGGAAATGACATTGCCAACTGCTTAAGAAAGAATGGGAAGCGGGTGATTCAATTGAGCAGGAAAACCTTTGACACAGAGTACCAAAAAACAAAAAATAACGACTGGGACTACGTCGTCACAACAGACATCTCCGAAATGGGAGCAAATTTCCGGGCCGACAGGGTGATAGACCCAAGACGGTGTCTGAAACCGGTAATACTAAAAGATGGTCCAGAGCGTGTCATTTTAGCAGGACCGATGCCAGTGACTGTGGCCAGTGCCGCCCAGAGGAGAGGAAGAATTGGAAGGAACCACAATAAGGAAGGTGATCAGTACATCTACATGGGACAGCCTTTAAACAACGATGAAGATCACGCTCACTGGACGGAAGCAAAAATGCTCCTTGATAATATAAACACACCAGAAGGGATTATCCCAGCCCTCTTCGAGCCGGAGAGAGAAAAGAGTGCAGCAATAGACGGGGAATACAGA
			CTGCGAGGTGAAGCAAGGAAAACGTTTGTGGAGCTCATGAGAAGAGGAGATCTACCTGTCTGGCTATCCTACAAAGTTGCCTCAGAAGGCTTCCAGTACTCTGACAGAAGATGGTGCTTTGACGGGGAAAGGAACAACCAGGTGTTGGAGGAGAACATGGACGTGGAGATCTGGACAAAAGAAGGAGAAAGAAAGAAACTACGACCCCGCTGGCTGGATGCCAGAACATACTCAGACCCACTGGCCCTGCGCGAGTTTAAAGAGTTTGCAGCAGGAAGAAGAAGCGTCTCAGGTGATCTAATATTAGAAATAGGGAAACTTCCACAACACTTGACGCAAAGGGCCCAGAATGCCTTGGACAACCTGGTTATGCTGCACAATTCCGAACAAGGAGGAAGAGCCTATAGACATGCAATGGAAGAACTGCCAGACACCATAGAAACGTTAATGCTCCTAGCTTTGATAGCTGTGTTAACTGGTGGAGTGACGCTGTTCTTCCTATCAGGAAGGGGCCTAGGGAAAACATCTATCGGCCTACTCTGCGTGATGGCTTCAAGCGTACTGCTATGGATGGCCAGTGTGGAGCCCCATTGGATAGCGGCCTCCATCATACTGGAGTTCTTCCTGATGGTGCTGCTTATTCCAGAGCCAGACAGACAACGCACTCCGCAGGACAACCAGCTGGCATATGTGGTGATAGGTTTGTTATTCATGATACTGACAGTAGCAGCCAATGAGATGGGACTGCTGGAAACCACAAAGAAAGACTTAGGGATTGGCCATGTGGCTGTTGAAAATCACCACCATGCCGCAATGCTGGACGTAGACTTACATCCAGCTTCAGCCTGGACCCTCTATGCAGTGGCCACAACAATCATCACTCCCATGATGAGGCACACAATCGAAAACACAACAGCAAACATTTCCCTGACAGCCATTGCAAACCAGGCAGCTATATTGATGGGACTTGACAAAGGATGGCCAATATCGAAGATGGACATAGGAGTTCCACTTCTCGCTTTGGGGTGCTATTCCCAGGTGAATCCACTGACGCTGACAGCGGCGGTATTGATGCTAGTGGCTCATTACGCCATAATTGGACCTGGACTGCAAGCAAAAGCTACTAGAGAAGCTCAAAAAAGGACAGCGGCCGGAATAATGAAAAATCCAACCGTTGATGGAATCGTTGCAATAGATTTGGACCCTGTGGTTTATGATGCAAAATTTGAGAAACAACTAGGCCAAATAATGTTGTTGATACTATGCACATCACAGATCCTCTTGATGCGGACTACATGGGCCTTGTGCGAATCCATCACACTGGCCACTGGACCTCTGACCACGCTTTGGGAGGGATCTCCAGGAAAATTTTGGAACACCACGATAGCGGTTTCCATGGCAAACATTTTCAGAGGAAGTTATCTAGCAGGAGCAGGTCTGGCCTTCTCATTAATGAAATCTCTAGGAGGAGGTAGGAGAGGCACGGGAGCCCAAGGGGAAACACTGGGAGAGAAATGGAAAAGACAGCTGAACCAACTGAGCAAGTCAGAATTCAACACCTATAAAAGGAGTGGGATTATGGAAGTGGACAGATCCGAAGCCAAAGAGGGACTGAAAAGAGGAGAAACAACCAAACATGCAGTGTCGAGAGGAACCGCTAAATTGAGGTGGTTTGTGGAGAGGAACCTTGTGAAACCAGAAGGGAAAGTCATAGACCTCGGTTGTGGAAGAGGTGGCTGGTCATACTATTGCGCTGGGCTGAAGAAAGTCACAGAAGTGAAGGGATATACAAAAGGAGGACCTGGACATGAAGAACCAATCCCAATGGCGACCTATGGATGGAACCTAGTAAAGCTGCACTCCGGGAAAGACGTATTCTTCATACCACCTGAGAAATGTGACACCCTTTTGTGTGATATTGGTGAGTCCTCTCCAAACCCAACTATAGAGGAAGGAAGAACGCTACGCGTCCTAAAGATGGTGGAACCATGGCTCAGAGG
			AAACCAATTCTGCATAAAAATTCTGAATCCCTACATGCCAAGTGTGGTGGAAACTCTGGAGCAAATGCAAAGAAAACATGGAGGAATGCTAGTGCGAAATCCACTTTCAAGAAATTCTACCCATGAAATGTATTGGGTTTCATGTGGAACAGGAAACATTGTGTCAGCAGTAAACATGACATCCAGAATGTTGCTAAATCGATTCACAATGGCTCACAGGAAACCAACATATGAAAGAGACGTGGACCTAGGCACCGGAACAAGACATGTGGCAGTGGAACCAGAGGTAGCCAACCTAGATATCATTGGCCAGAGGATAGAGAACATAAAACATGAACACAAGTCAACATGGCATTATGATGAGGACAATCCATATAAAACATGGGCCTATCATGGATCATATGAGGTCAAGCCATCAGGATCAGCCTCATCCATGGTCAATGGCGTGGTGAAACTGCTCACCAAACCATGGGATGTCATCCCCATGGTCACACAAATAGCCATGACTGACACTACACCCTTTGGGCAACAGAGGGTGTTTAAAGAGAAAGTTGACACACGCACACCAAAAGCAAAACGAGGTACAGCACAAATCATGGAGGTGACAGCCAGGTGGTTATGGGGTTTTCTTTCTAGAAGCAAGAAACCAAGAATTTGTACAAGAGAGGAGTTCATAAGAAAAGTTAGGTCAAACGCAGCCATCGGAGCAGTGTTCGTTGATGAAAATCAATGGAACTCAGCAAAAGAAGCAGTGGAAGATGAGCGGTTCTGGGACCTTGTGCACAGAGAGAGGGAGCTTCACAAACAGGGAAAATGTGCCACGTGTGTTTACAACATGATGGGGAAGAGAGAGAAAAAGCTAGGAGAGTTTGGAAAGGCAAAAGGAAGTCGTGCAATATGGTACATGTGGTTGGGAGCACGTTTTCTAGAGTTCGAAGCTCTTGGTTTCATGAACGAAGACCACTGGTTCAGCAGAGAGAATTCACTCAGCGGAGTGGAAGGAGAAGGACTCCACAAACTTGGATATATACTCAGAGACATATCAAAGATTCCAGGGGGAAACATGTATGCAGATGACACAGCCGGATGGGATACAAGGATAACAGAGGATGACCTTCAGAATGAGGCCAAAATTACTGACATCATGGAACCCGAACATGCCCTACTGGCTAAGGCAATCTTCAAGCTAACCTACCAAAATAAAGTGGTAAGGGTACAGAGACCAGCAAAAAATGGAACCGTGATGGATGTTATATCCAGACGTGACCAGAGAGGAAGTGGCCAGGTCGGAACTTATGGCTTAAACACTTTCACCAACATGGAAGCCCAGCTGATAAGACAAATGGAGTCTGAGGGAATCTTTTCACCCAGTGAATTAGAGACCCCAAATTTAGCCGAGAGAGCTCTCGATTGGCTGGAAAAATATGGCGTCGAAAGGCTAAAAAGAATGGCAATCAGTGGAGATGACTGCGTAGTGAAACCAATTGATGATAGGTTTGCAACAGCCTTAACAGCTCTGAATGATATGGGAAAAGTAAGAAAAGATATACCACAATGGGAACCTTCAAAAGGATGGAATGATTGGCAACAAGTGCCTTTTTGTTCACACCACTTCCACCAGCTGATTATGAAGGATGGGAGGGAAATAGTGGTGCCATGCCGCAACCAAGATGAACTTGTGGGTAGGGCTAGAGTATCACAAGGTGCTGGATGGAGCCTGAGAGAAACTGCATGCCTAGGCAAATCATATGCACAAATGTGGCAGCTGATGTACTTCCACAGGAGAGACCTGAGACTAGCCGCTAATGCTATCTGTTCAGCCGTTCCAGTTGATTGGGTCCCAACTAGCCGCACCACCTGGTCGATCCATGCCCATCACCAATGGATGACAACAGAAGACATGCTGTCAGTGTGGAATAGGGTTTGGATAGAGGAAAACCCATGGATGGAGGACAAAACCCATATATCCAGCTGGGAAGATGTTCCATATTTAGGGAAAA
			GGGAAGATCAATGGTGTGGATCCCTGATAGGCTTAACAGCAAGGGCCACCTGGGCCACCAACATACAAGTGGCTATAAACCAAGTGAGAAGACTAATTGGGAATGAGAATTATCTAGATTACATGACATCAATGAAGAGATTCAAGAACGAGAGTGATCCCGAAGGGGCACTCTGG
		</sequence>
		<sequence>
			<taxon idref="FJ639672_Cambodia_2001"/>
			ATGAACAACCAACGGAAAAAGACGGCTCGACCGTCTTTCAATATGCTGAAACGCGCGAGAAACCGCGTGTCAACTGTTTCACAGTTGGCGAAGAGATTCTCAAAAGGATTGCTCTCAGGCCAAGGACCCATGAAATTGGTGATGGCTTTCATAGCATTCCTAAGATTTCTAGCCATACCCCCAACAGCAGGAATTTTGGCTAGATGGGGCTCATTCAAGAAGAATGGAGCGATCAAAGTGCTACGGGGCTTCAAGAAAGAAATCTCAAACATGTTGAATATAATGAATAGAAGGAAAAGATCTGTGACCATGCTCCTTATGCTGATGCCTACAGCCTTGGCGTTCCATTTGACTACACGAGGGGGAGAGCCGCACATGATAGTCAGCAAGCAGGAAAGAGGAAAGTCACTTTTGTTTAAGACCTCAGCAGGTGTCAACATGTGCACCCTTATAGCGATGGATTTGGGAGAGTTATGTGAGGACACAATGACTTACAAATGCCCTCGAATCACTGAGGCGGAACCAGATGACGTTGATTGTTGGTGCAATGCCACAGACACATGGGTGACCTATGGAACATGTTCCCAAACTGGCGAGCACCGACGAGACAAACGTTCCGTCGCACTGGCCCCACACGTGGGACTTGGTTTGGAAACAAGAACCGAAACGTGGATGTCCTCCGAAGGCGCTTGGAAACAGATACAAAGAGTGGAGACTTGGGCCCTGAGACACCCAGGATTCACGGTGATAGCCCTTTTTCTAGCACATGCCATAGGAACATCCATCACCCAGAAAGGGATTATCTTCATTTTGTTAATGCTGGTTACACCATCCATGGCCATGCGATGCGTGGGAATAAGCAGCAGGGACTTCGTGGAAGGACTGTCAGGAGCAACTTGGGTAGATGTGGTACTGGAACATGGAAGTTGCGTCACTACCATGGCAAAAGACAAACCAACATTGGACATTGAACTCTTGAAGACGGAAGTCACAAACCCTGCCGTCCTGCGCAAACTGTGCATTGAAGCTAAAATATCAAACACCACCACCGACTCAAGATGTCCAACACAAGGAGAAGCCACACTGGTGGAAGAACAAGACGCGAACTTTGTGTGTCGACGAACGTTTGTGGACAGAGGCTGGGGCAATGGCTGTGGGCTCTTCGGAAAAGGAAGCCTAATAACGTGTGCTAAGTTCAAGTGTGTGACAAAACTGGAAGGAAAGATAGTTCAATATGAAAACTTGAAATATTCAGTAATAGTCACCGTCCACACTGGAGACCAGCACCAGGTGGGAAATGAAAGCACAGAACATGGGACAACTGCAACTATAACACCTCAAGCTCCTACGACGGAAATACAGCTGACCGACTACGGAGCTCTTACATTGGATTGTTCACCTAGAACAGGACTAGACTTTAATGAAATGGTGTTGTTGACAATGAAAGAAAAATCATGGCTAGTCCACAAACAATGGTTTCTAGACCTACCACTGCCTTGGACCTCGGGAGCTTCAACATCACAGGAAACTTGGAACAGACAAGATTTGCTGGTGACATTTAAGACAGCTCATGCAAAGAAGCAGGAAGTAGTCGTACTAGGATCACAAGAAGGAGCAATGCACACTGCGCTGACCGGAGCGACAGAAATCCAAACGTCTGGAACGACAACAATTTTTGCAGGACACTTGAAATGTAGACTAAAGATGGACAAACTGACTCTAAAAGGGATGTCATATGTGATGTGCACAGGCTCATTCAAGCTAGAGAAAGAAGTGGCTGAGACCCAGCATGGAACCGTTCTAGTGCAGATTAAATACGAAGGAACAGATGCACCATGCAAGATCCCTTTTTCGACCCAAGATGAGAAAGGAGTAACCCAGAATGGGAGATTGATAACAGCCAACCCCATAGTCACTGACAAAGAAAAACCAGTCAACATTGAGGCAGAACCGCCTTTTGGTGAGAGTTACATCGTGATAGGAGCAGGTGAAAAAGCTTT
			GAAACTAAGCTGGTTCAAGAAAGGAAGCAGCATAGGGAAAATGTTTGAGGCAACTGCCAGAGGAGCACGAAGGATGGCCATACTGGGAGACACCGCATGGGACTTTGGTTCTATAGGAGGAGTGTTCACGTCTGTTGGAAAATTAGTACACCAGATTTTTGGAACTGCATATGGAGTTTTGTTCAGCGGTGTTTCCTGGACCATGAAAATAGGAATAGGGGTTCTGCTGACATGGCTAGGATTAAACTCAAGGAGCACGTCCCTTTCGATGACGTGCATTGCAGTCGGCCTAGTAACGCTATACTTAGGAGTCATGGTTCAGGCGGATTCAGGATGTGTAATTAATTGGAAAGGTAGAGAACTCAAATGTGGAAGTGGCATTTTTGTCACCAATGAAGTTCACACTTGGACAGAGCAATACAAATTTCAAGCCGATTCCCCAAAGAGACTATCAGCAGCCATTGGGAAGGCATGGGAGGAGGGTGTGTGTGGAATTCGATCAGCAACTCGTCTCGAGAACATCATGTGGAAGCAAATATCAAATGAATTGAACCACATCTTACTTGAAAATGACATGAAACTCACAGTGGTTGTAGGAGATGTTGCTGGGATCTTGGCTCAAGGAAAAAAAATGATTAGGCCACAACCCATGGAATATAAATACTCGTGGAAAAGCTGGGGAAAGGCTAAAATCATAGGGGCAGATGTACAGAACACCACCTTCATCATCGACGGCCCAAACACCCCAGAATGCCCTGATGATCAAAGAGCATGGAACATTTGGGAAGTTGAGGATTATGGATTTGGAATTTTCACGACAAACATATGGCTGAAATTGCGTGACTCCTACACCCAAGTGTGTGACCACCGGCTAATGTCAGCTGCCATCAAGGACAGCAAGGCAGTTCACGCTGACATGGGGTACTGGATAGAAAGTGAAAAGAACGAGACCTGGAAGCTGGCAAGAGCCTCTTTCATAGAAGTCAAAACATGTATCTGGCCAAAATCCCACACTCTATGGAGCAATGGAGTTCTGGAAAGTGAAATGATAATTCCAAAGATCTATGGAGGACCAATATCTCAGCACAACTACAGACCAGGATATTTCACACAAACGGCAGGGCCGTGGCACCTAGGCAAGTTGGAACTGGATTTTGATTTGTGTGAGGGTACCACAGTCGTTGTGGATGAACATTGTGGAAATCGAGGACCATCTCTTAGGACCACAACAGTCACAGGAAAGATAATTCATGAATGGTGTTGCAGATCTTGTACGCTACCACCCTTACGTTTCAGAGGAGAAGATGGGTGCTGGTACGGTATGGAAATCAGACCAGTTAAGGAAAAGGAAGAGAATCTAGTCAAATCAATGGTCTCTGCAGGGTCAGGGGAAGTGGACAGCTTTTCACTAGGACTGCTATGCATATCAATAATGATCGAAGAGGTGATGAGATCCAGATGGAGTAGAAAAATGCTGATGACTGGAACACTGGCTGTGTTCTTCCTTCTCATAATGGGACAATTGACATGGAATGATCTGATCAGATTATGCATCATGGTTGGAGCCAACGCCTCCGACAGGATGGGGATGGGAACGACGTACCTAGCTCTGATGGCCACTTTTAAAATGAGACCAATGTTTGCTGTGGGGCTGCTATTCCGCAGACTAACATCCAGAGAAGTTCTTCTTCTAACAATTGGATTGAGTCTAGTGGCATCTGTGGAGTTACCAAATTCCTTGGAGGAGCTGGGGGATGGACTTGCAATGGGCATTATGATTTTAAAATTATTGACTGACTTTCAATCACATCAGCTGTGGGCTACCTTGCTGTCCTTGACATTTATCAAAACAACATTTTCCTTGCACTATGCATGGAAGACAATGGCTATGGTACTGTCAATTGTATCTCTCTTCCCCTTATGCCTGTCCACGACCTCCCAAAAAACAACATGGCTTCCGGTGCTATTGGGATCTCTTGGATGCAAACCACTAACCATGT
			TTCTTATAGCAGAAAACAAAATCTGGGGAAGGAAAAGTTGGCCCCTCAATGAAGGAATCATGGCTGTTGGAATAGTCAGCATCCTACTAAGTTCACTCCTCAAAAATGATGTGCCGCTAGCTGGGCCACTAATAGCTGGAGGCATGCTAATAGCATGTTATGTTATATCTGGAAGCTCAGCCGATCTATCACTAGAGAAAGCGGCTGAGGTCTCCTGGGAAGAAGAAGCAGAACACTCTGGTGCCTCACACAACATATTAGTGGAGGTCCAAGATGATGGAACCATGAAGATAAAGGATGAAGAGAGAGATGACACGCTAACCATTCTCCTTAAAGCAACTCTGCTAGCAGTTTCAGGAGTGTACCCATTATCAATACCAGCGACCCTTTTTGTGTGGTACTTTTGGCAGAAAAAGAAACAGAGATCTGGAGTGTTATGGGACACACCTAGCCCTCCAGAAGTGGAAAGAGCAGTTCTTGATGATGGTATCTATAGAATTATGCAGAGAGGACTGTTGGGCAGGTCCCAAGTAGGGGTAGGAGTTTTTCAAGAAAACGTGTTCCACACAATGTGGCATGTCACCAGGGGAGCTGTACTCATGTATCAAGGGAAGAGACTGGAACCGAGCTGGGCCAGTGTCAAAAAAGACCTGATCTCATATGGAGGAGGTTGGAGGCTTCAAGGATCCTGGAACACGGGAGAAGAAGTGCAGGTGATTGCTGTTGAACCAGGGAAAAACCCCAAAAATGTACAAACAGCGCCGGGCACCTTTAAGACCCCTGAAGGCGAAGTTGGAGCCATTGCCCTAGATTTTAAACCCGGCACATCTGGATCTCCCATCGTGAACAGAGAAGGAAAAATAGTAGGTCTTTATGGAAATGGAGTAGTGACAACAAGTGGAACCTACGTCAGTGCCATAGCTCAAGCTAAAGCATCACAAGAAGGGCCCCTACCAGAGATTGAAGACGAGGTGTTTAGGAAAAGAAACTTAACAATAATGGACCTACATCCAGGATCGGGGAAAACAAGAAGATACCTTCCAGCCATAGTCCGTGAAGCCATAAAAAGGAAGCTGCGCACACTAATTCTGGCTCCCACAAGGGTTGTCGCTTCCGAAATGGCAGAGGCGCTCAAGGGAATGCCAATAAGGTACCAAACAACAGCAGTGAAGAGTGAACACACAGGAAAAGAGATAGTTGACCTCATGTGTCACGCCACTTTCACCATGCGCCTCCTGTCTCCCGTGAGAGTTCCCAATTACAACATGATTATCATGGATGAAGCACATTTCACCGATCCATCCAGCATAGCGGCCAGAGGGTACATCTCAACCCGAGTGGGCATGGGTGAAGCAGCTGCGATCTTCATGACAGCCACTCCCCCAGGATCAGTGGAGGCCTTTCCACAGAGCAACGCAGTTATCCAAGATGAGGAAAGAGACATTCCTGAGAGATCATGGAACTCAGGCTATGAGTGGATCACTGACTTCCCAGGCAAAACAGTTTGGTTTGTTCCAAGCATTAAATCAGGAAATGACATTGCCAACTGCTTAAGAAAGAATGGGAAGCGGGTGATTCAATTGAGCAGGAAAACCTTTGACACAGAGTACCAAAAAACAAAAAATAACGACTGGGACTACGTCGTCACAACAGACATCTCCGAAATGGGAGCAAATTTCCGGGCCGACAGGGTGATAGACCCAAGACGGTGTCTGAAACCGGTAATACTAAAAGATGGTCCAGAGCGTGTCATTTTAGCAGGACCGATGCCAGTGACTGTGGCCAGTGCCGCCCAGAGGAGAGGAAGAATTGGAAGGAACCACAATAAGGAAGGTGATCAGTACATCTACATGGGACAGCCTTTAAACAACGATGAAGATCACGCTCACTGGACGGAAGCAAAAATGCTCCTTGATAATATAAACACACCAGAAGGGATTATCCCAGCCCTCTTCGAGCCGGAGAGAGAAAAGAGTGCAGCAATAGACGGGGAATACAGA
			CTGCGGGGTGAAGCAAGGAAAACGTTTGTGGAGCTCATGAGAAGAGGAGATCTACCTGTCTGGCTATCCTACAAAGTTGCCTCAGAAGGCTTCCAGTACTCTGACAGAAGATGGTGCTTCGACGGGGAAAGGAACAACCAGGTGTTGGAGGAGAACATGGACGTGGAGATCTGGACAAAAGAAGGAGAAAGAAAGAAACTACGACCCCGCTGGCTGGATGCCAGAACATACTCAGACCCACTGGCCCTGCGCGAGTTTAAAGAGTTTGCAGCAGGAAGAAGAAGCGTCTCAGGTGATCTAATATTAGAAATAGGGAAACTTCCACAACACTTGACGCAAAGGGCCCAGAATGCCTTGGACAACCTGGTTATGTTGCACAACTCCGAACAAGGAGGAAGAGCCTATAGACATGCAATGGAAGAACTGCCAGACACCATAGAAACGTTAATGCTCCTAGCTTTGATAGCTGTGTTAACTGGTGGAGTGACGCTGTTCTTCCTATCAGGAAGGGGCCTAGGGAAAACATCTATCGGCCTACTCTGCGTGATGGCTTCAAGCGTACTGCTATGGATGGCCAGTGTGGAGCCCCATTGGATAGCGGCCTCCATCATACTGGAGTTCTTCCTGATGGTGCTGCTTATTCCAGAGCCAGACAGACAACGCACTCCGCAGGACAACCAGCTGGCATATGTGGTGATAGGTTTGTTATTCATGATACTGACAGTAGCAGCCAATGAGATGGGACTGCTGGAAACCACAAAGAAAGACTTAGGGATTGGCCATGTGGCTGTTGAAAATCACCACCATGCCGCAATGCTGGACGTAGACTTACATCCAGCTTCAGCCTGGACCCTCTATGCAGTGGCCACAACAATTATCACTCCCATGATGAGGCACACAATCGAAAACACAACAGCAAACATTTCCCTGACAGCCATTGCAAACCAGGCAGCTATATTGATGGGACTTGACAAAGGATGGCCAATATCGAAGATGGACATAGGAGTTCCACTTCTCGCCTTGGGGTGCTATTCCCAGGTGAATCCACTGACGCTGACAGCGGCGGTATTGATGCTAGTGGCTCATTACGCCATAATTGGACCTGGACTGCAAGCAAAAGCTACTAGAGAAGCTCAAAAAAGGACAGCGGCCGGAATAATGAAAAATCCAACCGTTGATGGAATCGTTGCAATAGATTTGGACCCTGTGGTTTATGATGCAAAATTTGAGAAACAACTAGGCCAAATAATGTTGTTGATACTATGCACATCACAGATCCTCTTGATGCGGACTACATGGGCCTTGTGCGAATCCATCACACTGGCCACTGGACCTCTGACCACGCTTTGGGAGGGATCTCCAGGAAAATTTTGGAACACCACGATAGCGGTTTCCATGGCAAACATTTTCAGAGGAAGTTATCTAGCAGGAGCAGGTCTGGCCTTCTCATTAATGAAATCTCTAGGAGGAGGTAGGAGAGGCACGGGAGCCCAAGGGGAAACACTGGGAGAGAAATGGAAAAGACAGCTGAACCAACTGAGCAAGTCAGAATTCAACACCTATAAAAGGAGTGGGATTATGGAAGTGGATAGATCCGAAGCCAAAGAGGGACTGAAAAGAGGAGAAACAACCAAACATGCAGTGTCGAGAGGAACCGCTAAATTGAGGTGGTTTGTGGAGAGGAACCTTGTGAAACCAGAAGGGAAAGTCATAGACCTCGGTTGTGGAAGAGGTGGCTGGTCATACTATTGCGCTGGGCTGAAGAAAGTCACAGAAGTGAAGGGATATACAAAAGGAGGACCTGGACATGAAGAACCAATCCCAATGGCGACCTATGGATGGAACCTAGTAAAGCTGCACTCCGGGAAAGACGCATTCTTCATACCACCTGAGAAATGTGACACCCTTTTGTGTGATATTGGTGAGTCCTCTCCAAACCCAACTATAGAGGAAGGAAGAACGCTACGCGTCCTAAAGATGGTGGAACCATGGCTCAGAGG
			AAACCAATTTTGCATAAAAATTCTGAATCCCTACATGCCAAGCGTGGTGGAAACTCTGGAGCAAATGCAAAGAAAACATGGAGGAATGCTAGTGCGAAATCCACTTTCAAGAAATTCTACCCATGAAATGTATTGGGTTTCATGTGGAACAGGAAACATTGTGTCAGCAGTAAACATGACATCCAGAATGTTGCTAAATCGATTCACAATGGCTCACAGGAAACCAACATATGAAAGAGACGTGGACCTAGGCACCGGAACAAGACATGTGGCAGTGGAACCAGAGGTAGCCAACCTAGATATCATTGGCCAGAGGATAGAGAACATAAAACATGAACACAAGTCGACATGGCATTATGATGAGGACAATCCATATAAAACATGGGCCTATCATGGATCATATGAGGTCAAGCCATCAGGATCAGCCTCATCCATGGTCAATGGCGTGGTGAAACTGCTCACCAAACCATGGGATGTCATCCCCATGGTCACACAAATAGCCATGACTGACACTACACCCTTTGGGCAGCAGAGGGTGTTTAAAGAGAAAGTTGACACACGCACACCAAAAGCAAAACGAGGTACAGCACAAATCATGGAGGTGACAGCCAGGTGGTTATGGGGTTTTCTTTCTAGAAACAAGAAACCAAGAATTTGTACAAGAGAGGAGTTCACAAGAAAAGTTAGGTCAAACGCAGCCATCGGAGCAGTGTTCGTTGATGAAAATCAATGGAACTCAGCAAAAGAAGCAGTGGAAGATGAGCGGTTCTGGGACCTTGTGCACAGAGAGAGGGAGCTTCACAAACAGGGAAAATGTGCCACGTGTGTTTACAACATGATGGGGAAGAGAGAGAAAAAGCTAGGAGAGTTTGGAAAGGCAAAAGGAAGTCGTGCAATATGGTACATGTGGTTGGGAGCACGTTTTCTAGAGTTCGAAGCTCTTGGTTTCATGAACGAAGACCACTGGTTCAGCAGAGAGAATTCACTCAGCGGAGTGGAAGGAGAAGGACTCCACAAACTTGGATATATACTCAGAGACATATCAAAGATTCCAGGGGGAAACATGTATGCAGATGACACAGCCGGATGGGATACAAGGATAACAGAGGATGACCTTCAGAATGAGGCCAAAATTACTGACATCATGGAACCCGAACATGCCCTACTGGCTAAGGCAATCTTCAAGCTAACCTACCAAAATAAAGTGGTAAGGGTACAGAGACCAGCAAAAAATGGAACCGTGATGGATGTCATATCCAGACGTGACCAGAGAGGAAGTGGCCAGGTCGGAACTTATGGCTTAAACACTTTCACCAACATGGAAGCCCAGCTGATAAGACAAATGGAGTCTGAGGGAATCTTTTCACCCAGTGAATTAGAGACCCCAAATTTAGCCGAGAGAGCTCTCGACTGGCTGGAAAAATATGGCGTCGAAAGGCTAAAAAGAATGGCAATCAGTGGAGATGACTGCGTAGTGAAACCAATTGATGATAGGTTTGCAACAGCCTTAACAGCTCTGAATGATATGGGAAAAGTAAGAAAAGATATACCACAATGGGAACCTTCAAAAGGATGGAATGATTGGCAACAAGTGCCTTTTTGTTCACACCACTTCCACCAGCTGATTATGAAGGATGGGAGGGAAATAGTGGTGCCATGCCGCAACCAAGATGAACTTGTGGGTAGGGCTAGAGTATCACAAGGTGCTGGATGGAGCCTGAGAGAAACTGCATGCCTAGGCAAATCATATGCACAAATGTGGCAGCTGATGTACTTCCACAGGAGAGACCTGAGACTAGCCGCTAATGCTATCTGTTCAGCCGTTCCAGTTGATTGGGTCCCAACTAGCCGCACCACCTGGTCGATCCATGCCCATCACCAATGGATGACAACAGAAGACATGCTGTCAGTGTGGAATAGGGTTTGGATAGAGGAAAACCCATGGATGGAGGACAAAACCCATATATCCAGTTGGGAAGATGTTCCATATTTAGGGAAAA
			GGGAAGATCAATGGTGTGGATCCCTGATAGGCTTAACAGCAAGGGCCACCTGGGCCACCAACATACAAGTGGCTATAAACCAAGTGAGAAGACTAATTGGGAATGAGAATTATCTAGATTACATGACATCAATGAAGAGATTCAAGAACGAGAGTGATCCCGAAGGGGCACTCTGG
		</sequence>
		<sequence>
			<taxon idref="HM469968_Thailand_2007"/>
			ATGAACAACCAACGGAAAAAGACGGCTCGACCGTCTTTCAATATGCTGAAACGCGCGAGAAACCGCGTGTCAACTGTTTCACAGTTGGCGAAGAGATTCTCAAAAGGATTGCTCTCAGGCCAAGGACCCATGAAACTGGTGATGGCTTTCATAGCATTCCTAAGATTTCTAGCCATACCCCCAACAGCAGGAATTTTGGCTAGATGGGGCTCATTCAAGAAGAATGGAGCGATCAAAGTGCTACGGGGTTTCAAGAAAGAAATCTCAAACATGTTGAATATAATGAATAGAAGGAAAAGATCTGTGACCATGCTCCTCATGCTGATGCCTACAGCCTTGGCGTTCCATTTGACTACACGAGGGGGAGAGCCGCACATGATAGTCAGCAAGCAGGAAAGAGGAAAGTCACTTTTGTTTAAGACCTCAGCAGGTGTCAACATGTGCACCCTTATAGCGATGGATTTGGGAGAGTTATGTGAGGACACAATGACTTACAAATGCCCTCGAATCACTGAGGCGGAACCAGATGACGTTGATTGTTGGTGCAATGCTACAGACACATGGGTGACCTATGGAACATGTTCCCAAACTGGCGAGCACCGACGAGACAAACGTTCCGTCGCACTAGCCCCACACGTGGGACTTGGTTTGGAAACAAGAACCGAAACGTGGATGTCCTCCGAAGGCGCTTGGAAACAGATACAAAGAGTGGAGACTTGGGCCCTGAGACACCCAGGATTCACGGTGATAGCCCTCTTTCTAGCACATGCCATAGGAACATCCATCACCCAGAAAGGGATCATCTTCATTTTGCTAATGCTGGTTACACCATCCATGGCCATGCGATGCGTGGGAATAGGCAGCAGGGACTTCGTGGAAGGACTGTCAGGAGCAACTTGGGTAGATGTGGTGCTGGAACATGGAAGTTGCGTCACTACCATGGCAAAAGACAAACCAACATTGGACATTGAACTCTTGAAGACGGAAGTCACAAACCCTGCCGTCCTGCGCAAACTGTGCATTGAAGCTAAAATATCAAACACCACCACCGACTCAAGATGTCCAACACAAGGAGAAGCCACACTGGTGGAAGAACAAGACGCGAACTTTGTGTGTCGACGAACGTTTGTGGACAGAGGCTGGGGCAATGGCTGTGGGCTCTTCGGAAAAGGAAGCCTTATAACGTGTGCTAAGTTCAAGTGTGTGACAAAACTGGAAGGAAAAATAGTTCAATATGAAAACTTGAAATATTCAGTAATAGTCACCGTCCACACTGGAGACCAGCACCAGGTGGGGAATGAAAGCACAGAACATGGGACAACTGCAACTATAACACCTCAAGCTCCTACGACGGAAATACAGCTGACCGACTACGGAGCTCTTACATTGGATTGTTCACCTAGAACAGGACTAGACTTTAATGAAATGGTGTTGTTGACAATGAAAGAAAAGTCATGGCTAGTCCACAAACAATGGTTTCTAGACCTACCACTGCCTTGGACCTCGGGAGCTTCAACATCACAAGAAACTTGGAACAGACAAGATTTGCTGGTGACATTTAAGACAGCTCATGCAAAGAAGCAGGAAGTAGTCGTACTAGGATCACAAGAAGGAGCAATGCACACTGCGTTGACCGGAGCGACAGAAATCCAAACGTCTGGAACGACAACAATTTTTGCAGGACACTTGAAATGTAGACTAAAGATGGACAAACTGACTCTAAAAGGGATGTCATATGTGATGTGCACAGGCTCATTCAAGCTAGAGAAAGAAGTGGCTGAGACCCAGCATGGAACCGTTCTAGTGCAGATTAAATACGAAGGAACAGATGCACCATGCAAGATCCCTTTTTCGACCCAAGATGAAAAAGGAGTAACCCAGAATGGGAGATTGATAACAGCCAACCCCATAGTCACTGACAAAGAAAAACCAGTCAACATTGAGGCAGAACCGCCTTTTGGTGAGAGTTACATCGTGATAGGAGCAGGTGAAAAAGCTTT
			GAAACTGAGCTGGTTCAAGAAAGGAAGCAGCATAGGGAAAATGTTTGAGGCAACTGCCAGAGGAGCACGAAGGATGGCCATACTGGGAGACACCGCATGGGACTTTGGTTCTATAGGAGGAGTGTTCACGTCTGTTGGAAAATTAGTACACCAGATTTTTGGAACTGCATATGGAGTTTTGTTCAGCGGCGTTTCCTGGACCATGAAAATAGGAATAGGGGCTCTGCTGACATGGCTGGGATTAAACTCAAGGAGCACGTCACTTTCGATGACGTGCATTGCAGTTGGCCTAGTAACGCTATACTTAGGAGTCATGGTTCAGGCGGATTCAGGATGTGTAATTAATTGGAAAGGTAGAGAACTCAAATGTGGAAGTGGCATTTTTGTCACCAATGAAGTTCACACTTGGACAGAGCAATACAAATTTCAAGCTGATTCCCCAAAGAGACTATCAGCAGCCATTGGGAAAGCATGGGAGGAGGGTGTGTGTGGAATTCGATCAGCAACTCGTCTCGAGAACATCATGTGGAAGCAAATATCAAATGAATTGAACCACATCTTACTTGAAAATGACATGAAATTCACAGTGGTTGTAGGAGATGTTGCTGGGATCTTGGCTCAAGGGAAAAAAATGATTAGGCCACAACCCATGGAATACAAATACTCGTGGAAAAGCTGGGGAAAGGCTAAAATCATAGGGGCAGATGTACAGAACACCACCTTCATCATCGACGGCCCAAACACCCCAGAATGCCCTGATGATCAAAGAGCGTGGAACATTTGGGAAGTTGAGGATTATGGATTTGGAATTTTCACGACAAACATATGGCTGAAATTGCGTGACTCCTACACCCAAGTGTGTGACCATCGGCTAATGTCAGCTGCCATCAAGGACAGCAAGGCAGTTCACGCTGACATGGGGTACTGGATAGAAAGTGAAAAGAACGAGACCTGGAAGCTGGCAAGAGCCTCTTTCATAGAAGTCAAAACATGTATCTGGCCAAAATCCCACACTCTATGGAGCAATGGAGTTCTGGAAAGTGAAATGATAATTCCAAAGATCTATGGAGGACCAATATCTCAGCACAACTACAGACCAGGATATTTCACACAAACGGCAGGACCGTGGCACCTAGGCAAGTTGGAACTGGATTTTGATTTGTGTGAGGGTACCACAGTTGTTGTGGATGAACATTGTGGAAATCGAGGACCATCTCTTAGGACCACAACAGTCACAGGAAAGATAATTCATGAATGGTGTTGCAGATCTTGTACGCTACCACCCTTACGTTTCAGAGGAGAAGATGGGTGCTGGTACGGCATGGAAATCAGACCAGTCAAGGAAAAGGAAGAGAATCTAGTCAAATCAATGGTTTCTGCAGGGTCAGGGGAAGTGGACAGCTTTTCACTAGGACTGCTATGCATATCAATAATGATCGAAGAGGTGATGAGATCCAGATGGAGTAGAAAAATGCTGATGACTGGAACACTGGCTGTGTTCTTCCTTCTCATAATGGGACAACTGACATGGAATGATCTGATCAGATTATGCATCATGGTCGGAGCCAATGCTTCCGACAGGATGGGGATGGGAACGACGTACCTAGCTCTGATGGCCACTTTTAAAATGAGACCAATGTTTGCTGTAGGGCTACTATTCCGCAGACTAACATCCAGAGAAGTTCTCCTTCTAACAATTGGATTGAGTCTAGTGGCATCTGTGGAGTTACCAAATTCCTTGGAGGAGCTGGGGGATGGACTTGCAATGGGCATTATGATTTTAAAATTATTGACTGACTTTCAATCACATCAGCTGTGGGCTACCTTGCTGTCCTTGACATTTATCAAAACAACGTTTTCCTTGCACTATGCATGGAAGACAATGGCTATGGTACTGTCAATTGTATCTCTCTTCCCCTTATGCCTGTCCACGACCTCCCAAAAAACAACATGGCTTCCGGTGCTATTGGGATCTCTTGGATGCAAACCACTAACCATGT
			TTCTTATAGCAGAAAACAAAATCTGGGGAAGGAAAAGTTGGCCCCTCAATGAAGGAATCATGGCTGTTGGAATAGTCAGCATCCTACTAAGTTCACTCCTCAAAAATGATGTGCCGCTAGCTGGGCCACTAATAGCTGGAGGCATGCTAATAGCATGTTATGTTATATCTGGAAGCTCAGCCGATCTATCACTAGAGAAAGCGGCTGAGGTCTCCTGGGAAGAAGAAGCAGAACACTCTGGTGCCTCACACAACATATTAGTGGAGGTCCAAGATGATGGAACCATGAAGATAAAGGATGAAGAGAGAGATGACACGCTAACCATTCTCCTTAAAGCAACTCTGCTAGCAGTTTCAGGGGTGTACCCATTATCAATACCAGCGACCCTTTTTGTGTGGTACTTTTGGCAGAAAAAGAAACAGAGATCTGGAGTGTTATGGGACACACCTAGCCCTCCAGAAGTGGAAAGAGCAGTTCTTGATGATGGTATCTATAGAATCATGCAGAGAGGACTGTTGGGCAGGTCCCAAGTAGGGGTAGGAGTTTTTCAAGAAAACGTGTTCCACACAATGTGGCATGTCACCAGGGGAGCTGTACTCATGTATCAAGGGAAGAGACTGGAACCGAGCTGGGCCAGTGTCAAAAAAGACCTGATCTCATATGGAGGAGGTTGGAGGCTTCAAGGATCCTGGAACACGGGAGAAGAAGTGCAGGTGATTGCTGTTGAACCAGGGAAAAACCCCAAAAATGTACAAACAGCGCCGGGCACCTTTAAGACCCCTGAAGGCGAAGTTGGAGCCATTGCCCTAGATTTTAAACCCGGCACATCTGGATCTCCCATCGTGAACAGAGAAGGGAAAATAGTAGGTCTTTATGGAAATGGAGTAGTGACAACAAGTGGAACCTACGTCAGTGCCATAGCTCAAGCTAAAGCATCACAAGAAGGGCCCCTACCAGAGATTGAAGACGAGGTGTTTAGGAAAAGAAACTTAACAATAATGGACCTACATCCAGGATCGGGGAAAACAAGAAGATACCTTCCAGCCATAGTCCGTGAAGCCATAAAAAGGAAGCTGCGCACACTAATTCTGGCTCCCACAAGGGTTGTCGCTTCCGAAATGGCAGAGGCGCTCAAGGGAATGCCAATAAGGTACCAAACAACAGCAGTGAAGAGTGAACACACAGGAAAAGAGATAGTTGACCTCATGTGTCACGCCACTTTTACCATGCGTCTCCTGTCTCCCGTGAGAGTTCCCAATTACAACATGATTATCATGGATGAAGCACATTTCACCGATCCATCTAGCATAGCGGCTAGAGGGTACATCTCAACCCGAGTGGGCATGGGTGAAGCAGCTGCGATCTTCATGACAGCCACTCCCCCAGGATCAGTGGAGGCCTTTCCACAGAGTAACGCAGTTATCCAAGATGAGGAAAGAGACATTCCTGAGAGATCATGGAACTCAGGCTATGAGTGGATCACTGACTTCCCAGGCAAAACAGTTTGGTTTGTTCCAAGCATTAAATCAGGAAATGATATTGCCAACTGCTTAAGAAAGAATGGGAAACGGGTGATTCAATTGAGCAGGAAAACCTTTGACACAGAGTACCAAAAAACAAAAAATAACGACTGGGACTACGTCGTCACAACAGACATCTCCGAAATGGGAGCAAATTTCCGGGCCGACAGGGTGATAGACCCAAGACGGTGTCTGAAACCGGTAATACTAAAAGATGGTCCAGAGCGTGTCATTTTAGCAGGACCGATGCCAGTGACTGTGGCCAGTGCCGCCCAGAGGAGAGGAAGAATTGGAAGGAACCACAATAAGGAAGGTGATCAGTACATCTACATGGGACAGCCTTTAAACAACGATGAAGATCACGCTCACTGGACGGAAGCAAAAATGCTCCTTGATAATATAAACACACCAGAAGGGATTATCCCAGCCCTCTTTGAGCCGGAGAGAGAAAAGAGTGCAGCAATAGACGGGGAATACAGA
			CTGCGGGGTGAAGCAAGGAAAACGTTTGTGGAGCTCATGAGAAGAGGAGATCTACCTGTCTGGCTATCCTACAAAGTTGCCTCAGAAGGCTTCCAGTACTCTGATAGAAGATGGTGCTTTGACGGGGAAAGGAACAACCAGGTGTTGGAGGAGAACATGGACGTGGAGATCTGGACAAAAGAAGGAGAAAGAAAGAAACTACGACCCCGCTGGCTGGATGCCAGAACATACTCAGACCCACTGGCCCTGCGCGAGTTTAAAGAGTTTGCAGCAGGAAGAAGAAGCGTCTCAGGTGATCTAATATTAGAAATAGGGAAACTTCCACAACACTTGACGCAAAGGGCCCAGAATGCCTTGGACAACCTGGTTATGTTGCACAACTCCGAACAAGGAGGAAGAGCCTATAGACATGCAATGGAAGAACTGCCAGACACCATAGAAACGTTGATGCTCCTAGCTTTGATAGCTGTGTTAACTGGTGGAGTGACGCTGTTCTTCCTATCAGGAAGGGGCCTAGGGAAAACATCTATCGGCCTACTCTGCGTGATGGCTTCAAGCGTACTGCTATGGATGGCCAGTGTAGAGCCCCATTGGATAGCGGCCTCCATCATACTGGAGTTCTTCCTGATGGTGCTGCTTATTCCAGAACCAGACAGACAACGCACTCCGCAGGACAACCAGCTGGCATATGTGGTGATAGGTTTGTTATTCATGATACTGACAGTAGCAGCCAATGAGATGGGACTGCTGGAAACCACAAAGAAAGACTTAGGGATTGGCCATGTGGCTGTTGAAAATCACCACCATGCCGCAATGCTGGACGTAGACCTACATCCAGCTTCAGCCTGGACCCTCTATGCAGTGGCCACAACAATTATCACTCCCATGATGAGGCACACAATCGAAAACACAACGGCAAACATTTCCCTGACAGCCATTGCAAACCAGGCAGCTATATTGATGGGACTTGACAAAGGATGGCCAATATCAAAGATGGACATAGGAGTTCCACTTCTCGCCTTGGGGTGCTATTCCCAGGTGAATCCACTGACGCTGACAGCGGCGGTATTGATGCTAGTGGCTCATTACGCTATAATTGGACCTGGACTGCAAGCAAAAGCTACTAGAGAAGCTCAAAAAAGGACAGCGGCCGGAATAATGAAAAATCCAACCGTTGATGGAATCGTTGCAATAGATTTGGACCCTGTGGTTTATGATGCGAAATTTGAGAAGCAACTAGGCCAAATAATGTTGTTGATACTATGCACATCACAGATCCTCTTGATGCGGACTACATGGGCCTTGTGCGAATCCATCACACTGGCCACTGGACCTCTGACCACGCTCTGGGAGGGATCTCCAGGAAAATTTTGGAACACCACGATAGCGGTTTCCATGGCAAACATTTTCAGAGGAAGTTACCTAGCAGGAGCAGGTCTGGCCTTCTCACTAATGAAATCTCTAGGAGGAGGTAGGAGAGGCACGGGAGCCCAAGGGGAAACACTGGGAGAGAAATGGAAAAGACAGCTGAACCAACTGAGCAAGTCAGAATTCAACACCTATAAAAGGAGTGGGATTATGGAAGTGGACAGATCCGAAGCCAAAGAGGGACTGAAAAGAGGAGAAACAACCAAACATGCAGTGTCGAGAGGAACCGCTAAATTGAGGTGGTTTGTGGAGAGGAACCTCGTGAAACCAGAAGGGAAAGTCATAGACCTCGGTTGTGGAAGAGGTGGCTGGTCATACTATTGCGCTGGGCTGAAGAAAGTCACAGAAGTGAAGGGATATACAAAAGGAGGACCTGGACATGAAGAACCAATCCCAATGGCGACCTATGGATGGAACCTAGTAAAGTTGCACTCCGGGAAAGACGTATTCTTTATACCACCTGAGAAATGTGACACCCTTTTGTGTGATATTGGTGAGTCCTCTCCAAACCCAACTATAGAGGAAGGAAGAACGCTACGCGTCCTAAAGATGGTGGAACCATGGCTCAGAGG
			TAACCAATTCTGCATAAAAATTCTGAATCCCTACATGCCAAGTGTGGTGGAAACTCTGGAGCAAATGCAAAGAAAATATGGAGGAATGCTAGTGCGAAATCCACTTTCAAGAAATTCTACTCATGAAATGTATTGGGTTTCATGTGGAACAGGAAACATTGTGTCAGCAGTAAACATGACATCCAGAATGTTGCTAAATCGATTCACAATGGCTCACAGGAAACCAACATATGAAAGAGACGTGGACCTAGGCGCCGGAACAAGACATGTGGCAGTGGAACCAGAGGTAGCCAACCTAGATATCATTGGCCAGAGGATTGAGAACATAAAACATGAACACAAGTCAACATGGCATTATGATGAGGACAATCCATATAAAACATGGGCCTATCATGGATCATATGAGGTCAAGCCATCAGGATCAGCCTCATCCATGGTCAATGGCGTGGTGAAACTGCTCACCAAACCATGGGATGTCATCCCCATGGTCACACAAATAGCCATGACTGACACTACACCTTTTGGACAACAGAGGGTGTTTAAAGAGAAAGTTGACACACGCACACCAAAAGCAAAACGAGGCACAGCACAAATCATGGAGGTGACAGCCAGGTGGTTATGGGGTTTTCTTTCTAGAAACAAGAAGCCAAGAATTTGTACAAGAGAGGAGTTCACAAGAAAAGTTAGGTCAAACGCAGCCATCGGAGCAGTGTTCGTTGACGAAAATCAATGGAACTCAGCAAAAGAAGCAGTGGAAGATGAGCGGTTCTGGGACCTTGTGCACAGAGAGAGGGAGCTTCACAAACAGGGAAAATGTGCCACGTGTGTTTACAACATGATGGGGAAGAGAGAGAAAAAGCTAGGAGAGTTTGGAAAGGCAAAAGGAAGTCGTGCAATATGGTACATGTGGTTGGGAGCACGCTTTCTAGAGTTCGAAGCTCTTGGTTTCATGAACGAAGACCACTGGTTCAGCAGAGAGAATTCACTCAGCGGAGTGGAAGGAGAAGGACTCCACAAACTTGGATATATACTCAGAGACATATCAAAGATTCCAGGGGGAAACATGTATGCAGATGACACAGCCGGATGGGATACAAGGATAACAGAGGATGACCTTCAGAATGAGGCCAAAATTACTGACATCATGGAACCCGAACATGCCCTACTGGCTAAGGCAATCTTCAAGCTAACCTACCAAAATAAAGTGGTAAGGGTACAGAGACCAGCAAAAAATGGGACCGTGATGGATGTCATATCCAGACGTGACCAGAGAGGAAGTGGCCAGGTCGGAACTTATGGCTTAAACACTTTCACCAACATGGAAGCCCAGCTGATAAGACAAATGGAGTCTGAGGGAATCTTTTTACCCAGTGAATTAGAGACCCCAAATTTAGCTGAGAGAGTTCTCGACTGGCTGGAAAAATATGGCGTCGAAAGGCTAAAAAGAATGGCAATCAGTGGAGATGACTGCGTAGTGAAACCAATTGATGATAGGTTTGCAACAGCCTTAACAGCTCTGAATGATATGGGAAAAGTAAGAAAAGATATACCACAATGGGAACCCTCAAAAGGATGGAATGATTGGCAACAAGTGCCTTTTTGTTCACACCACTTCCACCAGCTGATTATGAAGGATGGGAGGGAAATAGTGGTGCCATGCCGCAACCAAGATGAACTTGTGGGTAGGGCTAGAGTATCACAAGGTGCTGGATGGAGCCTGAGAGAAACTGCATGCCTAGGCAAATCATATGCACAAATGTGGCAGCTGATGTACTTCCACAGGAGAGACCTGAGACTAGCCGCTAATGCTATCTGTTCAGCCGTTCCAGTTGATTGGGTCCCAACCAGCCGCACCACCTGGTCGATCCATGCCCATCACCAATGGATGACAACAGAAGACATGCTGTCAGTGTGGAATAGGGTTTGGATAGAGGAAAACCCATGGATGGAGGACAAAACCCATATATCCAGTTGGGAAGATGTTCCATATTTAGGGAAAA
			GGGAAGATCAATGGTGTGGATCCCTGATAGGCTTAACAGCAAGGGCCACCTGGGCCACCAACATACAAGTGGCCATAAACCAAGTGAGAAGACTAATTGGGAATGAGAATTATCTAGATTACATGACATCAATGAAGAGATTCAAGAACGAGAGTGATCCCGAAGGGGCACTCTGG
		</sequence>
		<sequence>
			<taxon idref="KJ438296_China_2013"/>
			ATGAACAACCAACGGAAAAAGACGGCTCGACCGTCTTTCAATATGCTGAAACGCGCGAGAAACCGCGTGTCAACTGTTTCACAGTTGGCGAAGAGATTCTCAAAAGGATTGCTCTCAGGCCAAGGACCCATGAAACTGGTGATGGCTTTCATAGCATTCCTAAGATTTCTAGCCATACCCCCAACAGCAGGAATTTTGGCTAGATGGGGCTCATTCAAGAAGAATGGAGCGATCAAAGTGCTACGGGGTTTCAAGAAAGAAATCTCAAACATGTTGAATATAATGAATAGAAGGAAAAGATCTGTGACCATGCTCCTTATGCTGATGCCCACAGCCTTGGCGTTCCATTTGACTACACGAGGGGGAGAGCCGCACATGATGGTTAGCAAGCAGGAAAGAGGAAAGTCACTTCTGTTTAAGACCTCAGCAGGTGTCAACATGTGCACCCTTATAGCGATGGATTTGGGAGAGTTATGTGAGGACACAATGACTTACAAATGCCCTCGAATCACTGAGGCGGAACCAGATGATGTTGATTGTTGGTGCAATGCCACAGACACATGGGTGACCTATGGAACATGTTCCCAAACTGGCGAGCACCGACGAGACAAACGTTCCGTCGCACTGGCCCCACACGTGGGACTTGGTTTGGAAACAAGAACCGAAACGTGGATGTCCTCCGAAGGCGCTTGGAAACAGATACAAAGAGTGGAGACTTGGGCCCTGAGACATCCAGGATTTACGGTGATAGCCCTCTTTCTAGCACATGCCATAGGAACATCCATCACCCAGAAAGGGATTATCTTCATTTTGTTAATGCTGGTTACACCATCCATGGCCATGCGATGCGTGGGAATAGGCAGCAGGGACTTCGTGGAAGGACTGTCAGGAGCAACTTGGGTAGATGTGGTGCTGGAACATGGAAGTTGCGTCACTACCATGGCAAAAGACAAACCAACATTGGACATTGAACTCTTGAAGACGGAAGTCACAAACCCTGCCGTCCTGCGCAAACTGTGCATTGAAGCTAAAATATCAAACACCACCACCGACTCAAGATGTCCAACACAAGGAGAAGCCACACTGGTGGAAGAACAAGACGCGAATTTTGTGTGTCGACGAACGTTTGTGGATAGAGGCTGGGGCAATGGCTGTGGGCTCTTCGGAAAAGGAAGCCTTATAACGTGTGCTAAGTTCAAGTGTGTGACAAAATTGGAAGGAAAAATAGTTCAATATGAAAACTTGAAATATTCAGTAATTGTCACCGTCCACACTGGAGACCAGCACCAAGTGGGAAATGAAAGCACAGAACATGGGACAACTGCAACTATAACACCTCAAGCTCCCACGACGGAAATACAGCTGACCGACTACGGAGCTCTTACACTGGATTGTTCACCTAGAACAGGACTAGACTTTAATGAAATGGTGTTGTTGACAATGAAAGAAAAATCATGGCTAGTCCACAAACAATGGTTTCTAGACCTACCACTGCCTTGGACCTCGGGAGCTTCAACATCACAAGAAACTTGGAACAGACAAGATTTGCTGGTGACATTCAAGACAGCTCATGCAAAGAAGCAGGAAGTAGTCGTACTAGGATCACAAGAAGGAGCAATGCACACTGCGTTGACCGGAGCGACAGAAATCCAAACATCTGGAACGACAACAATTTTTGCAGGACATTTGAAATGTAGACTAAAGATGGACAAACTGACTCTAAAAGGGATGTCATATGTGATGTGCACAGGCTCATTCAAGCTAGAGAAAGAAGTGGCTGAGACCCAGCATGGAACCGTTCTAGTGCAGATTAAATACGAAGGAACAGATGCACCATGCAAGATTCCTTTTTCGACCCAAGATGAAAAAGGAGTAACCCAGAATGGGAGATTGATAACAGCCAACCCCATAGTTACTGACAAAGAAAAGCCAGTCAACATTGAGGCGGAACCGCCTTTTGGTGAGAGTTACATTGTGATAGGAGCAGGTGAAAAAGCTTT
			GAAACTAAGCTGGTTCAAGAAAGGAAGTAGCATAGGGAAAATGTTTGAGGCAACTGCCAGAGGAGCACGAAGGATGGCCATACTGGGAGACACCGCATGGGACTTTGGTTCTATAGGAGGAGTGTTCACGTCTGTTGGAAAATTAGTACACCAGATTTTTGGAACTGCATATGGAGTTTTGTTCAGCGGTGTTTCCTGGACCATGAAAATAGGAATAGGGGTTCTGCTGACATGGCTAGGATTAAACTCAAGGAGCACGTCCCTTTCGATGACGTGCATTGCAGTTGGCCTAGTAACGCTATACTTAGGAGTCATGGTTCAGGCGGATTCAGGATGTGTAATTAATTGGAAAGGTAGAGAACTCAAATGTGGAAGTGGCATTTTTGTCACCAATGAAGTCCACACTTGGACAGAGCAATACAAATTTCAAGCTGACTCCCCAAAGAGACTATCAGCAGCCATTGGGAAGGCATGGGAGGAGGGTGTGTGTGGAATTCGATCAGCAACTCGTCTCGAGAACATCATGTGGAAGCAAATATCAAATGAATTGAACCATATCTTACTTGAAAATGACATGAAATTCACAGTGGTTGTAGGAGATGTTGCTGGGATCTTGGCTCAGGGAAAAAAAATGATTAGGCCACAACCCATGGAATACAAATACTCGTGGAAAAGCTGGGGAAAGGCTAAAATCATAGGGGCAGATGTACAGAACACCACCTTCATCATCGACGGCCCAAACACCCCAGAATGCCCTGATGATCAAAGAGCGTGGAACATTTGGGAAGTTGAGGATTATGGATTTGGAATTTTCACGACAAACATATGGCTGAAATTGCGTGACTCCTACACCCAAGTGTGTGACCACCGGCTTATGTCAGCTGCCATCAAGGACAGCAAGGCAGTTCACGCTGACATGGGGTACTGGATAGAAAGTGAAAAGAACGAGACCTGGAAGCTGGCAAGAGCCTCTTTCATAGAAGTCAAAACATGTATTTGGCCAAAATCCCACACTCTATGGAGTAATGGAGTTCTGGAAAGTGAAATGATAATTCCAAAGATCTATGGAGGACCAATATCTCAGCACAACTACAGACCAGGATATTTCACACAAACGGCAGGGCCGTGGCACCTAGGCAAGTTGGAACTGGATTTTGATTTGTGTGAGGGTACCACAGTTGTTGTGGATGAACATTGTGGAAATCGAGGACCATCTCTTAGGACCACAACAGTCACAGGAAAGATAATCCATGAATGGTGTTGCAGATCTTGTACGCTACCACCCTTACGTTTCAGAGGAGAAGATGGGTGCTGGTACGGTATGGAAATCAGACCAGTCAAGGAAAAGGAAGAGAATCTAGTCAAATCAATGGTCTCTGCAGGGTCAGGGGAAGTGGACAGCTTTTCACTGGGACTGCTATGCATATCAATAATGATCGAAGAGGTGATGAGATCCAGATGGAGTAGAAAAATGCTGATGATTGGAACATTGGCTGTGTTCTTCCTTCTCATAATGGGACAGTTGACATGGAATGATCTGATCAGATTATGCATCATGGTTGGAGCCAACGCTTCCGACAGGATGGGGATGGGAACGACGTACCTAGCTCTGATGGCCACTTTTAAAATGAGACCAATGTTTGCTGTAGGGCTACTATTCCGCAGACTAACATCCAGAGAAGTTCTTCTTCTAACAATCGGATTGAGTCTAGTGGCATCTGCGGAGTTACCAAATTCCTTGGAGGAGCTGGGGGACGGACTTGCAATGGGCATTATGATTTTAAAATTATTGACTGACTTTCAATCACATCAGCTGTGGGCTACTTTGCTGTCCTTGACATTTATCAAAACAACGTTTTCCTTGCACTATGCATGGAAGACAATGGCTATGGTACTGTCAATTGTATCTCTCATCCCCTTATGCCTGTCCACGACCTCCCAAAAAACAACATGGCTTCCGGTGCTATTGGGATCTCTTGGATGCAAACCACTAACCATGT
			TTCTTATAGCAGAAAACAAAATCTGGGGAAGGAAAAGTTGGCCCCTCAATGAAGGAATCATGGCTGTTGGAATAGTCAGCATCCTACTAAGTTCACTCCTCAAAAATGATGTGCCGCTAGCTGGGCCACTAATAGCTGGAGGCATGCTAATAGCATGTTATGTCATATCTGGAAGTTCAGCCGACCTATCACTAGAGAAAGCGGCTGAGGTCTCCTGGGAAGAAGAAGCAGAACACTCTGGTGCCTCACACAACATATTAGTGGAGGTCCAAGATGATGGAACCATGAAGATAAAGGATGAAGAGAGAGATGACACGCTAACCATTCTCCTTAAAGCAACTCTGCTAGCAGTTTCAGGGGTGTTCCCATTATCAATACCAGCGACCCTTTTTGTGTGGTACTTTTGGCAGAAAAAGAAACAGAGATCTGGAGTGTTATGGGACACACCTAGCCCTCCAGAAGTGGAAAGAGCAGTTCTTGATGATGGTATCTATAGAATCATGCAGAGAGGACTGTTGGGCAGGTCCCAAGTAGGGGTAGGAGTTTTTCAAGAAAACGTGTTCCACACAATGTGGCATGTCACCAGGGGAGCTGTACTCATGTATCAAGGGAAGAGACTGGAACCGAGCTGGGCCAGTGTCAAAAAAGACCTGATCTCATATGGAGGAGGTTGGAGGCTTCAAGGATCCTGGAACACGGGAGAAGAAGTGCAGGTGATTGCTGTTGAACCAGGGAAAAACCCCAAAAATGTACAAACAGCGCCGGGCACCTTTAAGACCCCTGAAGGCGAAGTTGGAGCCATTGCCCTAGATTTTAAACCCGGCACATCTGGATCTCCCATCGTGAACAGAGAAGGGAAAATAGTAGGTCTTTATGGAAATGGAGTAGTGACAACAAGTGGAACCTACGTCAGTGCCATAGCTCAAGCTAAAGCATCACAAGAAGGGCCCTTACCAGAGATTGAAGACGAGGTGTTTAGGAAAAGAAACTTAACAATAATGGACCTACATCCAGGATCGGGGAAAACAAGAAGATACCTTCCAGCCATAGTCCGTGAGGCCATAAAAAGGAAGCTGCGCACACTAATTCTGGCTCCCACAAGGGTTGTCGCTTCCGAAATGGCAGAGGCGCTCAAGGGAATGCCAATAAGGTACCAAACAACAGCAGTGAAGAGTGAACATACAGGAAAAGAGATAGTTGACCTCATGTGTCACGCCACTTTCACCATGCGCCTTCTGTCTCCCGTGAGAGTTCCCAATTATAACATGATTATCATGGATGAAGCACATTTCACCGATCCATCCAGCATAGCGGCTAGAGGGTACATCTCAACCCGAGTGGGCATGGGTGAAGCAGCTGCGATCTTCATGACAGCCACTCCCCCAGGATCAGTGGAGGCCTTTCCACAGAGCAACGCAGTTATCCAAGATGAGGAAAGAGACATTCCTGAGAGATCATGGAACTCAGGCTATGAGTGGATCACTGACTTCCCAGGCAAAACAGTTTGGTTTGTTCCAAGCATTAAATCAGGAAATGATATTGCCAACTGCTTAAGAAAGAATGGGAAACGGGTGATTCAATTGAGCAGGAAAACCTTTGACACAGAGTACCAAAAAACAAAAAATAATGACTGGGACTATGTCGTCACAACAGACATCTCCGAAATGGGAGCAAATTTCCGGGCCGACAGGGTGATAGACCCAAGACGGTGTCTGAAACCGGTAATACTAAAAGATGGTCCAGAGCGCGTCATCTTAGCAGGACCGATGCCAGTGACTGTGGCCAGTGCTGCCCAGAGGAGAGGAAGAATTGGAAGGAACCACAATAAGGAAGGTGATCAGTACATCTACATGGGACAGCCTTTAAACAACGATGAAGATCACGCTCACTGGACGGAAGCAAAAATGCTCCTTGATAATATAAACACACCAGAAGGGATTATCCCAGCCCTCTTCGAGCCGGAGAGAGAAAAGAGTGCAGCAATAGACGGAGAATACAGA
			CTGCGGGGTGAAGCAAGGAAAACGTTTGTGGAGCTCATGAGAAGAGGAGATCTACCTGTCTGGCTATCCTACAAAGTTGCCTCGGAAGGCTTCCAGTACTCTGATAGAAGATGGTGCTTTGACGGGGAAAGGAACAACCAGGTGTTGGAGGAGAACATGGATGTGGAGATCTGGACAAAAGAAGGAGAAAGAAAGAAACTACGACCCCGCTGGCTGGATGCCAGAACATACTCAGACCCACTGGCTTTGCGCGAGTTTAAAGAGTTTGCAGCAGGAAGAAGAAGCGTCTCAGGTGATCTAATATTAGAAATAGGGAAACTTCCACAACACTTGACGCAAAGGGCCCAGAATGCCTTGGACAACCTGGTCATGTTGCACAACTCCGAACAAGGAGGAAGAGCCTATAGACATGCAATGGAAGAACTGCCAGACACCATAGAAACGTTGATGCTCCTAGCTTTGATAGCTGTGTTAACTGGTGGAGTGACGCTGTTCTTCCTATCAGGAAGGGGCCTAGGGAAAACATCCATCGGCCTACTCTGCGTGATGGCTTCAAGCGTACTGCTATGGATGGCCAGTGTAGAGCCCCATTGGATAGCGGCCTCTATCATACTGGAGTTCTTCCTGATGGTGCTGCTTATTCCAGAGCCAGACAGACAACGCACTCCGCAGGACAACCAGCTGGCATATGTGGTGATAGGTTTGTTATTCATGATACTGACAGTAGCAGCTAATGAGATGGGACTGCTGGAAACCACAAAGAAAGACTTAGGGATTGGCCATGTGGCTGTTGAAAACCACCACCATGCCGCAATGCTGGACGTGGACTTACATCCAGCTTCAGCCTGGACCCTCTATGCAGTGGCCACAACAATTATCACTCCCATGATGAGGCACACAATCGAAAACACAACGGCAAACATTTCCCTGACAGCCATTGCAAACCAGGCAGCTATATTGATGGGACTTGACAAAGGATGGCCAATATCAAAGATGGACATAGGAGTTCCACTTCTCGCCTTGGGGTGCTATTCCCAGGTGAATCCACTGACGCTGACAGCGGCGGTATTGATGCTAGTGGCTCATTACGCTATAATTGGACCTGGACTGCAAGCAAAAGCTACTAGAGAAGCTCAAAAAAGGACAGCGGCCGGAATAATGAAAAATCCAACCGTTGATGGAATCGTTGCAATAGATTTGGACCCTGTGGTTTATGATGCGAAATTTGAGAAACAACTAGGCCAAATAATGTTGCTGATACTATGCACATCACAGATCCTCTTGATGCGGACTACATGGGCCTTGTGCGAATCCATCACGTTGGCCACTGGACCTCTGACCACGCTCTGGGAGGGATCTCCAGGAAAATTTTGGAACACCACGATAGCGGTTTCCATGGCAAACATTTTCAGAGGAAGTTATCTAGCAGGAGCAGGTCTGGCCTTCTCATTAATGAAATCTCTAGGAGGAGGTAGGAGAGGCACGGGAGCCCAAGGGGAAACACTGGGAGAGAAATGGAAAAGACGGCTGAACCAACTGAGCAAGTCAGAATTTAACACCTATAAAAGGAGTGGGATTATGGAAGTGGACAGATCCGAAGCCAAAGAGGGACTGAAAAGAGGAGAAACAACCAAACATGCAGTGTCGAGAGGAACCGCTAAATTGAGGTGGTTTGTGGAGAGGAACCTTGTGAAACCAGAAGGGAAAGTCATAGACCTCGGTTGTGGAAGAGGTGGCTGGTCATATTATTGCGCTGGGCTGAAGAAAGTCACAGAAGTGAAGGGATATACAAAAGGAGGACCTGGACATGAAGAACCAATCCCAATGGCGACCTATGGATGGAACCTAGTAAAGCTGCATTCCGGGAAAGACGTATTCTTTATACCACCTGAGAAATGTGACACCCTTTTGTGTGATATTGGTGAGTCCTCTCCAAACCCAACTATAGAGGAAGGAAGAACGCTACGCGTCCTAAAGATGGTGGAACCATGGCTCAGAGG
			AAACCAATTTTGCATAAAAATTCTGAATCCCTACATGCCAAGTGTGGTGGAAACTCTGGAGCAAATGCAAAGAAAACATGGAGGGATGCTAGTGCGAAATCCACTTTCAAGAAATTCCACTCATGAAATGTATTGGGTTTCATGTGGAACAGGAAACATTGTGTCAGCAGTAAACATGACATCCAGAATGTTGCTAAATCGATTCACAATGGCTCACAGGAAACCAACATATGAAAGAGACGTGGACCTAGGCGCCGGAACAAGACACGTGGCAGTGGAACCAGAGGTAGCCAACCTAGATATCATTGGCCAGAGGATAGAGAACATAAAACATGAACACAAGTCAACATGGCATTATGATGAGGACAATCCATACAAAACATGGGCCTATCATGGATCATATGAGGTCAAGCCATCAGGATCAGCCTCATCCATGGTCAATGGCGTGGTGAAACTGCTCACCAAACCATGGGATGTCATCCCCATGGTCACACAAATAGCCATGACTGACACTACACCCTTTGGACAACAGAGGGTGTTTAAGGAGAAAGTTGATACACGCACACCAAAAGCAAAACGAGGTACAGCACAAATCATGGAGGTGACAGCCAGGTGGTTATGGGGTTTTCTTTCTAGAAACAAGAAGCCAAGAATTTGTACAAGAGAGGAGTTCACAAGAAAAGTTAGGTCAAACGCAGCCATCGGAGCAGTGTTCATTGACGAAAATCAATGGAACTCAGCAAAAGAAGCAGTGGAAGATGAGCGGTTCTGGGACCTTGTGCACAGAGAGAGAGAGCTTCACAAACAGGGAAAATGTGCCACGTGTGTTTATAACATGATGGGGAAGAGAGAGAAAAAGTTAGGAGAGTTTGGAAAGGCAAAAGGAAGTCGTGCAATATGGTACATGTGGTTGGGAGCACGCTTTCTAGAGTTCGAAGCTCTTGGATTCATGAACGAAGACCACTGGTTCAGCAGAGAGAATTCACTCAGTGGAGTGGAAGGAGAAGGACTCCACAAACTTGGATACATACTCAGAGACATATCAAAGATTCCAGGGGGAAACATGTATGCAGATGACACAGCCGGATGGGATACAAGGATAACAGAGGATGACCTTCAGAATGAGGCCAAAATTACTGACATCATGGAACCCGAACATGCCCTACTGGCTAAGGCAATCTTCAAGCTAACCTACCAAAATAAAGTGGTAAGGGTACAGAGACCAGCAAAAAATGGAACCGTGATGGATGTCATATCCAGACGTGACCAGAGAGGAAGTGGCCAGGTCGGAACTTATGGCTTAAACACTTTTACCAACATGGAAGCCCAGTTGATAAGACAAATGGAGTCTGAGGGAATCTTTTCACCCAGTGAATTAGAGACCCCAAATTTAGCCGAGAGAGTTCTAGACTGGCTGGGAAAATATGGCGTCGAAAGGCTAAAAAGAATGGCAATCAGTGGAGATGACTGCGTAGTGAAACCAATTGATGATAGGTTTGCAACAGCCTTAACAGCTCTGAATGATATGGGAAAAGTAAGAAAAGATATACCACAATGGGAACCCTCAAAAGGATGGAATGATTGGCAACAAGTGCCTTTTTGTTCACACCACTTCCACCAGCTGATCATGAAGGATGGGAGGGAAATAGTGGTGCCATGCCGCAACCAAGATGAACTTGTGGGTAGGGCTAGAGTATCACAAGGTGCTGGGTGGAGCCTGAGAGAAACCGCATGCCTAGGCAAATCATATGCACAAATGTGGCAGCTGATGTACTTCCACAGGAGAGACCTGAGACTAGCCGCTAATGCCATCTGTTCAGCCGTTCCAGTTGATTGGGTCCCAACCAGCCGCACCACCTGGTCGATCCATGCCCATCACCAATGGATGACAACAGAAGACATGCTGTCAGTGTGGAATAGGGTTTGGATAGAGGAAAACCCATGGATGGAGGACAAAACCCATATATCCAATTGGGAAGATGTTCCATATTTAGGGAAAA
			GGGAAGATCAATGGTGTGGATCCCTGATAGGCTTAACAGCAAGGGCCACCTGGGCCACCAACATACAAGTGGCCATAAACCAAGTGAGAAGACTAATTGGGAATGAGAATTATCTAGATTACATGACATCAATGAAGAGATTCAAGAACGAGAGTGATCCCGAAGGGGCACTCTGG
		</sequence>
		<sequence>
			<taxon idref="AB178040_Micronesia_2004"/>
			ATGAACAACCAACGAAAAAAGACGGCTCGACCGTCTTTCAATATGCTGAAACGCGCGAGAAACCGCGTGTCAACTGTTTCACAGTTGGCGAAGAGATTCTCAAAAGGATTGCTCTCAGGCCAAGGACCCATGAAACTGGTGATGGCTTTCATAGCATTCCTAAGATTTCTAGCCATACCCCCAACAGCAGGAATTTTGGCTAGATGGGGCTCATTCAAGAAGAATGGAGCGATCAAAGTGCTACGGGGTTTCAAGAGAGAAATCTCAAACATGTTGAATATAATGAATAGAAGGAAAAGATCTGTGACCATGCTCCTTATGCTGATGCCTACAGCCTTGGCGTTCCATTTGACTACACGAGGGGGAGAGCCGCACATGATAGTCAGCAAGCAGGAAAGAGGAAAGTCACTTTTGTTTAAGACCTCAGCAGGTGTCAACATGTGCACCCTTATAGCGATGGATTTGGGAGAGTTATGTGAGGACACAATGACTTACAAATGCCCTCGAATCACTGAGGCGGAACCAGATGACGTTGATTGTTGGTGCAATGCCACAGACACATGGGTGACCTATGGAACATGTTCCCAAACTGGCGAGCACCGACGAGACAAACGTTCCGTCGCACTGGCCCCACACGTGGGACTTGGTTTGGAAACAAGAACCGAAACGTGGATGTCCTCCGAAGGCGCTTGGAAACAGATACAAAGAGTGGAGACTTGGGCCCTGAGACACCCAGGATTCACGGTGATAGCCCTTTTTCTAGCACATGCCATAGGAACATCCATCACCCAGAAAGGGATTATCTTCATTTTGTTAATGCTGGTTACACCATCCATGGCCATGCGATGCGTGGGAATAGGCAGCAGGGACTTCGTGGAAGGACTGTCAGGAGCAACTTGGGTAGATGTGGTGCTGGAACATGGAAGTTGCGTCACTACCATGGCAAAAGACAAACCAACATTGGACATTGAACTCTTGAAGACGGAAGTCACAAACCCTGCCGTCCTGCGCAAACTGTGCATTGAAGCTAAAATATCAAACACCACCACCGACTCAAGATGTCCAACACAAGGAGAAGCCACACTGGTGGAAGAACAAGACGCGAACTTTGTGTGTCGACGAACGTTTGTGGACAGAGGCTGGGGCAATGGCTGTGGGCTCTTCGGAAAAGGAAGCCTTATAACGTGTGCTAAGTTCAAGTGTGTGACAAAACTGGAAGGAAAAATAGTTCAATATGAAAACTTGAAATATTCAGTAATAGTCACCGTCCACACTGGAGACCAGCACCAGGTGGGAAATGAAAGCACAGAACATGGGACAACTGCAACTATAACACCTCAAGCTCCTACGACAGAAATACAGCTGACCGACTACGGAGCTCTTACATTGGATTGTTCACCTAGAACAGGACTAGACTTTAATGAAATGGTGTTGTTGACAATGAAAGAAAAATCATGGCTAGTCCACAAACAATGGTTTCTAGACCTACCACTGCCTTGGACCTCGGGAGCTTCAACATCACAAGAAACTTGGAACAGACAAGATTTGCTGGTGACATTTAAGACAGCTCATGCAAAGAAGCAGGAAGTAGTCGTACTAGGATCACAAGAAGGAGCAATGCACACTGCGTTGACCGGAGCGACAGAAATCCAAACGTCTGGAACGACAACAATTTTTGCAGGACACTTGAAATGTAGACTAAAGATGGACAAACTGACTCTAAAAGGGATGTCATATGTGATGTGCACAGGCTCATTCAAGCTAGAGAAAGAAGTGGCTGAGACCCAGCATGGAACCGTTCTAGTGCAGATTAAATACGAAGGAACAGATGCACCATGCAAGATCCCTTTTTCGACCCAAGATGAAAAAGGAGTAACCCAGAATGGGAGATTGATAACAGCCAACCCCATAGTCACTGACAAAGAAAAACCAGTCAACATTGAGGCAGAACCGCCTTTTGGTGAGAGTTACATCGTGATAGGAGCAGGTGAAAAAGCTTT
			GAAACTAAGCTGGTTCAAGAAAGGAAGCAGCATAGGGAAAATGTTTGAGGCAACTGCCAGAGGAGCACGAAGGATGGCCATACTGGGAGACACCGCATGGGACTTTGGTTCTATAGGAGGAGTGTTCACGTCTGTTGGAAAATTAGTACACCAGATTTTTGGAACTGCATATGGAGTTTTGTTCAGCGGTGTTTCCTGGACCATGAAAATAGGAATAGGGGTTCTGCTGACATGGCTAGGATTAAACTCAAGGAGCACGTCCCTTTCGATGACGTGCATTGCAGTTGGCCTAGTAACGCTATACTTAGGAGTCATGGTTCAGGCGGATTCAGGATGTGTAATTAATTGGAAAGGTAGAGAACTCAAATGTGGAAGTGGCATTTTTGTCACCAATGAAGTTCACACTTGGACAGAGCAATACAAATTTCAAGCTGATTCCCCAAAGAGACTATCAGCAGCCATTGGGAAGGCATGGGAGGAGGGTGTGTGTGGAATTCGATCAGCAACTCGTCTCGAGAACATTATGTGGAAGCAAATATCAAATGAATTGAACCACATCTTACTTGAAAATGACATGAAATTCACAGTGGTTGTAGGAGATGTTGCTGGGATCTTGGCTCAAGGAAAAAAAATGATTAGGCCACAACCCATGGAATACAAATACTCGTGGAAAAGCTGGGGAAAGGCTAAAATCATAGGGGCAGATGTACAGAACACCACCTTTATCATCGACGGCCCAAACACCCCAGAATGCCCTGATGATCAAAGAGCATGGAACATTTGGGAAGTTGAGGATTATGGATTTGGAATTTTCACGACAAACATATGGCTGAAATTGCGTGACTCCTACACCCAAGTGTGTGACCACCGGCTAATGTCAGCTGCCATTAAGGACAGCAAGGCAGTTCACGCTGACATGGGGTACTGGATAGAAAGTGAAAAGAACGAGACCTGGAAGCTGGCAAGAGCCTCTTTCATAGAAGTCAAAACATGTATCTGGCCAAAATCCCACACTCTATGGAGCAATGGAGTTCTGGAAAGTGAAATGATAATTCCAAAGATCTATGGAGGACCAATATCTCAGCACAACTACAGACCAGGATATTTCACACAAACGGCAGGGCCGTGGCACCTAGGCAAGTTGGAACTGGATTTTGATTTGTGTGAGGGCACCACAGTTGTTGTGGATGAACATTGTGGAAATCGAGGACCATCTCTTAGGACCACAACAGTCACAGGAAAAATAATTCATGAATGGTGTTGCAGATCTTGTACGCTACCACCCTTACGTTTCAGAGGAGAAGATGGGTGCTGGTACGGTATGGAAATCAGACCAGTCAAGGAAAAGGAAGAGAATCTAGTCAAATCAATGGTCTCTGCAGGGTCAGGGGAAGTGGACAGCTTTTCACTAGGACTGCTATGCATATCAATAATGATCGAAGAGGTGATGAGATCCAGATGGAGTAGAAAAATGCTGATGACTGGAACACTGGCTGTGTTCTTCCTTCTCATAATGGGACAATTGACATGGAATGATCTGATCAGATTATGCATCATGGTTGGAGCCAACGCTTCCGACAGGATGGGGATGGGAACGACGTACCTAGCCCTGATGGCCACTTTTAAAATGAGACCAATGTTTGCTGTAGGGCTACTATTCCGCAGACTAACATCCAGAGAAGTTCTTCTTCTAACAATTGGATTGAGTCTAGTGGCATCTGTGGAGTTACCAAATTCCTTGGAGGAGCTGGGGGATGGACTTGCAATGGGCATTATGATTTTAAAATTATTGACTGACTTTCAATCACATCAGCTGTGGGCTACCTTGCTGTCCTTGACATTTATCAAAACAACGTTTTCCTTGCACTATGCATGGAAGACAATGGCTATGGTACTGTCAATTGTATCTCTCTTCCCCTTATGCCTGTCCACGACCTCCCAAAAAACAACATGGCTTCCGGTGCTATTGGGATCTCTTGGATGCAAACCACTAACCATGT
			TTCTTATAGCAGAAAACAAAATCTGGGGAAGGAAAAGTTGGCCCCTCAATGAAGGAATCATGGCTGTTGGAATAGTCAGCATCCTACTAAGTTCACTCCTCAAAAATGATGTGCCGCTAGCTGGGCCACTAATAGCTGGAGGCATGCTAATAGCATGTTATGTTATATCTGGAAGCTCAGCCGATCTATCACTAGAGAAAGCGGCTGAGGTCTCCTGGGAAGAAGAAGCAGAACACTCTGGTGCCTCACACAACATATTAGTGGAGGTCCAAGATGATGGAACCATGAAGATAAAGGATGAAGAGAGAGATGACACGCTAACCATTCTCCTTAAAGCAACTCTGCTAGCAGTCTCAGGGGTGTACCCATTATCAATACCAGCGACCCTTTTTGTGTGGTACTTTTGGCAGAAAAAGAAACAGAGATCTGGAGTGTTATGGGACACACCTAGCCCTCCAAAAGTGGAAAGAGCAGTTCTTGATGATGGTATCTATAGAATCATGCAGAGAGGACTGTTGGGCAGGTCCCAAGTAGGGGTAGGAGTTTTTCAAGAAAACGTGTTCCACACAATGTGGCATGTCACCAGGGGAGCTGTACTCATGTATCAAGGGAAGAGACTGGAACCGAGCTGGGCCAGTGTCAAAAAAGACCTGATCTCATATGGAGGAGGTTGGAGGCTTCAAGGATCCTGGAACACGGGAGAAGAAGTGCAGGTGATTGCTGTTGAACCAGGGAAAAACCCCAAAAATGTACAAACAGCGCCGGGCACCTTTAAGACCCCTGAAGGTGAAGTTGGAGCCATTGCCCTAGATTTTAAACCCGGCACATCTGGATCTCCCATCGTGAACAGAGAAGGGAAAATAGTAGGTCTTTATGGAAATGGAGTAGTGACAACAAGTGGAACCTACGTCAGTGCCATAGCTCAAGCTAAAGCATCACAAGAAGGGCCCCTACCAGAGATTGAAGACGAGGTGTTTAGGAAAAGAAACTTAACAATAATGGACCTACATCCAGGATCGGGGAAAACAAGAAGATACCTTCCAGCCATAGTCCGTGAGGCCATAAAAAGGAAGCTGCGCACACTAATTCTGGCTCCCACAAGGGTTGTCGCTTCCGAAATGGCAGAGGCGCTCAAGGGAATGCCAATAAGGTACCAAACAACAGCAGTGAAGAGTGAACACACAGGAAAAGAGATAGTTGACCTCATGTGTCACGCCACTTTCACCATGCGCCTCCTGTCTCCCGTGAGAGTTCCCAATTACAACATGATTATCATGGATGAAGCACATTTCACCGATCCATCCAGCATAGCGGCCAGAGGGTACATCTCAACCCGAGTGGGCATGGGTGAAGCAGCTGCGATCTTCATGACAGCCACTCCCCCAGGATCAGTGGAGGCCTTTCCACAGAGCAACGCAGTTATCCAAGATGAGGAAAGAGACATTCCTGAGAGATCATGGAACTCAGGCTATGAGTGGATCACTGACTTCCCAGGCAAAACAGTTTGGTTTGTTCCAAGCATTAAATCAGGAAATGATATTGCCAACTGCTTAAGAAAGAATGGGAAACGGGTGATTCAATTGAGCAGGAAAACCTTTGACACAGAGTACCAAAAAACAAAAAATAACGACTGGGACTACGTCGTCACAACAGACATCTCCGAAATGGGAGCAAATTTCCGGGCCGACAGGGTGATAGACCCAAGACGGTGTCTGAAACCGGTAATACTAAAAGATGGTCCAGAGCGTGTCATTTTAGCAGGACCGATGCCAGTGACTGTGGCCAGTGCCGCCCAGAGGAGAGGAAGAATTGGAAGGAACCACAATAAGGAAGGTGATCAGTACATCTACATGGGACAGCCTTTAAACAACGATGAAGATCACGCTCACTGGACGGAAGCAAAAATGCTCCTTGATAATATAAACACACCAGAAGGGATTATCCCAGCCCTCTTCGAGCCAGAGAGAGAAAAGAGTGCAGCAATAGACGGGGAATACAGA
			CTGCGGGGTGAAGCAAGGAAAACGTTTGTGGAGCTCATGAGAAGAGGAGATCTACCTGTCTGGCTATCCTACAAAGTTGCCTCAGAAGGCTTCCAGTACTCTGATAGAAGATGGTGCTTTGACGGGGAAAGGAACAACCAGGTGTTGGAGGAGAACATGGACGTGGAGATCTGGACAAAAGAAGGAGAAAGAAAGAAACTACGACCCCGCTGGCTGGATGCCAGAACATACTCAGACCCACTGGCCCTGCGCGAGTTTAAAGAGTTTGCAGCAGGAAGAAGAAGCGTCTCAGGTGATCTAATATTAGAAATAGGGAAACTTCCACAACACTTGACGCAAAGGGCCCAGAATGCCTTGGACAACCTGGTTATGTTGCACAACTCCGAACAAGGAGGAAGAGCCTATAGACATGCAATGGAAGAACTGCCAGACACCATAGAAACGTTGATGCTCCTAGCTTTGATAGCTGTGTTAACTGGTGGAGTGACGCTGTTCTTCCTATCAGGAAGGGGCCTAGGGAAAACATCTATCGGCCTACTCTGCGTGATGGCTTCAAGCGTACTGCTATGGATGGCCAGTGTAGAGCCCCATTGGATAGCGGCCTCTATCATACTGGAGTTCTTCCTGATGGTGCTGCTTATTCCAGAGCCAGACAGACAACGCACTCCGCAGGACAACCAGCTGGCATATGTGGTGATAGGTTTGTTATTCATGATACTGACAGTAGCAGCCAATGAGATGGGACTGCTGGAAACCACAAAGAAAGACTTAGGGATTGGCCATGTGGCTGTTGAAAATCACCACCATGCCGCAATGCTGGACGTAGACTTACATCCAGCTTCAGCCTGGACCCTCTATGCAGTGGCCACAACAATTATCACTCCCATGATGAGGCACACAATCGAAAACACAACGGCAAACATTTCCCTGACAGCCATTGCAAACCAGGCAGCTATATTGATGGGACTTGACAAAGGATGGCCAATATCGAAGATGGACATAGGAGTTCCACTTCTCGCCTTGGGGTGCTATTCCCAGGTGAATCCACTGACGCTGACAGCGGCGGTATTGATGCTAGTGGCTCATTACGCTATAATTGGACCTGGACTGCAAGCAAAAGCTACTAGAGAAGCTCAAAAAAGGACAGCGGCCGGAATAATGAAAAATCCAACCGTTGATGGAATCGTTGCAATAGATTTGGACCCTGTGGTTTATGATGCGAAATTTGAGAAACAACTAGGACAAATAATGTTGTTGATACTATGCACATCACAGATCCTCTTGATGCGGACTACATGGGCCTTGTGCGAATCCATCACACTGGCCACTGGACCTCTGACCACGCTCTGGGAGGGATCTCCAGGAAAATTTTGGAACACCACGATAGCGGTTTCCATGGCAAACATTTTCAGAGGAAGTTATCTAGCAGGAGCAGGTCTGGCCTTCTCATTAATGAAATCTCTAGGAGGAGGTAGGAGAGGCACGGGAGCCCAAGGGGAAACACTGGGAGAGAAATGGAAAAGACAGCTGAACCAACTGAGCAAGTCAGAATTCAACACCTATAAAAGGAGTGGGATTATGGAAGTGGACAGATCCGAAGCCAAAGAGGGACTGAAAAGAGGAGAAACAATCAAACATGCAGTGTCGAGAGGAACCGCTAAATTGAGGTGGTTTGTGGAGAGGAACCTTGTGAAACCAGAAGGGAAAGTCATAGACCTCGGTTGTGGAAGAGGTGGCTGGTCATACTATTGCGCTGGGCTGAAGAAAGTCACAGAAGTGAAGGGATATACAAAAGGAGGACCTGGACATGAAGAACCAATCCCAATGGCGACCTATGGATGGAACCTAGTAAAGCTGCACTCCGGGAAAGACGTATTCTTTATACCACCTGAGAAATGTGACACCCTTTTGTGTGATATTGGTGAGTCCTCTCCAAACCCAACTATAGAGGAAGGAAGAACGCTACGCGTCCTAAAGATGGTGGAACCATGGCTCAGAGG
			AAACCAATTTTGCATAAAAATTCTGAATCCCTACATGCCAAGTGTGGTGGAAACTCTGGAGCAAATGCAAAGAAAACATGGAGGAATGCTAGTGCGAAATCCACTTTCAAGAAATTCTACTCATGAAATGTATTGGGTTTCATGTGGAACAGGAAACATTGTGTCAGCAGTAAACATGACATCCAGAATGTTGCTAAATCGATTCACAATGGCTCACAGGAAACCAACATATGAAAGAGACGTGGACCTAGGCGCCGGAACAAGACATGTGGCAGTGGAACCAGAGGTAGCCAACCTAGATATCATTGGCCAGAGGATAGAGAACATAAAACATGAACACAAGTCAACATGGCATTATGATGAGGACAATCCATATAAAACATGGGCCTATCATGGATCATATGAGGTCAAGCCATCAGGATCAGCCTCATCCATGGTCAATGGCGTGGTGAAACTGCTCACCAAACCATGGGATGTCATCCCCATGGTCACACAAATAGCCATGACTGACACTACACCCTTTGGACAACAGAGGGTGTTTAAAGAGAAAGTTGACACACGCACACCAAAAGCAAAACGAGGCACAGCACAAATCATGGAGGTGACAGCCAGGTGGTTATGGGGTTTTCTTTCTAGAAACAAGAAGCCAAGAATTTGTACAAGAGAGGAGTTCACAAGAAAAGTTAGGTCAAACGCAGCCATCGGAGCAGTGTTCGTTGACGAAAATCAATGGAACTCAGCAAAAGAAGCAGTGGAAGATGAGCGGTTCTGGGACCTTGTGCACAGAGAGAGGGAGCTTCACAAACAGGGAAAATGTGCCACGTGTGTTTACAACATGATGGGGAAGAGAGAGAAAAAGCTAGGAGAGTTTGGAAAGGCAAAAGGAAGTCGTGCAATATGGTACATGTGGTTGGGAGCGCGCTTTCTAGAGTTCGAAGCTCTTGGTTTCATGAACGAAGACCACTGGTTCAGCAGAGAGAATTCACTCAGCGGAGTGGAAGGAGAAGGACTCCACAAACTTGGATATATACTCAGAGACATATCAAAGATTCCAGGGGGAAACATGTATGCAGATGACACAGCCGGATGGGATACAAGGATAACAGAGGATGACCTTCAGAATGAGGCCAAAATTACTGACATCATGGAACCCGAACATGCCCTACTGGCTAAGGCAATCTTCAAGCTAACCTACCAAAATAAAGTGGTAAGGGTACAGAGACCAGCAAAAAATGGAACCGTGATGGATGTCATATCCAGACGTGACCAGAGAGGAAGTGGCCAGGTCGGAACTTATGGCTTAAACACTTTCACCAACATGGAAGCCCAGCTGATAAGACAAATGGAGTCTGAGGGAATCGTTTCACCCAGTGAATTAGAGACCCCAAATTTAGCCGAGAGAGTTCTCGACTGGCTGGAAAAATATGGCGTCGAAAGGCTAAAAAGAATGGCAATCAGTGGAGATGACTGCGTAGTGAAACCAATTGATGATAGGTTTGCAACAGCCTTAACAGCTCTGAATGATATGGGAAAAGTAAGAAAAGATATACCACAATGGGAACCCTCAAAAGGATGGAATGATTGGCAACAAGTGCCTTTTTGTTCACACCACTTCCACCAGCTGATTATGAAGGATGGGAGGGAAATAGTGGTGCCATGCCGCAACCAAGATGAACTTGTGGGTAGGGCTAGAGTATCACAAGGTGCTGGATGGAGCCTGAGAGAAACCGCATGCCTAGGCAAATCATATGCACAAATGTGGCAGCTGATGTACTTCCACAGGAGAGACCTGAGACTAGCCGCTAATGCTATCTGTTCAGCCGTTCCAGTTGATTGGGTCCCAACCAGCCGCACCACCTGGTCGATCCATGCCCATCACCAATGGATGACAACAGAAGACATGCTGTCAGTGTGGAATAGGGTTTGGATAGAGGAAAACCCATGGATGGAGGACAAAACCCATATATCCAGTTGGGAAGATGTTCCATATTTAGGGAAAA
			GGGAAGATCAATGGTGTGGATCCCTGATAGGCTTAACAGCAAGGGCCACCTGGGCCACCAACATACAAGTGGCCATAAACCAAGTGAGAAGACTAATTGGGAATGAGAATTATCTAGATTACATGACATCAATGAAGAGATTCAAGAACGAGAGTGATCCCGAAGGGGCACTCTGG
		</sequence>
		<sequence>
			<taxon idref="KC762647_Indonesia_2010"/>
			ATGAACAACCAACGAAAAAAGACGGCTCGACCGTCTTTCAATATGCTGAAACGCGCGAGAAACCGTGTGTCAACTGTTTCACAGTTGGCGAAGAGATTCTCAAAAGGATTGCTCTCAGGCCAAGGACCCATGAAACTGGTGATGGCTTTCATAGCATTCCTAAGATTTCTAGCCATACCCCCAACAGCAGGAATTTTGGCTAGATGGGGCTCATTCAAGAAGAATGGAGCGATCAAAGTGCTACGGGGTTTCAAGAAAGAAATCTCAAACATGTTGAATATAATGAATAGAAGGAAAAGATCTGTGACCATGCTCCTTATGCTGACGCCTACAGCCTTGGCGTTCCATTTGACTACACGAGGGGGAGAGCCGCACATGATAGTCAGCAAGCAGGAAAGAGGAAAGTCACTTTTGTTTAAGACCTCAGCAGGTGTCAACATGTGCACCCTTATAGCGATGGATTTGGGAGAGTTATGTGAGGACACACTGACTTACAAATGCCCTCGAATCACTGAGGCGGAACCAGATGACGTTGATTGTTGGTGCAATGCCACAGACACATGGGTGACCTATGGAACATGTTCCCAAACTGGCGAGCACCGACGAGACAAACGTTCCGTCGCACTGGCCCCACACGTGGGACTTGGTTTGGAAACAAGAACCGAAACGTGGATGTCCTCCGAAGGCGCTTGGAAACAGATACAAAGAGTGGAGACTTGGGCCCTGAGACACCCAGGATTCACGGTGATAGCCCTTTTTCTAGCACATGCCATAGGAACATCCATCACCCAGAAAGGGATTATCTTCATTTTGTTAATGCTGGTCACACCATCCATGGCCATGCGATGCGTGGGAATAGGCAGCAGGGACTTCGTGGAAGGACTGTCAGGAGCAACTTGGGTAGATGTGGTGCTGGAACATGGAAGTTGCGTCACTACCATGGCAAAAGACAAACCAACATTGGACATTGAACTCTTGAAGACGGAAGTCACAAACCCTGCCGTCCTGCGCAAACTATGCATTGAAGCTAAAATATCAAACACTACCACCGACTCAAGATGTCCAACACAAGGAGAAGCCACACTGGTGGAAGAACAAGACGCGAACTTTGTGTGTCGACGAACGTTTGTGGACAGAGGCTGGGGCAATGGCTGTGGGCTCTTCGGAAAAGGAAGCCTTATAACGTGTGCTAAGTTCAAGTGTGTGACAAAACTGGAAGGAAAAATAGTTCAGTATGAAAACTTGAAATATTCAGTAATAGTCACCGTCCACACTGGAGACCAGCATCAGGTGGGAAATGAAAGCACAGAACATGGGACAACTGCAACTATAACACCTCAAGCTCCTACGACAGAAATACAGTTGACCGACTACGGAGCTCTTACATTGGATTGTTCACCTAGAACAGGACTAGACTTTAATGAAATGGTGTTGTTGACAATGAAAGAAAAATCATGGCTAGTCCACAAACAATGGTTTCTAGACCTACCACTGCCTTGGACCTCGGGAGCTTCAACATCACAAGAAACTTGGAACAGACAAGATTTGCTGGTGACATTTAAGACAGCTCATGCAAAGAAGCAGGAAGTAGTCGTACTAGGATCACAAGAAGGAGCAATGCACACTGCGCTGACCGGAGCGACGGAAATCCAAACGTCTGGAACGACAACAATTTTTGCAGGACACTTAAAATGTAGACTAAAGATGGACAAACTGACTCTAAAAGGGATGTCATATGTGATGTGCACAGGCTCATTCAAGCTAGAGAAAGAAGTGGCTGAGACCCAGCATGGAACCGTTCTAGTGCAGATCAAATACGAAGGAACAGATGCACCATGCAAGATTCCTTTTTCGACCCAAGATGAAAAAGGAGTAACCCAGAATGGGAGATTGATAACAGCCAACCCCATAGTCACTGATAAAGAAAAACCAGTCAACATTGAGGCAGAACCGCCTTTTGGTGAGAGTTACATCGTGATAGGAGCAGGTGAAAAAGCTTT
			GAAACTAAGCTGGTTCAAGAAAGGAAGCAGCATAGGGAAAATGTTTGAGGCAACTGCCAGAGGAGCACGAAGGATGGCCATACTGGGAGACACCGCATGGGACTTTGGTTCTATAGGAGGAGTGTTCACGTCTGTTGGAAAATTAGTACACCAGATTTTTGGAACTGCATATGGAGTTTTGTTCAGCGGTGTTTCCTGGACCATGAAAATAGGAATAGGGGTTCTGCTGACATGGCTAGGATTAAACTCAAGGAGCACGTCTCTTTCGATGACGTGCATTGCAGTTGGCCTAGTAACGCTATACTTAGGAGTCATGGTTCAGGCGGATTCAGGATGTGTAATTAATTGGAAAGGTAGAGAACTCAAATGTGGAAGTGGCATTTTTGTCACCAATGAAGTTCACACTTGGACAGAGCAATACAAATTTCAAGCTGATTCCCCAAAGAGACTATCAGCAGCCATTGGGAAGGCATGGGAGGAGGGTGTGTGTGGAATTCGATCAGCAACTCGTCTCGAGAACATCATGTGGAAGCAAATATCAAATGAATTGAACCACATCTTACTTGAAAATGACATGAAATTCACAGTGGTTGTAGGAGATGTTGCTGGGATCTTGGCTCAAGGGAAAAAAATGATTAGGCCACAACCCATGGAACACAAATACTCGTGGAAAAGCTGGGGAAAGGCTAAAATCATAGGGGCAGATGTACAGAACACCACCTTTATCATCGACGGCCCAAACACCCCAGAATGCCCTGATGATCAAAGAGCATGGAACATTTGGGAAGTTGAGGATTATGGATTTGGAATTTTCACGACAAACATATGGCTGAAATTGCGTGACTCCTACACCCAGGTGTGTGACCACCGGCTAATGTCAGCTGCCATCAAGGACAGCAGGGCAGTTCACGCTGACATGGGGTACTGGATAGAAAGTGAAAAGAACGAGACCTGGAAGCTGGCAAGAGCCTCTTTCATAGAAGTCAAAACATGTGTCTGGCCAAAATCTCACACTCTATGGAGCAATGGAGTTCTGGAAAGTGAAATGATAATTCCAAAGATCTATGGAGGACCAATATCTCAGCACAACTACAGACCAGGATATTTCACACAAACGGCAGGGCCGTGGCACCTAGGCAAGTTGGAACTGGATTTTGATTTGTGTGAGGGTACCACGGTCGTTGTGGATGAACATTGTGGAAATCGAGGACCATCTCTTAGGACCACAACAGTCACAGGAAAGATAATTCATGAATGGTGTTGCAGATCTTGTACGCTACCACCCTTACGTTTCAGAGGAGAAGATGGGTGCTGGTACGGTATGGAAATCAGACCAGTCAAGGAAAAGGAAGAGAATCTAGTCAAATCAATGGTCTCTGCAGGGTCAGGGGAAGTGGACAGCTTTTCACTAGGACTGCTATGCATATCAATAATGATCGAAGAGGTGATGAGATCCAGATGGAGTAGAAAAATGCTGATGACTGGAACACTGGCTGTGTTCTTCCTTCTCATAATGGGACAATTGACATGGAATGATCTGATCAGATTATGCATCATGGTTGGAGCCAACGCTTCCGACAGGATGGGGATGGGAACGACGTACCTAGCTCTGATGGCCACTTTTAAAATGAGACCAATGTTCGCTGTAGGGCTACTATTCCGCAGACTAACATCCAGAGAAGTTCTTCTTCTAACAATTGGATTGAGTCTAGTGGCATCTGTGGAGTTACCAAATTCCTTGGAGGAGCTGGGGGATGGACTTGCAATGGGCATTATGATTTTAAAATTATTGACTGACTTTCAATCACATCAGCTGTGGGCTACCTTGCTGTCCTTGACATTTATCAAAACAACGTTTTCCTTGCATTATGCATGGAAGACAATGGCTATGGTACTGTCAATTGTATCTCTCTTCCCCTTATGCCTGTCCACGACCTCCCAAAAAACAACATGGCTTCCGGTGCTGTTGGGATCTCTTGGATGTAAACCACTAACCATGT
			TTCTTATAGCAGAAAACAAAATCTGGGGAAGGAAAAGTTGGCCCCTCAATGAAGGAATCATGGCTGTTGGAATTGTCAGCATCCTACTAAGCTCACTCCTCAAAAATGATGTGCCGCTAGCTGGGCCACTAATAGCTGGAGGCATGCTAATAGCATGTTATGTTATATCTGGAAGCTCAGCCGATCTATCACTAGAGAAAGCGGCTGAGGTCTCCTGGGAAGAAGAAGCAGAACACTCTGGTGCCTCACACAACATATTAGTGGAGGTCCAAGATGATGGAACCATGAAGATAAAGGATGAAGAGAGAGATGACACGCTAACCATTCTCCTTAAAGCAACTCTGCTAGCAGTTTCAGGGGTGTACCCATTATCAATACCAGCGACCCTTTTTGTGTGGTACTTTTGGCAGAAAAAGAAACAGAGATCCGGAGTGTTATGGGACACACCTAGCCCTCCAGAAGTGGAAAGAGCAGTTCTTGATGATGGTATCTATAGAATCATGCAGAGAGGACTGTTGGGCAGATCCCAAGTAGGGGTAGGAGTTTTTCAAGAAAACGTGTTCCACACAATGTGGCATGTCACCAGGGGAGCTGTACTCATGTATCAAGGGAAGAGACTGGAACCGAGCTGGGCCAGTGTCAAAAAAGACCTGATCTCATATGGAGGAGGTTGGAGGCTTCAAGGATCCTGGAACACAGGAGAAGAAGTGCAGGTGATTGCTGTTGAACCAGGGAAAAACCCCAAAAATGTACAAACAGCGCCGGGCACCTTTAAGACCCCTGAAGGCGAAGTTGGAGCCATTGCCCTAGATTTTAAACCCGGCACATCTGGATCTCCCATCGTGAACAGAGAAGGGAAAATAGTAGGTCTTTATGGAAATGGAGTAGTGACAACAAGTGGAACCTACGTCAGTGCCATAGCTCAAGCTAAAGCATCACAAGAAGGGCCCCTACCAGAGATTGAAGACGAAGTGTTTAGGAAAAGAAACTTAACAATAATGGATCTACATCCAGGATCGGGGAAAACAAGAAGATACCTTCCAGCCATAGTCCGTGAGGCCATAAAAAGGAAGCTGCGCACACTAATTCTGGCCCCCACAAGGGTTGTCGCTTCCGAAATGGCAGAGGCGCTCAAAGGAATGCCAATAAGGTATCAAACAACAGCAGTGAAGAGTGAACACACAGGAAAAGAGATAGTTGACCTCATGTGTCACGCCACTTTCACCATGCGCCTCCTGTCTCCCGTGAGAGTTCCCAATTATAACATGATTATCATGGATGAAGCACATTTCACCGATCCATCCAGCATAGCGGCTAGAGGGTACATCTCAACCCGAGTGGGCATGGGTGAAGCAGCTGCGATCTTCATGACAGCCACTCCCCCAGGATCAGTGGAGGCCTTTCCACAGAGCAACGCAGTTATCCAAGATGAGGAAAGAGACATTCCTGAGAGATCATGGAACTCAGGCTATGAGTGGATCACTGACTTCCCAGGCAAAACAGTTTGGTTTGTTCCAAGCATTAAATCAGGAAATGATATTGCCAACTGCTTAAGAAAGAATGGGAAACGGGTGATTCAATTGAGCAGAAAAACCTTTGACACAGAGTACCAAAAAACAAAAAATAACGACTGGGACTACGTCGTCACAACAGACATCTCCGAAATGGGAGCAAATTTCCGGGCCGATAGGGTGATAGACCCAAGACGGTGTCTGAAACCGGTAATACTAAAAGATGGTCCAGAGCGTGTCATTTTAGCAGGACCGATGCCAGTGACTGTGGCCAGTGCCGCCCAGAGGAGAGGAAGAGTTGGAAGGAACCACAATAAGGAAGGTGATCAGTACATCTACATGGGACAGCCTTTAAACAACGATGAAGATCACGCTCACTGGACGGAAGCAAAAATGCTCCTTGATAATATAAACACACCAGAAGGGATTATCCCAGCCCTCTTCGAGCCGGAGAGAGAAAAGAGTGCAGCAATAGACGGGGAATACAGA
			CTGCGGGGTGAAGCAAGGAAAACGTTTGTGGAGCTCATGAGAAGAGGAGATCTACCTGTCTGGCTATCCTACAAAGTTGCCTCAGAAGGCTTCCAGTACTCTGATAGAAGATGGTGCTTTGACGGGGAAAGGAACAACCAGGTGTTGGAGGAGAACATGGACGTGGAGATCTGGACAAAAGAAGGAGAGAGAAAGAAACTACGACCCCGTTGGCTGGATGCCAGAACATACTCAGACCCACTGGCCCTGCGCGAGTTTAAAGAGTTTGCAGCAGGAAGAAGAAGCGTCTCAGGAGATCTAATATTAGAAATAGGGAAACTTCCACAACACTTGACGCAAAAGGCCCAGAATGCCTTGGACAACCTGGTTATGTTACACAACTCCGAACAAGGAGGAAGAGCCTATAGACATGCAATGGAAGAATTGCCAGACACCATAGAAACGTTGATGCTCCTAGCTTTGATAGCTGTGTTAACTGGTGGAGTGACGCTGTTCTTCCTATCAGGAAGGGGCTTAGGGAAAACATCTATCGGCCTACTCTGCGTGATGGCTTCAAGCGTACTGCTATGGATGGCCAGTGTAGAGCCCCATTGGATAGCGGCCTCCATCATACTGGAGTTCTTCCTGATGGTGCTGCTTATTCCAGAGCCAGACAGACAACGCACTCCGCAGGACAACCAGCTGGCATATGTGGTGATAGGTTTGTTATTCATGATACTGACAGTAGCAGCCAATGAGATGGGACTGCTGGAAACCACAAAGAAAGACTTAGGGATTGGCCATGTGGCTGTTGAAAATCACCACCATGCCGCAATGCTGGACGTAGACTTACATCCAGCTTCAGCCTGGACCCTCTATGCAGTGGCCACAACAATTATCACTCCCATGATGAGGCACACAATCGAAAACACAACGGCAAACATTTCCCTGACAGCCATTGCAAACCAGGCAGCCATATTGATGGGACTTGACAAAGGATGGCCAATATCGAAGATGGACATAGGAGTTCCACTTCTAGCCTTGGGGTGCTATTCCCAAGTGAATCCACTGACGCTGACAGCGGCGGTATTGATGCTAGTGGCTCATTACGCTATAATTGGACCTGGACTGCAAGCAAAAGCTACTAGAGAAGCTCAAAAAAGGACAGCGGCCGGAATAATGAAAAATCCAACCGTTGATGGAATCGTTGCAATAGATTTGGACCCTGTGGTTTATGATGCGAAATTTGAGAAACAACTAGGCCAAATAATGTTGTTGATACTATGCACATCACAGATCCTCTTGATGCGGACTACATGGGCCTTGTGCGAATCCATCACACTGGCCACTGGACCTCTGACCACGCTCTGGGAGGGATCTCCAGGAAAATTTTGGAACACCACGATAGCGGTTTCCATGGCAAACATTTTCAGAGGAAGTTATCTAGCAGGAGCAGGTCTGGCCTTCTCATTAATGAAATCTCTAGGAGGAGGTAGGAGAGGCACGGGAGCCCAAGGGGAAACACTGGGAGAGAAATGGAAAAGACAGCTGAACCAACTGAGCAAGTCAGAATTCAACACCTATAAAAGGAGTGGGATTATGGAAGTGGACAGATCCGAAGCCAAAGAGGGACTGAAAAGAGGGGAAACAACCAAACATGCAGTGTCGAGAGGAACCGCTAAATTGAGGTGGTTTGTGGAGAGGAACCTTGTGAAACCAGAAGGGAAAGTCATAGACCTCGGTTGTGGAAGAGGTGGCTGGTCATACTATTGCGCTGGGCTGAAGAAAGTCACAGAAGTGAAAGGATATACAAAAGGAGGACCTGGACATGAAGAACCAATCCCAATGGCGACCTATGGATGGAACCTAGTAAAGCTGCACTCCGGGAAAGACGTATTCTTTATACCACCTGAGAAATGTGACACCCTCTTGTGTGATATTGGTGAGTCCTCTCCAAACCCAACTATAGAGGAAGGAAGAACGCTACGCGTCCTAAAGATGGTGGAACCATGGCTCAGAGG
			AAACCAATTTTGCATAAAAGTTCTGAATCCCTACATGCCAAGTGTGGTGGAAACTCTGGAGCAAATGCAAAGAAAACATGGAGGAATGCTAGTGCGAAATCCACTTTCAAGAAATTCTACTCATGAAATGTATTGGGTTTCATGTGGAACAGGAAACATTGTGTCAGCAGTAAACATGACATCCAGAATGTTGCTAAATCGATTCACAATGGCTCACAGGAAACCAACATATGAAAGAGACGTGGACCTAGGCGCTGGAACAAGACATGTGGCAGTGGAACCAGAGGTAGCCAACCTAGATATCATTGGCCAGAGGATAGAGAACATAAAACATGAACACAAGTCAACATGGCATTATGATGAGGACAATCCATATAAAACATGGGCCTATCATGGATCATATGAGGTCAAGCCATCGGGATCAGCCTCATCCATGGTCAATGGTGTGGTGAAACTGCTCACCAAACCATGGGATGTCATCCCCATGGTCACACAAATAGCCATGACTGACACTACACCCTTTGGACAACAGAGGGTGTTTAAAGAGAAAGTTGACACACGCACACCAAAAGCAAAACGAGGCACAACACAAATCATGGAGGTGACAGCCAGGTGGTTATGGGGTTTTCTTTCTAGAAACAAGAAGCCAAGAATTTGTACAAGAGAGGAGTTTACAAGAAAAGTTAGGTCAAACGCAGCCATCGGAGCAGTGTTCGTTGACGAAAATCAATGGAACTCAGCAAAAGAAGCAGTGGAAGATGAGCGGTTCTGGGACCTTGTGCACAGAGAGAGGGAGCTTCACAAACAGGGAAAATGTGCTACGTGTGTTTACAACATGATGGGGAAGAGAGAGAAAAAGCTAGGAGAATTTGGAAAGGCAAAAGGAAGTCGTGCAATATGGTACATGTGGTTGGGAGCACGCTTTCTAGAGTTCGAAGCTCTTGGTTTCATGAACGAAGACCACTGGTTCAGCAGAGAGAATTCACTCAGCGGAGTGGAAGGAGAAGGACTCCATAAACTTGGATATATACTCAGAGACATATCAAAGATTCCAGGAGGAAACATGTATGCAGATGACACAGCCGGATGGGATACAAGGATAACAGAGGATGACCTTCAGAATGAGGCCAAAATTACTGACATCATGGAACCCGAACATGCCCTACTGGCTAAGGCAATCTTCAAACTAACTTACCAAAATAAAGTGGTAAGGGTACAGAGACCAGCAAAAAATGGAACCGTGATGGATGTCATATCCAGACGTGACCAGAGAGGAAGTGGCCAGGTCGGAACTTATGGCTTAAATACTTTCACCAACATGGAAGCCCAGCTGATAAGACAAATGGAGTCTGAGGGAATCTTTTCACCCAGTGAATTAGAGACCCCAAATTTAGCCGAGAGGGTTCTCGACTGGCTGGAAAAATATGGCGTCGAAAGGCTAAAAAGAATGGCAATCAGTGGAGATGACTGCGTAGTGAAACCAATTGATGATAGGTTTGCAACAGCCTTAACAGCTCTGAATGATATGGGAAAAGTAAGAAAAGATATACCACAATGGGAACCCTCAAAAGGATGGAATGATTGGCAACAAGTGCCTTTTTGTTCACACCACTTCCACCAGCTGATTATGAAGGATGGGAGGGAAATTGTGGTGCCATGCCGCAACCAAGATGAACTTGTGGGTAGAGCTAGAGTATCACAAGGTGCTGGATGGAGCCTGAGAGAACCCGCATGCCTAGGCAAATCATATGCACAAATGTGGCAGCTGATGTACTTCCACAGGAGAGACCTGAGACTAGCCGCTAATGCTATCTGTTCAGCCGTTCCAGTTGATTGGGTCCCAACCAGCCGTACCACCTGGTCGATCCATGCCCACCACCAATGGATGACAACAGAAGACATGCTGTCAGTGTGGAATAGGGTTTGGATAGAGGAAAACCCATGGATGGAGGACAAAACCCATATATCCAGTTGGGAGGATGTTCCATATTTAGGGAAAA
			GGGAAGATCAATGGTGTGGATCCCTGATAGGCTTAACAGCAAGGGCCACCTGGGCCACCAACATACAAGTGGCCATAAACCAAGTGAGAAGACTAATTGGGAATGAGAATTATCTAGATTACATGACATCAATGAAGAGATTCAAGAACGAGAGTGATCCCGAAGGGGCACTCTGG
		</sequence>
		<sequence>
			<taxon idref="KC762631_Indonesia_2008"/>
			ATGAACAACCAACGAAAAAAGACGGCTCGACCGTCTTTCAATATGCTGAAACGCGCGAGAAACCGTGTGTCAACTGTTTCACAGTTGGCGAAGAGATTCTCAAAAGGATTGCTCTCAGGCCAAGGACCCATGAAACTGGTGATGGCTTTCATAGCATTCCTAAGATTTCTAGCCATACCCCCAACAGCAGGAATTTTGGCTAGATGGGGCTCATTCAAGAAGAATGGAGCGATCAAAGTGCTACGGGGTTTCAAGAAAGAAATCTCAAACATGTTGAATATAATGAATAGAAGGAAAAGATCTGTGACCATGCTCCTTATGCTGATGCCTACAGCCTTGGCGTTCCATTTGACTACACGAGGGGGAGAGCCGCACATGACAGTCAGCAAGCAGGAAAGAGGAAAGTCACTTTTGTTTAAGACCTCAGCAGGTGTCAACATGTGCACCCTTATAGCGATGGATTTGGGAGAGTTATGTGAGGACACACTGACTTACAAATGCCCTCGAATTACTGAGGCGGAACCAGATGACGTTGATTGTTGGTGCAATGCCACAGACACATGGGTGACCTATGGAACATGTTCCCAAACTGGCGAGCACCGACGAGACAAACGTTCCGTCGCACTGGCCCCACACGTGGGACTTGGTTTGGAAACAAGAACCGAAACGTGGATGTCCTCCGAAGGCGCTTGGAAACAGATACAAAGAGTGGAGACTTGGGCCCTGAGACACCCAGGATTCACGGTGATAGCCCTTTTTCTAGCACATGCCATAGGAACATCCATCACCCAGAAAGGGATTATCTTCATTTTGTTAATGCTGGTTACACCATCCATGGCCATGCGATGCGTGGGAATAGGCAGCAGGGACTTCGTGGAAGGACTGTCAGGAGCAACTTGGGTAGATGTGGTGCTGGAACATGGAAGTTGCGTCACTACCATGGCAAAAGACAAACCAACATTGGACATTGAACTCTTGAAGACGGAAGTCACAAACCCTGCCGTCCTGCGCAAACTATGCATTGAAGCTAAAATATCAAACACCACCACCGACTCAAGATGTCCAACACAAGGAGAAGCCACACTGGTGGAAGAACAAGACGCGAACTTTGTGTGTCGACGAACGTTTGTGGACAGAGGCTGGGGCAATGGCTGTGGGCTCTTCGGAAAAGGAAGCCTTATAACGTGTGCTAAGTTCAAGTGTGTGACAAAACTGGAAGGAAAAATAGTTCAGTATGAAAACTTGAAATATTCAGTAATAGTCACCGTCCACACTGGGGACCAGCATCAGGTGGGAAATGAAAGCACAGAACATGGGACAACTGCAACTATAACACCTCAAGCTCCTACGACAGAAATACAGTTGACCGACTACGGAGCTCTTACATTGGATTGTTCACCTAGAACAGGACTAGACTTTAATGAAATGGTGTTGTTGACAATGAAAGAAAAATCATGGCTAGTCCACAAACAATGGTTTCTAGACCTACCACTGCCTTGGACCTCGGGAGCTTCAACATCACAAGAAACTTGGAACAGACAAGATTTGCTGGTGACATTCAAGACAGCTCATGCAAAGAAGCAGGAAGTAGTCGTACTAGGATCACAAGAAGGAGCAATGCACACTGCGCTGACCGGAGCGACGGAAATCCAAACGTCTGGAACGACAACAATTTTTGCAGGACACTTGAAATGTAGACTAAAGATGGACAAACTGACTCTAAAAGGGATGTCATATGTGATGTGCACAGGCTCATTCAAGCTAGAGAAAGAAGTGGCTGAGACCCAGCATGGAACCGTTCTAGTGCAGATCAAATACGAAGGAACAGATGCACCATGCAAGATTCCTTTTTCGACCCAAGATGAAAAAGGAGTAACCCAGAATGGGAGATTGATAACAGCCAACCCCATAGTCACTGATAAAGAAAAACCAGTCAACATTGAGGCAGAACCGCCTTTTGGTGAGAGTTACATCGTGATAGGAGCAGGTGAAAAAGCTTT
			GAAACTAAGCTGGTTCAAGAAAGGAAGCAGCATAGGGAAAATGTTTGAGGCAACTGCCAGAGGAGCACGAAGGATGGCCATACTGGGAGACACCGCATGGGACTTTGGTTCTATAGGAGGAGTGTTCACGTCTGTTGGAAAATTAGTACACCAGATCTTTGGAACTGCATATGGAGTTTTGTTCAGCGGTGTTTCCTGGACCATGAAAATAGGAATAGGGGTTCTGCTGACATGGCTAGGATTAAACTCAAGGAGCACGTCCCTTTCGATGACGTGCATTGCAGTTGGCCTAGTAACGCTATACTTAGGAGTCATGGTTCAGGCGGATTCAGGATGTGTAATTAATTGGAAAGGTAGAGAACTCAAATGTGGAAGTGGCATTTTTGTCACCAATGAAGTTCACACTTGGACAGAGCAATACAAATTTCAAGCTGATTCCCCAAAGAGACTATCAGCAGCCATTGGGAAGGCATGGGAGGAGGGTGTGTGTGGAATTCGATCAGCAACTCGTCTCGAGAACATCATGTGGAAGCAAATATCAAATGAATTGAACCACATCTTACTTGAAAATGACATGAAATTCACAGTGGTTGTAGGAGATGTTGCTGGGATCTTGGCTCAAGGAAAAAAAATGATTAGGCCACAACCCATGGAACACAAATACTCGTGGAAAAGCTGGGGAAAGGCTAAAATCATAGGGGCAGATGTACAGAATACCACCTTTATCATCGACGGCCCAAACACCCCAGAATGCCCTGATGATCAAAGAGCATGGAACATTTGGGAAGTTGAGGATTATGGATTTGGAATTTTCACGACAAACATATGGCTGAAATTGCGTGACTCCTACACCCAGGTGTGTGACCACCGGCTAATGTCAGCTGCCATCAAGGACAGCAAGGCAGTTCACGCTGACATGGGGTACTGGATAGAAAGTGAAAAGAACGAGACCTGGAAGCTGGCAAGAGCCTCTTTCATAGAAGTCAAAACATGTATCTGGCCAAAATCTCACACTCTATGGAGCAATGGAGTTCTGGAAAGTGAAATGATAATTCCAAAGATCTATGGAGGACCAATATCTCAGCACAACTACAGACCAGGATATTTCACACAAACGGCAGGGCCGTGGCACCTAGGCAAGTTGGAACTGGATTTTGATTTGTGTGAGGGTACCACGGTCGTTGTGGATGAACATTGTGGAAATCGAGGACCATCTCTTAGGACCACAACAGTCACAGGAAAGATAATTCATGAATGGTGTTGCAGATCTTGTACGCTACCACCCTTACGTTTCAGAGGAGAAGATGGGTGCTGGTACGGTATGGAAATCAGACCAGTCAAGGAAAAGGAAGAGAATCTAGTCAAATCAATGGTCTCTGCAGGGTCAGGGGAAGTGGACAGCTTTTCACTAGGACTGCTATGCATATCAATAATGATCGAAGAGGTGATGAGATCCAGATGGAGTAGAAAAATGCTGATGACTGGAACACTGGCTGTGTTCTTCCTTCTCATAATGGGACAATTGACATGGAATGATCTGATCAGATTATGCATCATGGTTGGAGCCAACGCTTCCGACAGGATGGGGATGGGAACGACGTACCTAGCTCTGATGGCCACTTTTAAAATGAGACCAATGTTTGCTGTAGGGCTACTATTCCGCAGACTAACATCCAGAGAAGTTCTTCTTCTAACAATTGGATTGAGTCTAGTGGCATCTGTGGAGTTACCAAATTCCTTGGAGGAGCTGGGGGATGGACTTGCAATGGGCATTATGATTTTAAAATTATTGACTGACTTTCAATCACATCAGCTGTGGGCTACCTTGCTGTCCTTGACATTTATCAAAACAACGTTTTCCTTGCACTATGCATGGAAGACAATGGCTATGGTACTGTCAATTGTATCTCTCTTCCCTTTATGCCTGTCCACGACCTCCCAAAAAACAACATGGCTTCCGGTGCTGTTGGGATCTCTTGGATGTAAACCACTAACCATGT
			TTCTTATAGCAGAAAACAAAATCTGGGGAAGGAAAAGTTGGCCCCTCAATGAAGGAATCATGGCTGTTGGAATTGTCAGCATCCTACTAAGCTCACTTCTCAAAAATGATGTGCCGCTAGCTGGGCCACTAATAGCTGGAGGCATGCTAATAGCATGTTATGTTATATCTGGAAGCTCAGCCGATCTATCACTAGAGAAAGCGGCTGAGGTCTCCTGGGAAGAAGAAGCAGAACACTCTGGTGCCTCACACAACATATTAGTGGAGGTCCAAGATGATGGAACCATGAAGATAAAGGATGAAGAGAGAGATGACACGCTAACCATTCTCCTTAAAGCAACTCTGCTAGCAGTTTCAGGGGTGTACCCATTATCAATACCAGCGACCCTTTTTGTGTGGTACTTTTGGCAGAAAAAGAAACAGAGATCTGGAGTGTTATGGGACACACCTAGCCCTCCAGAAGTGGAAAGAGCAGTTCTTGATGATGGTATCTATAGAATCATGCAGAGAGGACTGTTGGGTAGATCCCAAGTAGGGGTAGGAGTTTTTCAAGAAAATTTGTTCCACACAATGTGGCATGTCACCAGGGGAGCTGTCCTCATGTATCAAGGGAAGAGACTGGAACCGAGCTGGGCCAGTGTCAAAAAAGACCTGATCTCATATGGAGGAGGTTGGAGGCTTCAAGGATCCTGGAACACAGGAGAAGAAGTGCAGGTGATTGCTGTTGAACCAGGGAAAAACCCCAAAAATGTACAAACAGCGCCGGGCACCTTCAAGACCCCTGAAGGCGAAGTTGGAGCCATTGCCCTAGATTTTAAACCCGGCACATCTGGATCTCCCATCGTGAACAGAGAAGGGAAAATAGTAGGTCTTTATGGAAATGGAGTAGTGACAACAAGTGGAACCTACGTCAGTGCCATAGCTCAAGCTAAAGCATCACAAGAAGGGCCCCTACCAGAGATTGAAGACGAGGTGTTTAGGAAAAGAAACTTAACAATAATGGACCTACATCCAGGATCGGGGAAAACAAGAAGATACCTTCCAGCCATAGTCCGTGAGGCCATAAAAAGGAAGCTGCGCACACTAATTCTGGCTCCCACAAGGGTTGTCGCTTCCGAAATGGCAGAGGCGCTCAAGGGAATGCCAATAAGGTACCAAACAACAGCAGTGAAGAGTGAACACACAGGAAAAGAGATAGTTGACCTCATGTGTCACGCCACTTTCACCATGCGCCTCCTGTCTCCCGTGAGAGTTCCCAATTATAACATGATTATCATGGATGAAGCACATTTCACCGATCCATCCAGCATAGCGGCTAGAGGGTACATCTCAACCCGAGTGGGCATGGGTGAAGCAGCTGCGATCTTCATGACAGCCACTCCCCCAGGATCAGTGGAGGCCTTTCCACAGAGCAACGCAGTTATCCAAGATGAGGAAAGAGACATTCCTGAGAGATCATGGAACTTAGGCTATGAGTGGATCACTGACTTCCCAGGCAAAACAGTTTGGTTTGTTCCAAGCATTAAATCAGGAAATGATATTGCCAACTGCTTAAGAAAGAATGGGAAACGGGTGATTCAATTGAGCAGAAAAACCTTTGACACAGAGTACCAAAAAACAAAAAATAACGATTGGGACTACGTCGTCACAACAGACATCTCTGAAATGGGAGCAAATTTCCGGGCCGACAGGGTGATAGACCCAAGACGGTGTCTGAAACCGGTAATACTGAAAGATGGTCCAGAGCGTGTCATTTTAGCAGGACCGATGCCAGTGACTGTGGCCAGTGCCGCCCAGAGGAGAGGAAGAGTTGGAAGGAACCACAATAAGGAAGGTGATCAGTACATCTACATGGGACAGCCTTTAAACAACGATGAAGATCACGCTCACTGGACGGAAGCAAAAATGCTCCTTGATAATATAAACACACCAGAAGGGATTATCCCAGCCCTCTTCGAGCCGGAGAGAGAAAAGAGTGCAGCAATAGACGGGGAATACAGA
			CTGCGGGGTGAAGCAAGGAAAACGTTTGTGGAGCTCATGAGAAGAGGAGATCTACCTGTCTGGCTATCCTACAAAGTTGCCTCAGAAGGCTTCCAGTACTCTGATAGAAGATGGTGCTTTGACGGGGAAAGGAACAACCAGGTGTTGGAGGAGAACATGGACGTGGAGATCTGGACAAAAGAAGGAGAAAGAAAGAAACTACGACCCCGTTGGCTGGATGCCAGAACATACTCAGACCCACTGGCCCTGCGCGAGTTTAAAGAGTTTGCAGCTGGAAGAAGAAGCGTCTCAGGAGATCTAATATTGGAAATAGGGAAACTTCCACAACACTTGACGCAAAGGGCCCAGAATGCCTTGGACAACCTGGTTATGTTACACAACTCCGAACAAGGAGGAAGAGCCTATAGACATGCAATGGAAGAACTGCCAGAAACCATAGAAACGTTGATGCTCCTAGCTTTGATAGCTGTGTTAACTGGTGGAGTGACGCTGTTCTTCCTATCAGGAAGGGGCTTAGGGAAAACATCTATCGGCCTACTCTGCGTGATGGCTTCAAGCGTACTGCTATGGATGGCCAGTGTAGAGCCCCATTGGATAGCGGCCTCCATCATACTGGAGTTCTTCCTGATGGTGCTGCTTATTCCAGAGCCAGACAGACAACGCACTCCGCAGGACAACCAGCTGGCATATGTGGTGATAGGTTTGTTATTCATGATACTGACAGTAGCAGCCAATGAGATGGGACTGCTGGAAACCACAAAGAAAGACTTAGGGATTGGCCATGTGGCTGTTGAAAATCACCACCATGCCGCAATGCTGGACGTAGACTTACATCCAGCTTCAGCCTGGACCCTCTATGCAGTGGCCACAACAATTATCACTCCCATGATGAGGCACACAATCGAAAACACAACGGCAAACATTTCCCTGACAGCCATTGCAAACCAGGCAGCCATATTGATGGGACTTGACAAAGGATGGCCAATATCGAAGATGGACATAGGAGTTCCACTTCTCGCCTTGGGGTGCTATTCCCAAGTGAATCCACTGACGCTGACAGCGGCGGTATTGATGCTAGTGGCTCATTACGCTATAATTGGACCTGGACTGCAAGCAAAAGCTACTAGAGAAGCTCAAAAAAGGACAGCGGCCGGAATAATGAAAAATCCAACCGTTGATGGAATCGTTGCAATAGATTTGGACCCTGTGGTTTATGATGCGAAATTTGAGAAACAACTAGGCCAAATAATGTTGTTGATACTATGCACATCACAGATCCTCTTGATGCGGACCACATGGGCCTTGTGCGAATCCATCACACTGGCCACTGGACCTCTGACCACACTCTGGGAGGGATCTCCAGGAAAATTTTGGAACACCACGATAGCGGTTTCCATGGCAAATATCTTCAGAGGAAGTTATCTAGCAGGAGCAGGTCTGGCCTTCTCATTAATGAAATCTCTAGGAGGAGGTAGGAGAGGCACGGGAGCCCAAGGGGAAACACTGGGAGAGAAATGGAAAAGACAGCTGAACCAACTGAGCAAGTCAGAATTCAACACCTATAAAAGGAGTGGGATTATGGAAGTGGACAGATCCGAAGCCAAAGAGGGACTGAAAAGAGGGGAAACAACCAAACATGCAGTGTCGAGAGGAACCGCTAAATTGAGGTGGTTTGTGGAGAGGAACCTTGTGAAACCAGAAGGGAAAGTCATAGACCTCGGTTGTGGAAGAGGTGGCTGGTCATACTATTGCGCTGGGCTGAAGAAAGTCACAGAAGTGAAGGGATATACAAAAGGAGGACCTGGACATGAAGAACCAATCCCAATGGCGACCTATGGATGGAACCTAGTAAAGCTGCACTCCGGGAAAGACGTATTCTTTATACCACCTGAGAAATGTGACACCCTCTTGTGTGATATTGGTGAGTCCTCTCCAAACCCAACTATAGAAGAAGGAAGAACGCTACGCGTCCTAAAGATGGTGGAACCATGGCTCAGAGG
			AAACCAATTTTGCATAAAAATTCTGAATCCCTACATGCCAAGTGTGGTGGAAACTCTGGAGCAAATGCAAAGAAAACATGGAGGAATGCTAGTGCGAAATCCACTTTCAAGAAATTCTACTCATGAAATGTATTGGGTTTCATGTGGAACAGGAAACATTGTGTCAGCAGTAAACATGACATCCAGAATGTTGCTAAATCGATTCACAATGGCTCACAGGAAACCAACATATGAAAGAGACGTGGACCTAGGCGCTGGAACAAGACATGTGGCAGTGGAACCAGAGGTAGCCAACCTAGATATCATTGGCCAGAGGATAGAGAACATAAAACATGAACACAAGTCAACATGGCATTATGATGAGGACAATCCATATAAAACATGGGCCTATCATGGATCATATGAGGTCAAGCCATCAGGATCAGCCTCATCCATGGTCAATGGTGTGGTGAAACTGCTCACCAAACCATGGGATGTCATCCCCATGGTCACACAAATAGCCATGACTGACACTACACCCTTTGGACAACAGAGGGTGTTTAAAGAGAAAGTTGACACACGCACACCAAAAGCAAAACGAGGCACAACACAAATCATGGAGGTGACAGCCAGGTGGTTATGGGGTTTTCTTTCTAGAAACAAGAAGCCAAGAATTTGTACAAGAGAGGAGTTCACAAGAAAAGTTAGGTCAAACGCAGCCATCGGAGCAGTGTTCGTTGACGAAAATCAATGGAACTCAGCAAAAGAAGCAGTGGAAGATGAGCGGTTCTGGGAGCTTGTGCACAGAGAGAGGGAGCTTCACAAACAGGGAAAATGTGCTACGTGTGTTTACAACATGATGGGGAAGAGAGAGAAAAAGCTAGGAGAATTTGGAAAGGCAAAAGGAAGTCGTGCAATATGGTACATGTGGTTGGGAGCACGCTTTCTAGAGTTCGAAGCTCTTGGTTTCATGAACGAAGACCACTGGTTCAGCAGAGAGAATTCACTCAGCGGAGTGGAAGGAGAAGGACTCCACAAACTTGGATATATACTCAGAGACATATCAAAGATTCCAGGGGGAAACATGTATGCAGATGACACAGCCGGATGGGATACAAGGATAACAGAGGATGACCTTCAGAATGAGGCCAAAATTACCGACATCATGGAACCCGAACATGCCCTACTGGCTAAGGCAATCTTCAAGCTAACCTACCAAAATAAAGTGGTAAGGGTACAGAGACCAGCAAAAAATGGAACCGTGATGGATGTCATATCCAGACGTGACCAGAGAGGAAGTGGCCAGGTCGGAACTTATGGCTTAAACACTTTCACCAACATGGAAGCCCAGCTGATAAGACAAATGGAGTCTGAGGGAATCTTTTCACCCAGTGAATTAGAGACCCCAAATTTAGCCGAGAGAGTTCTCGACTGGCTGGAAAAATATGGCGTCGAAAGGCTAAAAAGAATGGCAATCAGTGGAGATGACTGCGTAGTGAAACCAATTGATGATAGGTTTGCAACAGCCTTAACAGCTCTGAATGATATGGGAAAAGTAAGAAAAGATATACCACAATGGGAACCCTCAAAAGGATGGAATGATTGGCAACAAGTGCCTTTTTGTTCACACCACTTCCACCAGCTGATTATGAAGGATGGGAGGGAAATAGTGGTGCCATGCCGCAACCAAGATGAACTTGTGGGTAGAGCTAGAGTATCACAAGGTGCTGGATGGAGCCTGAGAGAAACCGCATGCCTAGGCAAATCATATGCACAAATGTGGCAGCTGATGTACTTCCACAGGAGAGATCTGAGACTAGCCGCTAATGCTATCTGTTCAGCCGTTCCAGTTGATTGGGTCCCAACCAGCCGTACCACCTGGTCGATCCATGCCCATCACCAATGGATGACAACAGAAGACATGCTGTCAGTGTGGAATAGGGTTTGGATAGAGGAAAACCCATGGATGGAGGACAAAACCCATATATCCAGTTGGGAAGATGTTCCTTATTTAGGGAAAA
			GGGAAGATCAATGGTGTGGATCCCTGATAGGCTTAACAGCAAGGGCCACCTGGGCCACCAACATACAAGTGGCCATAAACCAAGTGAGAAGACTAATTGGGAATGAGAATTATCTAGATTACATGACATCAATGAAGAGATTCAAGAACGAGAGTGATCCCGAAGGGGCACTCTGG
		</sequence>
		<sequence>
			<taxon idref="EU081276_Singapore_2005"/>
			ATGAACAACCAACGAAAAAAGACGGCTCGACCGTCTTTCAATATGCTGAAACGCGCGAGAAACCGCGTGTCAACTGTTTCACAGTTGGCGAAGAGATTCTCAAAAGGATTGCTCTCAGGCCAAGGACCCATGAAACTGGTGATGGCTTTCATAGCATTCCTAAGATTTCTAGCCATACCCCCAACAGCAGGAATTTTGGCTAGATGGGGCTCATTCAAGAAGAATGGAGCGATCAAAGTGCTACGGGGTTTCAAGAAAGAAATCTCAAACATGTTGAATATAATGAATAGAAGGAAAAGATCTGTGACCATGCTCCTTATGCTGATGCCTACAGCCTTGGCGTTCCATTTGACTACACGAGGGGGAGAGCCGCACATGATAGTCAGCAAGCAGGAAAGAGGAAAGTCACTTTTGTTTAAGACCTCAGCAGGTGTCAACATGTGCACCCTTATAGCGATGGATTTGGGAGAGTTATGTGAGGACACACTGACTTACAAATGCCCTCGAATCACTGAGGCGGAACCAGATGACGTTGATTGTTGGTGCAATGCCACAGACACATGGGTGACCTATGGAACATGTTCCCAAACTGGCGAGCACCGACGAGACAAACGTTCCGTCGCATTGGCCCCACACGTGGGACTTGGTTTGGAAACAAGAACCGAAACGTGGATGTCCTCCGAAGGCGCTTGGAAACAGATACAAAGAGTGGAGACTTGGGCCCTGAGACACCCAGGATTCACGGTGATAGCCCTTTTTCTAGCACATGCCATAGGAACATCCATCACCCAGAAAGGGATTATCTTCATTTTGTTAATGCTGGTTACACCATCCATGGCCATGCGATGCGTGGGAATAGGCAGCAGGGACTTCGTGGAAGGACTGTCAGGAGCAACTTGGGTAGATGTGGTGCTGGAACATGGAAGTTGCGTCACTACCATGGCAAAAGACAAACCAACATTGGACATTGAACTCTTGAAGACGGAAGTCACAAACCCTGCCGTCCTGCGCAAACTGTGCATTGAAGCTAAAATATCAAACACCACCACCGACTCAAGATGTCCAACACAAGGAGAAGCCACACTGGTGGAAGAACAAGACGCGAACTTTGTGTGTCGACGAACGTTTGTGGACAGAGGCTGGGGCAATGGCTGTGGGCTCTTCGGAAAAGGAAGCCTTATAACGTGTGCTAAGTTCAAGTGTGTGACAAAACTGGAAGGAAAAATAGTTCAATATGAAAACTTGAAATATTCAGTAATAGTCACCGTCCACACTGGAGACCAGCATCAGGTGGGAAATGAAAGCACAGAACATGGGACAACTGCAACTATAACACCTCAAGCTCCTACGACAGAAATACAGCTGACCGACTACGGAGCTCTTACATTGGATTGTTCACCTAGAACAGGACTAGACTTTAATGAAATGGTGTTGTTGACAATGAAAGAAAAATCATGGCTAGTCCACAAACAATGGTTTCTAGACCTACCACTGCCTTGGACCTCGGGAGCTTCAACAACACAAGAAACTTGGAACAGACAAGATTTGCTGGTGACATTTAAGACAGCTCATGCAAAGAAGCAGGAAGTAGTCGTACTAGGATCACAAGAAGGAGCAATGCACACTGCGCTGACCGGAGCGACGGAAATCCAAACATCTGGAACGACAACAATTTTTGCAGGACACTTGAAATGTAGACTAAAGATGGACAAACTGACTCTAAAAGGGATGTCATATGTGATGTGCACAGGCTCATTCAAGCTAGAGAAAGAAGTGGCTGAGACCCAGCATGGAACCGTTCTAGTGCAGATTAAATACGAAGGAACAGATGCACCATGCAAGATCCCTTTTTTGACCCAAGATGAAAAAGGAGTAACCCAGAATGGGAGATTGATAACAGCCAACCCCATAGTCACTGACAAAGAAAAACCAGTCAACATTGAGGCAGAACCGCCTTTTGGTGAGAGTTACATCGTGATAGGAGCAGGTGAAAAAGCTTT
			GAAACTAAGCTGGTTCAAGAAAGGAAGCAGCATAGGGAAAATGTTTGAGGCAACTGCCAGAGGAGCACGAAGGATGGCCATACTGGGAGACACCGCATGGGACTTTGGTTCTATAGGAGGAGTGTTCACGTCTGTTGGAAAATTAGTACACCAGATCTTTGGAACTGCATATGGAGTTTTGTTCAGCGGTGTTTCCTGGACCATGAAAATAGGAATAGGGGTTCTGCTGACATGGCTAGGATTAAACTCAAGGAGCACGTCCCTTTCGATGACGTGCATTGCAGTTGGCTTAGTAACGCTATACTTAGGAGTCATGGTTCAGGCGGATTCAGGATGTGTAATTAATTGGAAAGGTAGAGAACTCAAATGTGGAAGTGGCATTTTTGTCACCAATGAAGTTCACACTTGGACAGAGCAATACAAATTTCAAGCTGATTCCCCAAAGAGACTATCAGCAGCCATTGGGAAGGCATGGGAGGAGGGTGTGTGTGGAATTCGATCAGCAACTCGTCTCGAGAACATCATGTGGAAGCAAATATCAAATGAATTGAACCACATCTTACTTGAAAATGACATGAAATTCACAGTGGTTGTAGGAGATGTTGCTGGGATCTTGGCTCAAGGGAAAAAAATGATTAGGCCACAACCCATGGAACACAAATACTCGTGGAAAAGCTGGGGAAAGGCTAAAATCATAGGGGCAGATGTACAGAACACCACCTTTATCATCGATGGCCCAAACACCCCAGAATGCCCTGATGATCAAAGAGCATGGAACATTTGGGAAGTTGAGGATTATGGATTTGGAATTTTCACGACAAACATATGGCTGAAATTGCGTGACTCCTACACCCAGGTGTGTGACCACCGGCTAATGTCAGCTGCCATCAAGGACAGCAAGGCAGTTCACGCTGACATGGGGTACTGGATAGAAAGTGAAAAGAACGAGACCTGGAAGCTGGCAAGAGCCTCTTTCATAGAAGTCAAAACATGTATCTGGCCAAAATCTCACACTCTATGGAGCAATGGAGTTCTGGAAAGTGAAATGATAATTCCAAAGATCTATGGAGGACCAATATCTCAGCACAACTACAGACCAGGATATTTCACACAAACGGCAGGGCCGTGGCACCTAGGCAAGCTGGAACTGGATTTTGATTTGTGTGAGGGTACCACGGTTGTTGTGGATGAACATTGTGGAAATCGAGGACCATCTCTTAGGACCACAACAGTCACAGGAAAGATAATCCATGAATGGTGTTGCAGATCTTGTACGCTACCACCCTTACGTTTCAGAGGAGAAGATGGGTGCTGGTACGGTATGGAAATCAGACCAGTCAAGGAAAAGGAAGAGAATCTAGTCAAATCAATGGTCTCTGCAGGGTCAGGGGAAGTGGACAGCTTTTCACTAGGACTGCTATGCATATCAATAATGATCGAAGAGGTGATGAGATCCAGATGGAGTAGAAAAATGCTGATGACTGGAACACTGGCTGTGTTCTTCCTTCTCATAATGGGACAAGTGACATGGAATGATCTGATCAGATTATGCATCATGGTTGGAGCCAACGCTTCCGACAGGATGGGGATGGGAACGACGTACCTAGCTCTGATGGCCACTTTTAAAATGAGACCAATGCTTGCTGTAGGGCTACTATTCCGCAGACTAACATCCAGAGAAGTTCTTCTTCTAACAATTGGATTGAGTCTAGTGGCATCTGTGGAGTTACCAAATTCCTTGGAGGAGCTGGGGGATGGACTTGCAATGGGCATTATGATTTTAAAATTATTGACTGACTTTCAATCACATCAGCTGTGGGCTACCTTGCTGTCCTTGACATTTATCAAAACAACGTTTTCCTTGCACTATGCATGGAAGACAATGGCTATGGTACTGTCAATTGTATCTCTCTTCCCCTTATGCCTGTCCACGACCTCCCAAAAAACAACATGGCTTCCGGTGCTATTGGGATCTCTTGGATGCAAACCACTAACCATGT
			TTCTTATAGCAGAAAACAAAATCTGGGGAAGGAAAAGTTGGCCCCTCAATGAAGGAATCATGGCTGTTGGAATTGTCAGCATCCTACTAAGTTCACTCCTCAAAAATGATGTGCCGCTAGCTGGACCACTAATAGCTGGAGGCATGCTAATAGCATGTTATGTTATATCTGGAAGCTCAGCCGATCTATCACTAGAGAAAGCGGCTGAGGTCTCCTGGGAAGAAGAAGCAGAACACTCTGGTGCCTCACACAACATATTAGTGGAGGTCCAAGATGATGGAACCATGAAGATAAAGGATGAAGAGAGAGATGACACGCTAACCATTCTCCTTAAAGCAACTCTGCTAGCAGTTTCAGGGGTGTACCCATTATCAATACCAGCGACCCTTTTTGTGTGGTACTTTTGGCAGAAAAAGAAACAGAGATCTGGAGTGTTGTGGGACACACCTAGCCCTCCAGAAGTGGAAAGAGCAGTTCTTGATGATGGTATCTATAGAATCATGCAGAGAGGACTGTTGGGCAGGTCCCAAGTAGGGGTAGGAGTTTTTCAAGAAAACGTGTTCCACACAATGTGGCATGTCACCAGGGGAGCTGTACTCATGTATCAAGGGAAGAGACTGGAACCGAGCTGGGCCAGTGTCAAAAAAGACCTGATCTCATATGGAGGAGGTTGGAGGCTTCAAGGATCCTGGAACACGGGAGAAGAAGTGCAGGTGATTGCTGTTGAACCAGGGAAAAACCCCAAAAATGTACAAACAGCCCCGGGCACCTTTAAGACCCCTGAAGGCGAAGTTGGAGCCATTGCCCTAGATTTTAAACCCGGCACATCTGGATCTCCCATCGTGAACAGAGAAGGGAAAATAGTAGGTCTTTATGGAAATGGAGTAGTGACAACAAGTGGAACCTACGTCAGTGCCATAGCTCAAGCTAAAGCATCACAAGAAGGGCCCCTACCAGAGATTGAAGATGAGGTGTTTAGGAAAAGAAACTTAACAATAATGGACCTACATCCAGGATCGGGGAAAACAAGAAGATACCTTCCAGCCATAGTCCGTGAGGCCATAAAAAGGAAGCTGCGCACACTAATTCTGGCTCCCACAAGGGTTGTCGCTTCCGAAATGGCAGAGGCGCTCAAGGGAATGCCAATAAGGTACCAAACAACAGCAGTGAAGAGTGAACACACAGGAAAAGAGATAGTTGACCTCATGTGTCACGCCACTTTCACCATGCGCCTCCTGTCTCCCGTGAGAGTTCCCAATTACAACATGATTATCATGGATGAAGCACATTTCACCGATCCATCCAGCATAGCGGCTAGAGGGTACATCTCAACCCGAGTGGGCATGGGTGAAGCAGCTGCGATCTTCATGACAGCCACTCCCCCAGGATCAGTGGAGGCCTTTCCACAGAGCAACGCAGTTATCCAAGATGAGGAAAGAGACATTCCTGAGAGATCATGGAACTCAGGCTATGAGTGGATCACTGACTTCCCAGGCAAAACAGTTTGGTTTGTTCCAAGCATTAAATCAGGAAATGATATTGCCAACTGCTTAAGAAAGAATGGGAAACGGGTGATTCAATTGAGCAGAAAAACCTTTGACACAGAGTACCAAAAAACAAAAAATAACGACTGGGACTACGTCGTCACAACAGACATCTCTGAAATGGGAGCAAATTTCCGGGCCGACAGGGTGATAGACCCAAGACGGTGTCTGAAACCGGTAATACTAAAAGATGGTCCAGAGCGTGTCATTTTAGCAGGACCGATGCCAGTGACTGTGGCCAGTGCCGCCCAGAGGAGAGGAAGAATTGGAAGGAACCACAATAAGGAAGGTGATCAGTACATCTACATGGGACAGCCTTTAAACAACGATGAAGATCACGCTCACTGGACGGAAGCAAAAATGCTCCTTGATAATATAAACACACCAGAAGGGATTATCCCAGCCCTCTTCGAGCCGGAGAGAGAAAAGAGTGCAGCAATAGACGGGGAATACAGA
			CTGCGGGGTGAAGCAAGGAAAACGTTTGTGGAGCTCATGAGAAGAGGAGATCTACCTGTCTGGCTATCCTACAAAGTTGCCTCAGAAGGCTTCCAGTACTCTGATAGAAGATGGTGCTTTGACGGGGAAAGGAACAACCAGGTGTTGGAGGAGAACATGGACGTGGAGATCTGGACAAAAGAAGGAGAAAGAAAGAAACTACGACCCCGCTGGCTGGATGCCAGAACATACTCAGACCCACTGGCCCTGCGCGAGTTTAAAGAGTTTGCAGCAGGAAGAAGAAGCGTCTCAGGTGATCTAATATTAGAAATAGGGAAACTTCCACAACACTTGACGCAAAGGGCCCAGAATGCCTTGGACAACCTGGTTATGTTGCACAATTCCGAACAAGGAGGAAGAGCCTATAGACATGCAATGGAAGAACTGCCAGACACCATAGAAACGTTGATGCTCCTAGCTTTGATAGCTGTGTTAACTGGTGGAGTGACGCTGTTCTTCCTATCAGGAAGGGGCTTAGGGAAAACATCTATCGGCCTACTCTGCGTGATGGCTTCAAGCGTACTGCTATGGATGGCCAGTGTAGAGCCCCATTGGATAGCGGCCTCCATCATACTGGAGTTCTTCCTGATGGTGCTGCTTATTCCAGAGCCAGACAGACAACGCACTCCGCAGGACAACCAGCTGGCATATGTGGTGATAGGTTTGTTATTCATGATACTGACAGTAGCAGCCAATGAGATGGGACTGCTGGAAACCACAAAGAAGGACTTAGGGATTGGCCATGTGGCTGTTGAAAATCACCACCATGCCGCAATGCTGGACGTAGACTTACATCCAGCTTCAGCCTGGACCCTCTATGCAGTGGCCACAACAATTATCACTCCCATGATGAGGCACACAATCGAAAACACAACGGCAAACATTTCCCTGACTGCCATTGCAAACCAGGCAGCTATCTTGATGGGACTTGACAAAGGATGGCCAATATCGAAGATGGACATAGGAGTTCCACTTCTCGCCTTGGGGTGCTATTCCCAAGTGAATCCACTGACGCTGACAGCGGCGGTATTGATGCTAGTGGCTCATTACGCTATAATTGGACCTGGACTGCAAGCGAAAGCTACTAGAGAAGCTCAAAAAAGGACAGCGGCCGGAATAATGAAAAATCCAACCGTTGATGGAATCGTTGCAATAGATTTGGACCCTGTGGTTTATGATGCGAAATTTGAGAAACAACTAGGCCAAATAATGTTGTTGATACTATGCACATCACAGATCCTTTTGATGCGGACTACATGGGCCTTGTGCGAATCCATCACACTGGCCACTGGACCTCTGACCACGCTCTGGGAGGGATCTCCAGGAAAATTTTGGAACACCACGATAGCGGTTTCCATGGCAAACATTTTCAGAGGAAGTTATCTAGCAGGAGCAGGTCTGGCCTTCTCATTGATGAAATCCCTAGGAGGAGGTAGGAGAGGCACGGGAGCCCAAGGGGAAACACTGGGAGAGAAATGGAAAAGACAGCTGAACCAACTGACCAAGTCAGAATTCAACACCTATAAAAGGAGTGGGATTATGGAAGTGGACAGATCCGAAGCCAAAGAGGGACTGAAAAGAGGAGAAACAACCAAACATGCAGTGTCGAGAGGAACCGCTAAATTGAGGTGGTTTGTGGAGAGGAACCTTGTGAAACCAGAAGGGAAAGTCATAGACCTCGGTTGTGGAAGAGGTGGCTGGTCATACTATTGCGCTGGGCTGAAGAAAGTCACAGAAGTGAAGGGATATACAAAAGGAGGACCTGGACATGAAGAACCAATCCCAATGGCGACCTATGGATGGAACCTAGTAAAGCTGCACTCCGGGAAAGACGTATTCTTTATACCACCTGAGAAATGTGACACCCTCTTGTGTGATATTGGTGAGTCCTCTCCAAACCCAACTATAGAGGAAGGAAGAACGCTACGCGTCCTAAAGATGGTGGAACCATGGCTCAGAGG
			AAACCAATTCTGCATAAAAATTCTGAATCCCTACATGCCAAGTGTGGTGGAAACTCTGGAGCAAATGCAAAGAAAACATGGAGGAATGCTAGTGCGAAATCCACTTTCAAGAAATTCTACTCATGAAATGTATTGGGTTTCATGTGGAACAGGAAACATTGTGTCAGCAGTAAACATGACATCCAGAATGTTGCTAAATCGATTCACAATGGCTCACAGGAAACCAACATATGAAAGAGACGTGGACCTAGGCGCCGGAACAAGACATGTGGCAGTGGAACCAGAGGTAGCCAACCTAGATATCATTGGCCAGAGGATAGAGAACATAAAACATGAACACAAGTCAACATGGCATTATGATGAGGACAATCCATATAAAACATGGGCCTATCATGGATCATATGAGGTCAAGCCATCAGGATCAGCCTCATCCATGGTCAATGGTGTGGTGAAACTGCTCACCAAACCATGGGATGTCATCCCCATGGTCACACAAATAGCCATGACTGACACCACACCCTTTGGACAACAGAGGGTGTTTAAAGAGAAAGTTGACACACGCACACCAAAAGCAAAACGAGGCACAGCACAAATCATGGAGGTGACAGCCAGGTGGTTATGGGGTTTTCTTTCTAGAAACAAGAAGCCAAGAATTTGTACAAGAGAGGAGTTTACAAGAAAAGTTAGGTCAAACGCAGCCATCGGAGCAGTGTTCGTTGACGAAAATCAATGGAACTCAGCAAAAGAAGCAGTGGAAGATGAGCGGTTCTGGGACCTTGTGCACAGAGAGAGGGAGCTTCACAAACAGGGAAAATGTGCTACGTGTGTTTACAACATGATGGGGAAGAGAGAGAAAAAGCTAGGAGAATTTGGAAAGGCAAAAGGAAGTCGTGCAATATGGTACATGTGGTTGGGAGCACGCTTTCTAGAGTTCGAAGCTCTTGGTTTCATGAACGAAGACCACTGGTTCAGCAGAGAGAATTCACTCAGCGGAGTGGAAGGAGAAGGACTCCACAAACTTGGATATATACTCAGAGACATATCAAAGATTCCAGGGGGAAACATGTATGCAGATGACACAGCCGGATGGGATACAAGGATAACAGAGGATGACCTTCAGAATGAGGCCAAAATTACTGACATCATGGAACCCGAACATGCCCTACTGGCTAAGGCAATCTTCAAGCTAACCTACCAAAATAAAGTGGTAAGGGTACAGAGACCAGCAAAAAATGGAACCGTGATGGATGTCATATCCAGACGTGACCAGAGAGGAAGTGGCCAGGTCGGAACTTATGGCTTAAACACTTTCACCAACATGGAAGCCCAGCTGATAAGACAAATGGAGTCTGAGGGAATCTTTTCACCCAGTGAATTAGAGACCCCAAATTTAGCCGAGAGAGTTCTCGGCTGGCTGGAAAAATATGGCGTCGAAAGGCTAAAAAGAATGGCAATCAGTGGAGATGACTGCGTAGTGAAACCAATTGATGATAGGTTTGCAACAGCCTTAACAGCTCTGAATGATATGGGAAAAGTAAGAAAAGATATACCGCAATGGGAACCCTCAAAAGGATGGAATGATTGGCAACAAGTGCCTTTTTGTTCACACCACTTCCACCAGCTGATTATGAAGGATGGGAGGGAAATAGTGGTGCCATGCCGCAACCAAGATGAACTTGTGGGTAGGGCTAGAGTATCACAAGGTGCTGGATGGAGCCTGAGAGAAACCGCATGCCTAGGCAAATCATATGCACAAATGTGGCAGCTGATGTACTTCCACAGGAGAGACCTGAGACTAGCTGCTAATGCTATCTGTTCAGCCGTTCCAGTTGATTGGGTCCCAACCAGCCGTACCACCTGGTCGATCCATGCCCATCACCAATGGATGACAACAGAAGACATGCTGTCAGTGTGGAATAGGGTTTGGATAGAGGAAAACCCATGGATGGAGGACAAAACCCATATATCCAGTTGGGAAGATGTTCCATATTTAGGGAAAA
			GGGAAGATCAATGGTGTGGATCCCTGATAGGCTTAACAGCAAGGGCCACCTGGGCCACCAACATACAAGTGGCCATAAACCAAGTGAGAAGACTAATTGGGAATGAGAATTATCTAGATTACATGACATCAATGAAGAGATTCAAGAACGAGAGTGATCCCGAAGGGGCACTCTGG
		</sequence>
		<sequence>
			<taxon idref="FJ469909_Singapore_2005"/>
			ATGAACAACCAACGAAAAAAGACGGCTCGACCGTCTTTCAATATGCTGAAACGCGCGAGAAACCGCGTGTCAACTGTTTCACAGTTGGCGAAGAGATTCTCAAAAGGATTGCTCTCAGGCCAAGGACCCATGAAACTGGTGATGGCTTTCATAGCATTCCTAAGATTTCTAGCCATACCCCCAACAGCAGGAATTTTGGCTAGATGGGGCTCATTCAAGAAGAACGGAGCGATCAAAGTGCTACGGGGTTTCAAGAAAGAAATCTCAAACATGTTGAATATAATGAATAGAAGGAAAAGATCTGTGACCATGCTCCTTATGCTGATGCCTACAGCCTTGGCGTTCCATTTGACTACACGAGGGGGAGAGCCGCACATGATAGTCAGCAAGCAGGAAAGAGGAAAGTCACTTTTGTTTAAGACCTCAGCAGGTGTCAACATGTGCACCCTTATAGCGATGGATTTGGGAGAGTTATGTGAGGACACAATGACTTACAAATGCCCTCGAATCACTGAGGCGGAACCAGATGACGTTGATTGTTGGTGCAATGCCACAGACACATGGGTGACCTATGGAACATGTTCCCAAACTGGCGAGCACCGACGAGACAAACGTTCCGTCGCACTGGCCCCACACGTGGGACTTGGTTTGGAAACAAGAACCGAAACGTGGATGTCCTCCGAAGGCGCTTGGAAACAGATACAAAGAGTGGAGACTTGGGCCCTGAGACACCCAGGATTTACGGTGATAGCCCTTTTTCTAGCACATGCCATAGGAACATCCATCACCCAGAAAGGGATTATCTTCATTTTGTTAATGCTGGTTACACCATCCATGGCCATGCGATGCGTGGGAATAGGCAGCAGGGACTTCGTGGAAGGACTGTCAGGAGCAACTTGGGTAGATGTGGTGCTGGAACATGGAAGTTGCGTCACTACCATGGCAAAAGACAAACCAACATTGGACATTGAACTCTTGAAGACGGAAGTCACAAACCCTGCCGTCCTGCGCAAACTGTGCATTGAAGCTAAAATATCAAACACCACCACCGACTCAAGATGTCCAACACAAGGAGAAGCCACACTGGTGGAAGAACAAGACGCGAACTTTGTGTGTCGACGAACGTTTGTGGACAGAGGCTGGGGCAATGGCTGTGGGCTCTTCGGAAAAGGAAGCCTTATAACGTGTGCTAAGTTCAAGTGTGTGACAAAACTGGAAGGAAAAATAGTTCAATATGAAAACTTGAAATATTCAGTAATAGTCACCGTCCACACCGGAGACCAGCATCAGGTGGGAAATGAAAGCACAGAACATGGGACAACTGCAACTATAACACCTCAAGCTCCTACGACAGAAATACAGCTGACCGACTACGGAGCTCTTACATTGGATTGTTCACCTAGAACAGGACTAGACTTTAATGAAATGGTGTTGTTGACAATGAAAGAAAAATCATGGCTAGTCCACAAACAATGGTTTCTAGACCTACCACTGCCTTGGACCTCGGGAGCTTCAACATCACAAGAAACTTGGAACAGACAAGATTTGCTGGTGACATTTAAGACAGCTCATGCAAAGAAGCAGGAAGTAGTCGTACTAGGATCACAAGAAGGAGCAATGCACACTGCGTTGACCGGAGCGACGGAAATCCAAACGTCTGGAACGACAACAATTTTTGCAGGACACTTGAAATGTAGACTAAAGATGGACAAACTGACTCTAAAAGGGATGTCATATGTGATGTGCACAGGCTCATTCAAGCTAGAGAAAGAAGTGGCTGAGACCCAGCATGGAACCGTTCTAGTGCAGATTAAATACGAAGGAACAGATGCACCATGCAAGATCCCTTTTTCGACCCAAGATGAAAAAGGAGTAACCCAGAATGGGAGATTGATAACAGCCAACCCCATAGTCACTGACAAAGAAAAACCAGTCAACATTGAGGCAGAACCGCCTTTTGGTGAGAGTTACATCGTGATAGGAGCAGGTGAAAAAGCTTT
			GAAACTAAGCTGGTTCAAGAAAGGAAGCAGCATAGGGAAAATGTTTGAGGCAACTGCCAGAGGAGCACGAAGGATGGCCATACTGGGAGACACCGCATGGGACTTTGGTTCTATAGGAGGAGTGTTCACGTCTGTTGGAAAATTAGTACACCAGATTTTTGGAACTGCATATGGAGTTTTGTTCAGCGGTGTTTCCTGGACCATGAAAATAGGAATAGGGGTTCTGCTGACATGGCTAGGATTAAACTCAAGGAGCACGTCCCTTTCGATGACGTGCATTGCAGTTGGCCTAGTAACGCTATACTTAGGAGTCATGGTTCAGGCGGATTCAGGATGTGTAATTAATTGGAAAGGTAGAGAACTCAAATGTGGAAGTGGCATTTTTGTCACCAATGAAGTTCACACTTGGACAGAGCAATACAAATTTCAAGCTGATTCCCCAAAGAGACTATCAGCAGCCATTGGGAAGGCATGGGAGGAGGGTGTGTGTGGAATTCGATCAGCAACTCGTCTCGAGAACATCATGTGGAAGCAAATATCAAATGAATTGAACCACATCTTACTTGAAAATGACATGAAATTCACAGTGGTTGTAGGAGATGTTGCTGGGATCTTGGCTCAAGGAAAAAAAATGATTAGGCCACAACCCATGGAACACAAATACTCGTGGAAAAGCTGGGGAAAGGCTAAAATCATAGGGGCAGATGTACAGAACACCACCTTTATCATCGACGGCCCAGACACCCCAGAATGCCCTGATGATCAAAGAGCATGGAACATTTGGGAAGTTGAGGATTATGGATTTGGAATTTTCACGACAAACATATGGCTGAAATTGCGTGACTCCTACACCCAAGTGTGTGACCACCGGCTAATGTCAGCTGCCATCAAGGACAGCAAGGCAGTTCACGCTGACATGGGGTACTGGATAGAAAGTGAAAAGAACGAGACCTGGAAGCTGGCAAGAGCCTCTTTCATAGAAGTCAAAACATGTATCTGGCCAAAATCTCACACTCTATGGAGTAATGGAGTTCTGGAAAGTGAAATGATAATTCCAAAGATCTATGGAGGACCAATATCTCAGCACAACTACAGACCAGGATATTTCACACAAACGGCAGGGCCGTGGCACCTAGGCAAGTTGGAACTGGATTTTGATTTGTGTGAGGGTACCACGGTTGTTGTGGATGAACATTGTGGAAATCGAGGACCATCTCTTAGGACCACAACAGTCACAGGAAAGATAATTCATGAATGGTGTTGCAGATCTTGTACGCTACCACCCTTACGTTTCAGAGGAGAAGATGGGTGCTGGTACGGTATGGAAATCAGACCAGTCAAGGAAAAGGAAGAGAATCTAGTCAAATCAATGGTCTCTGCAGGGTCAGGGGAAGTGGACAGCTTTTCACTAGGACTGCTATGCATATCAATAATGATCGAAGAGGTGATGAGATCCAGATGGAGTAGAAAAATGCTGATGACTGGAACACTGGCTGTGTTCTTCCTTCTCATAATGGGACAATTGACATGGAATGATCTGATCAGATTATGCATCATGGTTGGAGCCAACGCTTCCGACAGGATGGGGATGGGAACGACGTACCTAGCTCTGATGGCCACTTTTAAAATGAGACCAATGTTTGCTATAGGGCTACTATTCCGCAGACTAACATCCAGAGAAGTTCTTCTTCTAACAATTGGATTGAGTCTAGTGGCATCTGTGGAGTTACCAAATTCCTTGGAGGAGCTGGGGGATGGACTTGCAATGGGCATCATGATTTTAAAATTATTGACTGACTTTCAATCACATCAGCTGTGGGCTACCTTGCTGTCCTTGACATTTATCAAAACAACGTTTTCCTTGCACTATGCATGGAAGACAATGGCTATGGTACTGTCAATTGTATCTCTCTTCCCCTTATGCCTGTCCACGACCTCCCAAAAAACAACATGGCTTCCGGTGCTATTGGGATCTCTTGGATGCAAACCACTAACCATGT
			TTCTTATAGCAGAAAACAAAATCTGGGGAAGGAAAAGTTGGCCCCTCAATGAAGGAATCATGGCTGTTGGAATAGTCAGCATCCTACTAAGTTCACTCCTCAAAAATGATGTGCCGCTAGCTGGGCCACTAATAGCTGGAGGCATGCTAATAGCATGTTATGTTATATCTGGAAGCTCAGCCGATCTATCACTAGAGAAAGCGGCTGAGGTCTCCTGGGAAGAAGAAGCAGAACACTCTGGTGCCTCACACAACATATTAGTGGAGGTCCAAGATGATGGAACCATGAAGATAAAGGATGAAGAGAGAGATGACACGCTAACCATTCTCCTTAAAGCAACTCTGCTAGCAGTTTCAGGGGTGTACCCATTATCAATACCAGCGACCCTTTTTGTGTGGTACTTTTGGCAGAAAAAGAAACAGAGATCTGGAGTGTTATGGGACACACCTAGCCCTCCAGAAGTGGAAAGAGCAGTTCTTGATGATGGTATCTATAGAATCATGCAGAGAGGACTGTTGGGCAGGTCCCAAGTAGGGGTAGGAGTTTTTCAAGAAAACGTGTTCCACACAATGTGGCATGTCACCAGGGGAGCTGTACTCATGTATCAAGGGAAGAGACTGGAACCGAGCTGGGCCAGTGTCAAAAAAGACCTGATCTCATATGGAGGAGGTTGGAGGCTTCAAGGATCCTGGAACACGGGAGAAGAAGTGCAGGTGATTGCTGTTGAACCAGGGAAAAACCCCAAAAATGTACAAACAGCGCCGGGCACCTTTAAGACCCCTGAAGGCGAAGTTGGAGCCATTGCCCTAGATTTTAAACCCGGCACATCTGGATCTCCCATCGTGAACAGAGAAGGGAAAATAGTAGGTCTTTATGGAAATGGAGTAGTGACAACAAGTGGAACCTACGTCAGTGCCATAGCTCAAGCTAAAGCATCACAAGAAGGGCCCCTACCAGAGATTGAAGACGAGGTGTTTAGGAAAAGAAACTTAACAATAATGGACCTACATCCAGGATCGGGGAAAACAAGAAGATACCTTCCAGCCATAGTCCGTGAGGCCATAAAAAGGAAGCTGCGCACACTAATTCTGGCTCCCACAAGGGTTGTCGCTTCCGAAATGGCAGAGGCGCTCAAGGGAATGCCAATAAGGTACCAAACAACAGCAGTGAAGAGTGAACACACAGGAAAAGAGATAGTTGACCTCATGTGTCACGCCACTTTCACCATGCGCCTCCTGTCTCCCGTGAGAGTTCCCAATTACAATATGATTATCATGGATGAGGCACATTTCACCGATCCATCCAGCATAGCGGCTAGAGGGTACATCTCAACCCGAGTGGGCATGGGTGAAGCAGCTGCGATCTTCATGACAGCCACTCCCCCAGGATCAGTGGAGGCCTTTCCACAGAGCAACGCAGTTATCCAAGATGAGGAAAGAGACATTCCTGAGAGATCATGGAACTCAGGCTATGAGTGGATCACTGACTTCCCAGGCAAAACAGTTTGGTTTGTTCCAAGCATTAAATCAGGAAATGATATTGCCAACTGCTTAAGAAAGAATGGGAAACGGGTGATTCAATTGAGCAGAAAAACCTTTGACACAGAGTACCAAAAAACAAAAAATAACGACTGGGACTACGTCGTCACAACAGACATTTCCGAAATGGGAGCAAATTTCCGGGCCGACAGGGTGATAGACCCAAGACGGTGTCTGAAACCGGTAATACTAAAAGATGGTCCAGAGCGTGTCATTTTAGCAGGACCGATGCCAGTGACTGTGGCCAGTGCCGCCCAGAGGAGAGGAAGAATTGGAAGGAACCACAATAAGGAAGGTGATCAGTACATCTACATGGGACAGCCTTTAAACAACGATGAAGATCACGCTCACTGGACGGAAGCAAAAATGCTCCTTGATAATATAAACACACCAGAAGGGATTATCCCAGCCCTCTTCGAGCCGGAGAGAGAAAAGAGTGCAGCAATAGACGGGGAATACAGA
			CTGCGGGGTGAAGCAAGGAAAACGTTTGTGGAGCTCATGAGAAGAGGAGATCTACCTGTCTGGCTATCCTACAAAGTTGCCTCAGAAGGCTTCCAGTACTCTGATAGAAGATGGTGCTTTGACGGGGAAAGGAACAACCAGGTGTTGGAGGAGAACATGGACGTGGAGATCTGGACAAAAGAAGGAGAAAGAAAGAAACTACGACCCCGCTGGCTGGATGCCAGAACATACTCAGACCCACTGGCCCTGCGCGAGTTTAAAGAGTTTGCAGCAGGAAGAAGAAGCGTCTCAGGTGATCTAATATTAGAAATAGGGAAACTTCCACAACACTTGACGCAAAGGGCCCAGAATGCCTTGGACAACCTGGTTATGTTGCACAACTCCGAACAAGGAGGAAGAGCCTATAGACATGCAATGGAAGAACTGCCAGACACCATAGAAACGTTGATGCTCCTAGCTTTGATAGCTGTGTTAACTGGCGGAGTGACGCTGTTCTTCCTATCAGGAAGGGGCTTAGGGAAAACATCTATCGGCCTACTCTGCGTGATGGCTTCAAGCGTACTGCTATGGATGGCCAGTGTAGAGCCCCATTGGATAGCGGCCTCCATCATACTGGAGTTCTTCCTGATGGTGCTGCTTATTCCAGAGCCAGACAGACAACGCACTCCGCAGGACAACCAGCTGGCATATGTGGTGATAGGTTTGTTATTCATGATACTGACAGTAGCAGCCAATGAGATGGGACTGCTGGAAACCACAAAGAAAGACTTAGGGATTGGCCATGTGGCTGTTGAAAATCACCACCATGCCGCAATGCTGGACGTAGACTTACATCCAGCTTCAGCCTGGACCCTCTATGCAGTGGCCACAACAATTATCACTCCCATGATGAGGCACACAATCGAAAACACAACGGCAAACATTTCCCTGACAGCCATTGCAAACCAGGCAGCTATATTGATGGGACTTGACAAAGGATGGCCAATATCGAAGATGGACATAGGAGTTCCACTTCTCGCCTTGGGGTGCTATTCCCAAGTGAATCCACTGACGCTGACAGCGGCGGTATTGATGCTAGTGGCTCATTACGCTATAATTGGACCTGGACTGCAAGCAAAAGCTACTAGAGAAGCTCAAAAAAGGACAGCGGCCGGAATAATGAAAAATCCAACCGTTGATGGAATCGTTGCAATAGATTTGGACCCTGTGGTTTATGATGCGAAATTTGAGAAACAACTAGGCCAAATAATGTTGTTGATACTGTGCACATCACAGATCCTCTTGATGCGGACTACATGGGCCTTGTGCGAATCCATCACACTGGCCACTGGACCTCTGACCACGCTCTGGGAGGGATCTCCAGGAAAATTTTGGAACACCACGATAGCGGTTTCCATGGCAAACATTTTCAGAGGAAGTTATCTAGCAGGAGCAGGTCTGGCCTTCTCATTAATGAAATCTCTAGGAGGAGGTAGGAGAGGCACGGGAGCCCAAGGGGAAACACTGGGAGAGAAATGGAAAAGACAGCTGAACCAACTGAGCAAGTCAGAATTCAACACCTATAAAAGGAGTGGGATTATGGAAGTGGACAGATCCGAAGCCAAAGAGGGACTGAAAAGAGGAGAAACAACCAAACATGCAGTGTCGAGAGGAACCGCTAAATTGAGGTGGTTTGTGGAGAGGAACCTTGTGAAACCAGAAGGGAAAGTCATAGACCTCGGTTGTGGAAGAGGTGGCTGGTCATACTATTGCGCTGGGCTGAAGAAAGTCACAGAAGTGAAGGGATATACAAAAGGAGGACCTGGACATGAAGAACCAATCCCAATGGCGACCTATGGATGGAACCTAGTAAAGCTGCACTCCGGGAAAGACGTATTCTTTATACCACCTGAGAAATGTGACACCCTTTTGTGTGATATTGGTGAGTCCTCTCCAAACCCAACTATAGAGGAAGGAAGAACGCTACGCGTCCTAAAGATGGTGGAACCATGGCTCAGAGG
			AAACCAATTTTGCATAAAAATTCTGAATCCCTACATGCCAAGTGTGGTGGAAACCCTGGAGCAAATGCAAAGAAAACATGGAGGAATGCTAGTGCGAAATCCACTTTCAAGAAATTCTACCCATGAAATGTATTGGGTTTCATGTGGAACAGGAAACATTGTGTCAGCAGTAAACATGACATCCAGAATGTTGCTAAATCGATTCACAATGGCTCACAGGAAACCAACATATGAAAGAGACGTGGACCTAGGCGCCGGAACAAGACATGTGGCAGTGGAACCAGAGGTAGCCAACCTAGATATCATTGGCCAGAGGATAGAGAACATAAAACATGAACACAAGTCAACATGGCATTATGATGAGGACAATCCATATAAAACATGGGCCTATCATGGATCATATGAGGTCAAGCCATCAGGATCAGCCTCATCCATGGTCAATGGTGTGGTGAAACTGCTCACCAAACCATGGGATGTCATCCCCATGGTCACACAAATAGCCATGACTGACACTACACCCTTTGGACAACAGAGGGTGTTTAAAGAGAAAGTTGACACACGCACACCAAAAGCAAAACGAGGCACAGCACAAATCATGGAGGTGACAGCCAGGTGGTTATGGGGTCTTCTTTCTAGAAACAAGAAGCCAAGAATTTGTACAAGAGAGGAGTTTACAAGAAAAGTTAGGTCAAACGCAGCCATCGGAGCAGTGTTCGTTGACGAAAATCAATGGAACTCAGCAAAAGAAGCAGTGGAAGATGAGCGGTTCTGGGACCTTGTGCACAGAGAGAGGGAGCTTCACAAACAGGGAAAATGTGCCACGTGTGTTTACAACATGATGGGGAAGAGAGAGAAAAAGCTAGGAGAATTTGGAAAGGCAAAAGGAAGTCGTGCAATATGGTACATGTGGTTGGGAGCACGCTTTCTAGAGTTCGAAGCTCTTGGTTTCATGAACGAAGACCACTGGTTCAGCAGAGAGAATTCACTCAGCGGAGTGGAAGGAGAAGGACTCCACAAACTTGGATATATACTCAGAGACATATCAAAGATTCCAGGGGGAAACATGTATGCAGATGACACAGCCGGATGGGATACAAGGATAACAGAGGATGACCTTCAGAATGAGGCCAAAATTACTGACATCATGGAACCCGAACATGCCCTACTGGCTAAGGCAATCTTCAAGCTAACCTACCAAAATAAAGTGGTAAGGGTACAGAGACCAGCAAAAAATGGAACCGTGATGGATGTCATATCCAGACGTGACCAGAGAGGAAGTGGCCAGGTCGGAACTTATGGCTTAAACACTTTCACCAACATGGAAGCTCAGCTGATAAGACAAATGGAGTCTGAGGGAATCTTTTCACCCAGTGAATTAGAGACCCCAAATTTAGCCGAGAGAGTTCTCGACTGGCTGGAAAAACATGGCGTCGAAAGGCTAAAAAGAATGGCAATCAGTGGAGATGACTGCGTAGTGAAACCAATTGATGATAGGTTTGCAACAGCCTTAACAGCTCTGAATGATATGGGAAAAGTAAGAAAAGATATACCACAATGGGAACCCTCAAAAGGATGGAATGATTGGCAACAAGTGCCTTTTTGTTCACACCACTTCCACCAGCTGATTATGAAGGATGGGAGGGAAATAGTGGTGCCATGCCGCAACCAAGATGAACTTGTGGGTAGGGCTAGAGTATCACAAGGTGCTGGATGGAGCCTGAGAGAAACCGCATGCCTAGGCAAATCATATGCACAAATGTGGCAGCTGATGTACTTCCACAGGAGAGACCTGAGACTAGCCGCTAATGCTATCTGTTCAGCCGTTCCAGTTGATTGGGTCCCAACCAGCCGTACCACCTGGTCGATCCATGCCCATCACCAATGGATGACAACAGAAGACATGCTGTCAGTGTGGAATAGGGTTTGGATAGAGGAAAACCCATGGATGGAGGACAAAACCCATATATCCAGTTGGGAAGATGTTCCATATTTAGGGAAAA
			GGGAAGATCAATGGTGTGGATCCCTGATAGGCTTAACAGCAAGGGCCACCTGGGCCACCAACATACAAGTGGCCATAAACCAAGTGAGAAGACTAATTGGGAATGAGAATTATCTAGATTACATGACATCAATGAAGAGATTCAAGAACGAGAGTGATCCCGAAGGGGCACTCTGG
		</sequence>
		<sequence>
			<taxon idref="GU370049_Singapore_2008"/>
			ATGAACAACCAACGGAAAAAGACGGCTCGACCGTCTTTCAATATGCTGAAACGCGCGAGAAACCGCGTGTCAACTGTTTCACAGTTGGCGAAGAGATTCTCAAAAGGATTGCTCTCAGGCCAAGGACCCATGAAACTGGTGATGGCTTTCATAGCATTCCTAAGATTTCTAGCCATACCCCCAACAGCAGGAATTTTGGCTAGATGGGGCTCATTCAAGAAGAATGGAGCGATCAAGGTGCTACGGGGTTTCAAGAAAGAAATCTCAAACATGTTGAATATAATGAATAGAAGGAAAAGGTCTGTGACCATGCTCCTTATGCTGATGCCTACAGCCTTGGCGTTCCATTTGACTACACGAGGGGGAGAGCCGCACATGATAGTCAGCAAGCAGGAAAGAGGAAAGTCACTTTTGTTTAAGACCTCAGCAGGTGTCAACATGTGCACCCTTATAGCGATGGATTTGGGAGAGTTGTGTGAGGACACAATGACTTACAAATGCCCTCGAATTACTGAGGCGGAACCAGATGACGTTGATTGTTGGTGCAATGCCACAGACACATGGGTGACCTATGGAACATGTTCCCAAACTGGCGAGCACCGACGAGACAAACGTTCCGTCGCACTGGCCCCACACGTGGGACTTGGTTTGGAAACAAGAACCGAAACGTGGATGTCCTCCGAAGGCGCTTGGAAACAGATACAAAGAGTGGAGACTTGGGCCCTGAGACACCCAGGATTCACGGTGATAGCCCTTTTTCTAGCACATGCCATAGGAACATCCATCACCCAGAAAGGGATTATCTTCATTTTGTTAATGTTGGTTACACCATCCATGGCCATGCGATGCGTGGGAATAGGCAGCAGGGACTTCGTGGAAGGACTGTCAGGAGCAACTTGGGTAGATGTGGTGCTGGAACATGGAAGTTGCGTCACTACCATGGCAAAAGACAAACCAACATTGGACATTGAACTCTTGAAGACGGAAGTCACAAACCCTGCCGTCCTGCGCAAACTGTGCATTGAAGCTAAAATATCAAACACCACCACCGACTCAAGATGTCCAACACAAGGAGAAGCCACACTGGTGGAAGAACAAGACGCGAACTTTGTGTGTCGACGAACGTTTGTGGACAGAGGCTGGGGCAATGGCTGTGGGCTCTTCGGAAAAGGAAGCCTTATAACGTGTGCTAAGTTCAAGTGTGTGACAAAACTGGAAGGAAAAATAGTTCAATATGAAAACTTGAAATATTCAGTAATAGTCACCGTCCACACTGGAGACCAGCACCAGGTGGGAAATGAAAGCACAGAACATGGGACAACTGCAACTATAACACCTCAAGCTCCTACGACAGAAATACAGCTGACCGACTACGGAGCTCTTACATTGGATTGTTCACCTAGAACAGGACTAGACTTTAATGAAATGGTGTTGTTGACAATGAAAGAAAAATCATGGCTAGTCCACAAACAATGGTTTCTAGACCTACCACTGCCTTGGACCTCAGGAGCTTCAACATCACAAGAAACTTGGAACAGACAAGATTTGCTGGTGACATTTAAGACAGCTCATGCAAAGAAGCAGGAAGTAGTCGTACTAGGATCACAAGAAGGAGCAATGCACACTGCGTTGACCGGAGCGACGGAAATCCAAACGTCTGGAACGACAACAATTTTTGCAGGACACTTGAAATGTAGACTAAAGATGGACAAACTGACTCTAAAAGGGATGTCATATGTGATGTGCACAGGCTCATTCAAGCTAGAGAAAGAAGTGGCTGAGACCCAGCATGGAACCGTTCTAGTGCAGATTAAATACGAAGGAACAGATGCACCATGCAAGATCCCTTTTTCGACCCAAGATGAAAAAGGAGTAACCCAGAATGGGAGATTGATAACAGCCAACCCCATAGTCACTGACAAAGAAAAACCAGTCAACATTGAGGCGGAACCGCCTTTTGGTGAGAGTTACATCGTGATAGGAGCAGGTGAAAAAACTTT
			GAAACTAAGCTGGTTCAAGAAAGGAAGCAGCATAGGGAAAATGTTTGAGGCAACCGCCAGAGGAGCACGAAGGATGGCCATACTGGGAGACACCGCATGGGACTTTGGTTCTATAGGAGGAGTGTTCACGTCTGTTGGAAAATTAGTACACCAGATTTTTGGAACTGCATATGGAGTTTTGTTCAGCGGTGTTTCCTGGACCATGAAAATAGGAATAGGGGTTCTGCTGACATGGCTAGGATTAAACTCAAGGAGCACGTCCCTTTCGATGACGTGCATTGCAGTTGGCCTAGTAACGCTATACTTAGGAGTCATGGTTCAGGCGGATTCAGGATGTGTAATTAATTGGAAAGGTAGAGAACTCAAATGTGGAAGTGGCATTTTTGTCACCAATGAAGTTCACACTTGGACAGAGCAATACAAATTTCAAGCTGATTCCCCAAAGAGACTATCAGCAGCCATTGGGAAGGCATGGGAGGAGGGTGTGTGTGGAATTCGATCAGCAACTCGTCTCGAGAACATCATGTGGAAGCAAATATCAAATGAATTGAACCACATCTTGCTTGAGAATGACATGAAATTCACAGTGGTTGTAGGAGATGTTGCTGGGATCTTGGCTCAAGGGAAAAAAATGATTAGGCCACAACCCATGGAACACAAATACTCGTGGAAAAGCTGGGGAAAGGCTAAAATCATAGGGGCAGATGTACAGAACACCACCTTTATCATCGACGGCCCAAACACCCCAGAATGCCCTGATGATCAAAGAGCATGGAACATTTGGGAAGTTGAGGATTACGGATTTGGAATTTTCACGACAAACATATGGCTGAAATTGCGTGACTCCTACACACAAGTGTGTGACCACCGGCTAATGTCAGCTGCCATCAAGGACAGCAAGGCAGTTCACGCTGACATGGGGTACTGGATAGAAAGTGAAAAGAACGAGACCTGGAAGCTGGCAAGAGCCTCTTTCATAGAAGTCAAAACATGTATCTGGCCAAAATCTCACACTCTATGGAGCAATGGAGTTCTGGAAAGTGAAATGATAATTCCAAAGATCTATGGAGGACCAATATCTCAGCATAACTACAGACCAGGATATTTCACACAAACGGCAGGGCCGTGGCACCTAGGCAAGTTGGAACTGGATTTTGATTTGTGTGAGGGTACCACGGTTGTTGTGGATGAACATTGTGGAAATCGAGGACCATCTCTTAGGACCACAACAGTCACAGGAAAGATAATTCATGAATGGTGCTGCAGATCTTGTACGCTACCACCCTTACGTTTCAGAGGAGAAGATGGGTGCTGGTACGGTATGGAAATCAGACCAGTCAAGGAAAAGGAAGAGAATCTAGTCAAATCAATGGTCTCTGCAGGGTCAGGGGAAGTGGACAGCTTTTCACTAGGACTGCTATGCATATCAATAATGATCGAAGAGGTGATGAGATCCAGATGGAGTAGGAAAATGCTGATGACTGGAACACTGGCTGTGTTCTTCCTTCTCATAATGGGACAATTGACATGGAATGATCTGATCAGGTTATGCATCATGGTTGGAGCCAACGCTTCCGACAGGATGGGAATGGGAACGACGTACCTAGCTCTGATGGCCACGTTCAAAATGAGACCAATGTTTGCTGTAGGGCTACTATTCCGCAGACTAACATCCAGAGAAGTTCTTCTTCTAACAATTGGATTGAGTCTAGTGGCATCTGTGGAGTTACCAAATTCCTTGGAGGAACTGGGGGATGGACTTGCAATGGGCATTATGATTTTAAAATTATTGACTGACTTTCAATCACATCAGCTGTGGGCTACCTTGCTGTCCTTGACATTTATCAAAACAACGTTTTCCTTGCACTATGCATGGAAGACAATGGCTATGGTACTGTCAATTGTATCTCTCCTCCCCTTATGCCTGTCCACGACCTCCCAAAAAACAACATGGCTTCCGGTGCTGTTGGGATCTCTTGGATGCAAACCACTAACCATGT
			TTCTTATAGCAGAAAACAAAATCTGGGGAAGGAAAAGTTGGCCCCTCAATGAAGGAATTATGGCTGTTGGAATAGTCAGCATCCTACTAAGTTCACTCCTCAAAAATGATGTGCCGCTAGCTGGGCCACTAATAGCTGGAGGCATGCTAATAGCATGTTATGTTATATCTGGAAGCTCAGCCGATCTATCACTAGAGAAAGCGGCTGAGGTCTCCTGGGAAGAAGAAGCAGAACACTCTGGTGCCTCACACAACATATTAGTGGAGGTTCAAGATGATGGAACCATGAAGATAAAGGATGAAGAGAGAGATGACACGCTAACCATTCTCCTTAAAGCAACTCTACTGGCAGTTTCAGGGGTGTACCCATTATCAATACCAGCGACCCTTTTTGTGTGGTACTTTTGGCAGAAAAAGAAACAGAGATCTGGAGTGTTATGGGACACACCTAGCCCTCCAGAAGTGGAAAGAGCAGTTCTTGATGATGGCATCTATAGAATCATGCAGAGAGGACTGTTGGGCAGGTCCCAAGTAGGGGTAGGAGTTTTTCAAGAAAACGTGTTCCACACAATGTGGCATGTCACCAGGGGAGCTGTACTCATGTATCAAGGGAAGAGACTGGAACCGAGCTGGGCCAGTGTCAAAAAAGACCTGATCTCATATGGAGGAGGTTGGAGGCTTCAAGGATCCTGGAACACGGGAGAAGAAGTGCAGGTGATTGCTGTTGAACCAGGGAAAAACCCCAAAAATGTACAAACAGCGCCGGGCACCTTTAAGACCCCTGAAGGCGAAGTTGGAGCCATTGCCCTAGATTTTAAACCCGGCACATCTGGATCTCCCATCGTGAACAGAGAAGGGAAAATAGTAGGCCTTTATGGAAATGGAGTAGTGACAACAAGTGGAACCTACGTCAGTGCCATAGCTCAAGCCAAAGCTTCACAAGAAGGGCCTCTACCAGAGATTGAAGACGAGGTGTTTAGGAAAAGAAACTTAACAATAATGGACCTACATCCAGGATCGGGGAAAACAAGAAGATACCTTCCAGCCATAGTCCGTGAGGCCATAAAAAGGAAGCTGCGCACATTAATTCTGGCTCCCACAAGGGTTGTCGCTTCCGAAATGGCAGAGGCGCTCAAGGGAATGCCAATAAGGTACCAAACAACAGCAGTGAAGAGTGAACACACAGGAAAAGAGATAGTTGACCTCATGTGTCACGCCACTTTCACCATGCGCCTCCTGTCTCCCGTGAGAGTTCCCAATTACAACATGATTATCATGGATGAAGCACATTTCACTGATCCATCCAGCATAGCGGCTAGAGGGTACATCTCAACCCGAGTGGGCATGGGTGAAGCAGCTGCGATCTTCATGACAGCCACTCCCCCAGGATCAGTGGAGGCCTTTCCACAGAGCAACGCAGTTATCCAAGATGAGGAAAGAGACATTCCTGAGAGATCATGGAACTCAGGCTATGAGTGGATCACTGACTTCCCAGGCAAAACAGTTTGGTTTGTTCCAAGCATTAAATCAGGAAATGATATTGCCAACTGCTTAAGAAAGAATGGGAAACGGGTGATTCAATTGAGCAGGAAAACCTTTGACACAGAGTACCAAAAAACAAAAAATAACGACTGGGACTACGTCGTCACAACAGACATCTCCGAAATGGGAGCAAATTTCCGGGCCGACAGGGTGATAGACCCAAGACGGTGTCTGAAACCGGTAATACTAAAAGATGGTCCAGAGCGTGTCATTTTAGCAGGACCGATGCCAGTGACTGTGGCCAGTGCCGCCCAGAGGAGAGGAAGAATTGGAAGGAACCACAATAAGGAAGGTGATCAGTACATCTACATGGGACAGCCTTTAAACAATGATGAAGATCACGCTCATTGGACGGAAGCAAAAATGCTACTTGATAATATAAACACACCAGAAGGAATTATCCCAGCCCTCTTCGAGCCGGAGAGAGAAAAGAGTGCAGCAATAGACGGGGAATACAGA
			CTGCGGGGTGAAGCAAGGAAAACGTTTGTGGAGCTCATGAGAAGAGGAGATCTACCTGTCTGGCTATCCTACAAAGTTGCCTCAGAAGGCTTCCAGTACTCTGATAGAAGATGGTGCTTTGACGGAGAAAGGAACAACCAGGTGTTGGAGGAGAACATGGACGTGGAGATCTGGACAAAAGAAGGAGAAAGAAAGAAACTACGACCCCGCTGGCTGGATGCCAGAACATACTCAGACCCACTGGCCCTTCGCGAGTTTAAAGAGTTTGCAGCAGGAAGAAGAAGCGTCTCAGGTGATCTAATATTGGAAATAGGGAAACTCCCACAACACTTGACGCAAAGGGCCCAGAATGCCTTGGACAACCTGGTTATGTTGCACAACTCCGAACAAGGAGGAAGAGCCTATAGACATGCAATGGAAGAACTGCCAGACACCATAGAAACGTTGATGCTCCTAGCTTTGATAGCTGTGTTAACTGGTGGAGTGACGCTGTTCTTCCTATCAGGAAGGGGCTTAGGGAAAACATCTATCGGCCTACTCTGCGTGATGGCTTCAAGCGTACTGCTATGGATGGCCAGTGTGGAGCCCCATTGGATAGCGGCCTCCATCATACTGGAGTTCTTCTTGATGGTGCTGCTTATTCCAGAGCCAGACAGACAACGCACTCCGCAGGACAACCAGCTGGCATACGTGGTGATAGGTTTGTTATTCATGATACTGACAGTAGCAGCCAATGAGATGGGACTGCTGGAAACCACAAAGAAAGACTTAGGGATTGGCCATGTGGCTGTTGAAAATCACCACCATGCCGCAATGCTGGACGTAGACTTACATCCAGCTTCAGCCTGGACCCTCTATGCAGTGGCCACAACAATTATCACTCCCATGATGAGGCACACAATCGAAAACACAACGGCAAACATTTCCCTGACAGCCATTGCAAACCAGGCAGCTATATTGATGGGACTTGACAAAGGATGGCCAATATCGAAGATGGACATAGGAGTTCCACTTCTTGCCTTGGGGTGCTATTCCCAGGTGAATCCACTGACGCTGACAGCGGCGGTGTTGATGCTAGTGGCTCATTACGCTATAATTGGACCTGGACTGCAAGCAAAAGCTACTAGAGAAGCTCAAAAAAGGACAGCGGCCGGAATAATGAAAAATCCAACCGTTGATGGAATCGTCGCAATAGATTTGGACCCTGTGGTTTATGATGCGAAATTTGAGAAACAACTAGGCCAAATAATGTTGTTGATACTATGCACATCACAGATCCTCTTGATGCGGACTACATGGGCCTTGTGCGAATCCATCACACTGGCCACTGGACCTCTGACCACGCTCTGGGAGGGATCTCCAGGAAAATTTTGGAACACCACGATAGCAGTTTCCATGGCAAACATTTTCAGAGGAAGTTATCTAGCAGGAGCAGGTCTGGCCTTCTCATTAATGAAATCTCTAGGAGGAGGTAGGAGAGGCACGGGAGCCCAAGGGGAAACACTGGGAGAGAAATGGAAAAGACAGCTGAACCAACTGAGCAAGTCAGAATTCAACACCTATAAAAGGAGTGGGATTATGGAAGTGGACAGATCCGAAGCCAAAGAGGGACTGAAAAGAGGAGAAACAACCAAACATGCAGTGTCGAGAGGAACCGCTAAATTGAGGTGGTTTGTGGAGAGGAACCTTGTGAAACCAGAAGGGAAAGTCATAGACCTCGGTTGTGGAAGAGGTGGCTGGTCATACTATTGCGCTGGGCTGAAGAAAGTCACAGAAGTGAAGGGATATACAAAAGGAGGACCTGGACATGAAGAACCAATCCCAATGGCGACCTATGGATGGAACCTAGTAAAGCTGCACTCCGGGAAAGACGTATTCTTTATACCACCTGAGAAATGTGACACCCTTTTGTGTGATATTGGTGAGTCCTCTCCAAACCCAACTATAGAGGAAGGAAGAACGCTACGCGTCCTAAAGATGGTGGAACCATGGCTCAGAGG
			AAACCAATTTTGCATAAAAATTCTGAATCCCTACATGCCAAGTGTGGTGGAAACTCTGGAGCAAATGCAAAGAAAGCATGGAGGAATGTTAGTGCGAAATCCACTTTCAAGAAATTCTACTCATGAAATGTATTGGGTTTCATGTGGAACAGGAAACATTGTGTCAGCAGTAAACATGACATCCAGAATGTTGCTAAATCGATTCACAATGGCTCACAGGAAACCAACATATGAAAGAGACGTGGACCTAGGCGCCGGAACAAGACATGTGGCAGTGGAACCAGAGGTAGCCAACCTAGATATCATTGGCCAGAGGATAGAGAACATAAAACATGAACACAAGTCAACATGGCATTATGATGAGGACAATCCATATAAAACATGGGCCTATCATGGATCATATGAGGTCAAGCCATCAGGATCAGCCTCATCCATGGTCAATGGCGTGGTGAAACTGCTCACCAAACCATGGGATGTCATCCCCATGGTCACACAAATAGCCATGACTGACACTACACCCTTTGGACAACAGAGGGTGTTTAAAGAGAAAGTTGACACACGCACACCAAAAGCAAAACGAGGCACAGCACAAATCATGGAAGTGACAGCCAGGTGGTTATGGGGTTTTCTTTCTAGAAACAAGAAGCCAAGAATTTGTACAAGAGAGGAGTTCACAAGAAAAGTTAGGTCAAACGCAGCCATCGGAGCGGTGTTCGTTGATGAAAATCAATGGAACTCAGCAAAAGAAGCAGTGGAAGATGAGCGGTTCTGGGACCTTGTGCACAGAGAGAGGGAGCTCCACAAACAGGGAAAATGTGCCACGTGTGTTTACAACATGATGGGGAAGAGAGAGAAAAAGCTAGGAGAATTTGGAAAGGCAAAAGGAAGTCGTGCAATATGGTACATGTGGTTGGGAGCACGCTTTCTAGAGTTCGAAGCTCTTGGTTTCATGAACGAAGACCACTGGTTCAGCAGAGAGAATTCACTCAGCGGAGTGGAAGGAGAAGGACTCCACAAACTTGGATATATACTCAGAGACATATCAAAGATTCCAGGGGGAAACATGTATGCAGATGACACAGCCGGATGGGATACAAGGATAACAGAGGATGACCTTCAGAATGAGGCCAAAATTACTAACATCATGGAACCCGAACATGCCCTACTGGCTAAGGCAATCTTCAAGCTAACCTACCAAAATAAAGTGGTAAGGGTACAGAGACCAGCAAAAAATGGAACCGTGATGGATGTCATATCCAGACGTGACCAGAGAGGAAGTGGCCAGGTTGGAACTTATGGCTTAAATACTTTCACCAACATGGAAGCCCAGCTGATAAGACAAATGGAGTCTGAGGGAATCTTTTCACCCAGTGAATTAGAGACCCCATATTTAGCCGAGAGAGTTCTCGACTGGCTGGAAAAATATGGCGTCGAAAGGCTAAAAAGAATGGCAATCAGTGGAGATGACTGCGTAGTGAAACCAATTGATGATAGGTTTGCAACAGCCTTAACAGCTCTGAATGATATGGGAAAAGTAAGAAAAGATATACCACAATGGGAACCCTCAAAAGGATGGAATGATTGGCAACAAGTGCCTTTTTGTTCACACCACTTCCACCAGCTGATTATGAAGGATGGGAGGGAAATAGTGGTGCCATGCCGCAACCAAGATGAACTTGTGGGTAGGGCTAGAGTATCACAAGGTGCTGGATGGAGTCTGAGAGAAACCGCATGCCTAGGCAAATCATATGCACAAATGTGGCAGCTGATGTACTTCCACAGGAGAGACCTGAGACTAGCCGCTAATGCTATCTGTTCAGCCGTTCCAGTTGATTGGGTCCCAACCAGCCGCACCACCTGGTCGATCCATGCCCATCACCAATGGATGACAACAGAAGACATGCTGTCAGTGTGGAATAGGGTTTGGATAGAGGAAAACCCATGGATGGAGGACAAAACCCATATATCCAGTTGGGAAGATGTTCCATATTTAGGGAAAA
			GGGAAGATCAATGGTGTGGATCCCTGATAGGCTTAACAGCAAGGGCCACCTGGGCCACCAACATACAAGTGGCCATAAACCAAGTGAGAAGACTAATTGGGAATGAGAATTATCTAGATTACATGACATCAATGAAGAGATTCAAGAACGAGAGTGATCCCGAAGGGGCACTCTGG
		</sequence>
		<sequence>
			<taxon idref="KU666942_Malaysia_2014"/>
			ATGAACAACCAACGAAAAAAGACGGCTCGGCCGTCTTTCAATATGCTGAAACGCGCGAGAAACCGCGTGTCAACTGTTTCACAGTTGGCGAAGAGATTCTCAAAAGGATTGCTCTCAGGCCAAGGACCCATGAAACTGGTGATGGCTTTTATAGCATTCCTAAGATTTCTAGCCATACCCCCAACAGCAGGAATTTTGGCTAGATGGGGCTCATTCAAGAAGAATGGAGCGATCAAAGTGCTACGGGGTTTCAAGAAAGAAATCTCAAACATGTTGAACATAATGAATAGAAGGAAAAGATCTGTGACCATGCTCCTTATGCTGATGCCTACAGCCTTGGCGTTCCATTTGACTACACGAGGGGGAGAGCCGCACATGATAGTCAGCAAGCAGGAAAGAGGAAAGTCACTTTTGTTTAAGACCTCAGCAGGTGTTAACATGTGCACCCTTATAGCGATGGATTTGGGAGAGTTATGTGAGGACACAATGACTTACAAATGCCCTCGAATCACTGAGGCGGAACCAGATGACGTTGATTGTTGGTGCAATGCCACAGATACATGGGTGACCTATGGAACATGTTCCCAAACAGGCGAGCACCGACGAGACAAACGTTCCGTCGCACTGGCCCCACACGTGGGACTTGGCTTGGAAACAAGAACCGAAACGTGGATGTCCTCCGAAGGCGCTTGGAAACAGATACAAAGAGTGGAGACTTGGGCCCTGAGACACCCAGGATTCACGGTGATAGCCCTTTTTCTAGCACATGCCATAGGAACATCCATCACCCAGAAAGGGATTATCTTCATATTGTTAATGCTGGTTACACCATCCATGGCCATGCGATGCGTGGGAATAGGCAGCAGGGACTTCGTGGAAGGACTGTCAGGAGCAACTTGGGTAGACGTGGTGCTGGAACATGGAAGTTGCGTCACTACCATGGCAAAAGACAAACCAACATTGGACATTGAACTCTTGAAGACGGAAGTCACAAACCCTGCCATCCTGCGCAAACTGTGCATTGAAGCCAAAATATCAAACACCACCACCGACTCAAGATGTCCAACACAAGGAGAAGCCACACTGGTGGAAGAACAAGACGCGAACTTTGTGTGTCGACGAACGTTTGTGGACAGAGGCTGGGGCAATGGCTGTGGGCTTTTCGGAAAAGGAAGCCTTATAACGTGTGCTAAGTTCAAGTGTGTGACAAAACTGGAAGGAAAAATAGTTCAATATGAAAACTTGAAATATTCAGTAATAGTCACCGTTCACACTGGAGACCAGCACCAGGTAGGAAATGAAAGCACAGAACATGGGACAACTGCAACTATAACACCTCAAGCTCCTACGACAGAAATACAGCTGACCGACTACGGAGCTCTTACATTGGATTGTTCACCTAGAACAGGACTAGACTTCAATGAAATGGTGTTGTTGACAATGAAAGAAAAATCATGGCTAGTCCACAAACAATGGTTTCTAGACCTACCACTGCCTTGGACCTCGGGAGCTTCAACATCACAAGAAACTTGGAACAGACAAGATTTGCTGGTGACATTTAAGACAGCTCATGCGAAGAAGCAGGAAGTAGTCGTACTAGGATCACAAGAAGGAGCAATGCACACTGCGTTGACCGGAGCGACGGAAATCCAAACGTCTGGAACGACAACAATTTTTGCAGGACACTTGAAATGTAGACTAAAGATGGATAAACTGACTCTAAAAGGGATGTCATATGTGATGTGCACAGGCTCATTTAAGCTAGAGAAAGAAGTGGCTGAGACCCAGCATGGAACCGTTCTAGTGCAGATTAAATACGAAGGAACAGATGCACCATGCAAGATCCCTTTTTCGACCCAAGATGAAAAAGGAGTAACCCAGAATGGGAGATTGATAACAGCCAACCCCATAGTCACTGACAAAGAAAAACCAGTCAACATTGAGGCAGAACCGCCTTTTGGTGAGAGTTACATTGTGATAGGAGCAGGTGAAAAAGCTTT
			GAAACTAAGCTGGTTCAAGAAAGGAAGCAGCATAGGGAAAATGTTTGAGGCAACTGCCAGAGGAGCACGAAGGATGGCCATACTGGGAGACACCGCATGGGACTTTGGTTCTATAGGAGGAGTGTTCACGTCTGTTGGAAAATTAGTACACCAGATTTTTGGAACTGCATATGGAGTTTTGTTCAGCGGTGTTTCCTGGACCATGAAAATAGGAATAGGGGTTCTGCTGACATGGTTGGGATTAAACTCAAGGAGCACGTCCCTTTCGATGACGTGCATTGCAGTTGGCCTAGTAACGCTATACTTAGGAGTCATGGTTCAGGCGGATTCAGGATGTGTAATCAATTGGAAAGGTAGAGAACTCAAATGTGGAAGTGGCATTTTTGTCACCAATGAAGTTCACACTTGGACAGAGCAATACAAATTTCAAGCTGATTCCCCGAAGAGACTATCAACAGCCATTGGGAAGGCATGGGAGGAGGGTGTGTGTGGAATTCGATCAGCAACTCGTCTCGAGAACATCATGTGGAAGCAAATATCAAATGAATTGAACCACATCTTGCTTGAAAATGGCATGAAATTCACAGTGGTTGTAGGAGATGTTGCTGGGATCTTGGCTCAAGGAAAAAAGATGATTAGGCCACAACCCATGGAACACAAATACTCGTGGAAAAGCTGGGGAAAGGCTAAAATCATAGGGGCAGATGTGCAGAACACCACCTTTATCATCGACGGTCCAAACACCCCAGAATGCCCTGATGATCAAAGAGCATGGAACATTTGGGAAGTTGAGGATTATGGATTCGGAATTTTCACGACAAACATATGGCTGAAATTGCGTGACTCTTACACCCAAGTGTGTGACCACCGGCTAATGTCAGCTGCTATCAAGGACAGCAAGGCAGTTCACGCTGACATGGGGTACTGGATAGAAAGTGAAAAGAACGAGACCTGGAAGCTGGCAAGAGCCTCTTTCATAGAAGTCAAAACATGTATCTGGCCAAAATCTCACACTCTATGGAGCAATGGAGTTCTGGAAAGTGAAATGATAATTCCAAAGATCTATGGAGGACCAATATCTCAGCACAACTATAGACCAGGATATTTCACACAAACGGCAGGGCCGTGGCACCTAGGCAAGTTGGAACTGGATTTTGATTTGTGTGAGGGTACCACGGTTGTTGTGGATGAACATTGTGGAAATCGAGGACCATCTCTTAGGACCACAACAGTCACAGGAAAGATAATTCATGAATGGTGTTGCAGATCTTGTACGCTACCACCCTTACGTTACAGAGGAGAAGATGGGTGTTGGTACGGAATGGAAATCAGACCAGTCAAGGAAAAGGAAGAGAATCTAGTCAAATCAATGGTCTCTGCAGGGTCAGGGGAAGTGGACAGCTTTTCACTAGGACTGCTATGCATATCAATAATGATCGAAGAGGTGATGAGATCCAGATGGAGTAGAAAAATGCTGATGACTGGAACACTGGCTGTGTTCTTCCTTCTCATAATGGGACAATTGACATGGAATGATCTGATCAGATTATGCATCATGGTTGGAGCCAACGCTTCCGACAGGATGGGGATGGGAACGACGTACCTAGCTCTGATGGCCACTTTTAAAATGAGACCAATGTTTGCTGTAGGGCTACTATTCCGCAGACTAACATCCAGAGAAGTTCTTCTTCTAACAATTGGATTGAGTCTAGTGGCATCTATGGAGTTACCAAATTCCTTGGAGGAGCTGGGGGATGGACTTGCAATGGGCATTATGATTTTAAAATTATTGACTGACTTTCAATCACATCAGCTGTGGGCTACCTTGCTGTCCTTGACATTTATCAAAACAACGTTTTCCTTGCACTATGCATGGAAGACGATAGCCATGGTACTGTCAATTGTATCTCTCTTCCCCTTATGCCTGTCCACGACCTCCCAAAAAACAACATGGCTTCCGGTGCTGTTGGGATCTCTTGGATGCAAACCACTAACCATGT
			TTCTCATAGCAGAAAATAAAATCTGGGGAAGGAAAAGTTGGCCCCTCAATGAAGGAATCATGGCTGTTGGAATAGTTAGCATCCTACTAAGTTCACTCCTCAAAAATGATGTGCCGCTAGCTGGGCCACTAATAGCTGGAGGTATGCTAATAGCGTGTTATGTTATATCTGGAAGCTCGGCCGATCTATCACTAGAGAAAGCGGCTGAGGTCTCCTGGGAAGAAGAAGCAGAACACTCTGGCGCCTCACACAACATATTAGTGGAGGTCCAAGATGACGGAACCATGAAGATAAAGGATGAAGAGAGAGATGACACGCTAACCATTCTCCTTAAAGCAACTCTGCTAGCAGTTTCAGGGGTGTACCCACTATCAATACCAGCGACCCTTTTTGTGTGGTACTTCTGGCAGAAAAAGAAACAGAGATCTGGAGTGTTATGGGACACACCTAGCCCTCCAGAGGTGGAAAGAGCAGTTCTTGATGATGGTATCTATAGAATCATGCAGAGAGGACTGTTGGGCAGGTCCCAAGTAGGGGTAGGAGTTTTTCAAGAAAACGTGTTCCACACAATGTGGCATGTCACCAGGGGAGCTGTACTCATGTACCAAGGGAAAAGACTGGAACCGAGCTGGGCTAGTGTCAAAAAAGACTTGATCTCATATGGAGGAGGTTGGAGGCTTCAAGGATCCTGGAACACGGGAGAAGAAGTGCAGGTGATTGCTGTTGAACCAGGGAAAAACCCCAAAAATGTACAAACAGCGCCAGGCACCTTTAAGACTCCTGAAGGCGAAGTTGGAGCCATTGCCCTAGATTTTAAACCCGGCACATCTGGATCTCCCATCGTGAACAGAGAAGGGAAAATAGTAGGTCTTTATGGAAATGGAGTAGTGACAACAAGTGGAACCTATGTCAGTGCCATAGCTCAAGCCAAAGCATCACAAGAAGGGCCTCTACCAGAGATTGAAGACGAGGTGTTTAGGAAAAGAAACTTAACAATAATGGACCTACATCCAGGATCGGGGAAAACAAGAAGATACCTTCCAGCCATAGTCCGTGAGGCCATAAAAAGGAAGCTGCGCACACTAATTCTGGCTCCCACAAGGGTTGTCGCTTCCGAAATGGCAGAGGCGCTCAAGGGAATGCCAATAAGGTACCAAACAACAGCAGTGAAGAGTGAACACACAGGAAAAGAGATAGTTGACCTCATGTGTCACGCCACTTTCACCATGCGCCTCCTGTCTCCCGTGAGAGTTCCCAATTACAACATGATTATCATGGATGAAGCACATTTCACCGATCCATCCAGCATAGCGGCTAGAGGGTACATCTCAACCCGAGTGGGCATGGGTGAAGCAGCTGCGATCTTCATGACAGCCACTCCCCCAGGATCAGTGGAGGCCTTTCCACAGAGCAACGCAGTTATCCAAGATGAGGAAAGAGACATTCCTGAGAGATCATGGAACTCAGGCTATGAGTGGATCACTGACTTCCCAGGCAAAACAGTTTGGTTTGTTCCAAGCATTAAATCAGGAAATGATATTGCCAACTGCTTAAGAAAGAATGGGAAACGGGTGATTCAATTGAGCAGGAAAACCTTTGACACAGAGTACCAAAAAACAAAAAATAACGACTGGGACTACGTCGTCACAACAGACATCTCCGAAATGGGAGCAAATTTCCGGGCCGACAGGGTGATAGACCCAAGACGGTGTCTGAAACCGGTAATACTAAAAGATGGTCCAGAGCGTGTCATTTTAGCAGGACCGATGCCAGTGACTGTGGCCAGTGCCGCCCAGAGGAGAGGAAGAATTGGAAGGAACCACAATAAGGAAGGTGATCAGTACATCTACATGGGACAGCCTTTAAACAACGATGAAGATCACGCTCACTGGACGGAAGCAAAAATGCTCCTTGATAACATAAACACACCAGAAGGAATTATCCCAGCCCTCTTCGAGCCGGAGAGAGAAAAGAGTGCAGCAATAGACGGGGAATACAGA
			CTGCGGGGTGAAGCAAGGAAAACGTTTGTGGAGCTCATGAGAAGAGGAGATCTACCTGTCTGGCTATCTTACAAAGTTGCCTCAGAAGGTTTCCAGTACTCTGATAGAAGATGGTGCTTTGACGGGGAAAGGAACAACCAGGTGTTGGAGGAGAACATGGACGTGGAGATCTGGACAAAAGAAGGAGAAAGAAAGAAACTACGACCCCGCTGGCTGGATGCCAGAACATACTCAGACCCACTGGCCCTGCGCGAGTTCAAAGAGTTTGCAGCAGGAAGAAGAAGTGTCTCAGGTGATCTAATATTGGAAATAGGGAAACTTCCACAACACTTGACGCAAAGGGCCCAGAATGCCTTGGACAACCTGGTTATGTTGCACAACTCCGAACAAGGAGGAAGAGCCTATAGACATGCAATGGAAGAACTGCCAGATACCATAGAAACGTTGATGCTCCTAGCTTTGATAGCTGTGTTAACTGGTGGAGTGACGCTGTTCTTCCTATCAGGAAAGGGCTTAGGGAAAACATCTATCGGCCTACTCTGCGTGATGGCTTCAAGCGCACTGCTATGGATGGCCAGTGTAGAGCCCCATTGGATAGCGGCTTCCATCATACTGGAGTTCTTCCTGATGGTGCTGCTTATTCCAGAGCCAGACAGACAACGCACTCCGCAGGACAACCAGCTGGCATATGTGGTGATAGGTTTGTTATTCATGATACTGACAGTAGCAGCCAATGAGATGGGACTGCTGGAAACCACAAAGAAAGACTTAGGGATTGGCCATGTGGCTGTTGAAAATCACCACCATGCCGCAATGCTGGACGTAGACTTACATCCAGCTTCAGCCTGGACCCTCTATGCAGTGGCCACAACAATTATCACTCCCATGATGAGGCACACAATCGAAAACACAACGGCAAACATTTCACTGACAGCCATTGCAAACCAGGCAGCTATATTGATGGGACTTGACAAAGGATGGCCAATATCGAAGATGGACATAGGAGTTCCACTTCTCGCCTTGGGGTGCTATTCCCAGGTGAATCCACTGACGCTGACAGCGGCGGTATTGATGCTAGTGGCTCATTACGCTATAATTGGACCTGGACTGCAAGCAAAAGCTACTAGAGAAGCTCAAAAAAGGACAGCGGCCGGAATAATGAAAAATCCAACCGTTGATGGAATCGTTGCAATAGACTTGGACCCTGTGGTTTATGATGCGAAATTTGAGAAACAACTAGGCCAAATAATGTTGTTGATACTATGCACATCACAGATCCTCTTGATGCGGACTACATGGGCCTTGTGCGAATCCATCACACTGGCCACTGGACCTCTGACCACGCTCTGGGAGGGATCTCCAGGAAAATTTTGGAATACCACGATAGCGGTTTCCATGGCAAACATTTTCAGAGGAAGTTATCTAGCAGGAGCAGGTCTGGCCTTCTCATTAATGAAATCTCTAGGAGGAGGTAGGAGAGGCACGGGAGCCCAAGGGGAAACACTGGGAGAGAAATGGAAAAGACAGCTGAACCAACTGAGTAAGTCAGAATTCAACACCTATAAAAGGAGTGGGATTATGGAAGTGGACAGATCCGAAGCCAAAGAGGGACTGAAAAGAGGAGAAACAACCAAACATGCAGTGTCGAGAGGAACCGCTAAATTGAGGTGGTTTGTGGAGAGGAACCTTGTGAAACCAGAAGGGAAAGTCATAGACCTCGGTTGTGGAAGAGGTGGCTGGTCATACTATTGCGCTGGGCTGAAGAAAGTTACAGAAGTGAAGGGATACACAAAAGGAGGACCTGGACATGAAGAACCAGTCCCAATGGCGACCTATGGATGGAACCTAGTAAAGCTGCACTCCGGGAAAGACGTATTCTTTATACCACCTGAGAAATGTGACACCCTCTTGTGTGATATTGGTGAGTCCTCTCCAAACCCAACTATAGAGGAAGGAAGAACGCTACGCGTCCTAAAGATGGTGGAACCATGGCTTAGAGG
			AAACCAATTTTGCATAAAAATTCTGAATCCCTACATGCCCAGTGTGGTGGAAACTCTGGAGCAAATGCAAAGAAAACATGGAGGAATGCTGGTGCGAAATCCACTCTCAAGAAATTCTACTCATGAAATGTATTGGGTTTCATGTGGAACAGGAAACATTGTGTCAGCAATAAACATGACATCCAGAATGTTGCTAAATCGATTCACAATGGCTCACAGGAAACCAACATATGAAAGAGACGTGGACCTAGGCGCCGGAACAAGACATGTTGCAGTGGAACCAGAGGTAGCCAACCTAGATATCATTGGCCAGAGGATAGAGAACATAAAATGTGAACACAAGTCAACATGGCATTATGATGAGGACAATCCATATAAAACATGGGCCTATCATGGATCATATGAGGTCAAGCCATCAGGATCAGCCTCATCCATGGTCAATGGTGTGGTGAAACTGCTCACCAAACCATGGGATGTCATCCCCATGGTCACACAAATAGCCATGACTGACACTACACCCTTTGGACAACAGAGGGTGTTTAAAGAGAAAGTTGACACACGCACACCAAAAGCAAAACGAGGCACAGCACAAATCATGGAGGTGACAGCCAGGTGGTTATGGGGTTTTCTTTCTAGAAACAAGAAGCCAAGAATTTGTACAAGAGAGGAGTTCACAAGAAAAGTTAGGTCAAACGCAGCCATTGGAGCGGTGTTCGTTGACGAAAATCAATGGAACTCAGCAAAAGAAGCAGTGGAAGATGAGCGGTTCTGGGACCTTGTGCACAGAGAGAGGGAGCTTCACAAACAGGGAAAATGTGCCACGTGTGTTTACAACATGATGGGGAAGAGAGAGAAAAAGCTAGGAGAATTTGGAAAGGCAAAAGGAAGTCGTGCAATATGGTACATGTGGTTGGGAGCACGCTTTCTAGAATTCGAAGCTCTTGGTTTCATGAACGAAGATCACTGGTTCAGCAGAGAGAATTCACTCAGCGGAGTGGAAGGAGAAGGACTCCACAAACTTGGATATATACTTAGAGACATATCAAAGATTTCAGGGGGAAACATGTATGCAGATGACACAGCCGGATGGGATACAAGGATAACAGAGGATGACCTTCAGAATGAGGCCAAAATTACTGAGATCATGGAACCCGAACATGCCCAACTGGCTAAGGCAATCTTCAAGCTAACCTACCAAAATAAAGTGGTAAGGGTACAGAGACCAGCAAAAAATGGAACCGTGATGGATGTCATATCCAGACGTGACCAGAGAGGAAGTGGCCAAGTCGGAACTTATGGCTTAAACACTTTCACCAACATGGAAGCCCAGCTGATAAGACAAATGGAGTCTGAGGGAATCTTTTCACCCAGTGAATTAGAGACCCCAAATTTAGCCGAGAGAGTTCTCGACTGGCTGGAAAAATATGGCGTCGAAAGGCTAAAAAGAATGGCAATCAGTGGAGATGACTGCGTAGTGAAACCAATTGATGATAGGTTTGCAACAGCCCTAACTGCTCTGAATGATATGGGAAAAGTAAGAAAAGATATACCACAATGGGAACCCTCAAAAGGATGGAATGATTGGCAACAAGTGCCTTTTTGTTCACACCACTTCCACCAGCTGATTATGAAGGATGGGAGGGAAATAGTGGTGCCATGCCGCAACCAAGATGAACTTGTGGGTAGGGCTAGAGTGTCACAAGGGGCTGGATGGAGCCTGAGAGAAACCGCATGCCTAGGCAAATCATATGCACAAATGTGGCAGCTGATGTACTTCCACAGGAGAGACCTGAGACTAGCCGCTAATGCTATCTGTTCAGCCGTTCCAGTTGATTGGGTCCCAACCAGCCGCACCACCTGGTCGATCCACGCCCATCACCAATGGATGACAACAGAAGACATGCTGTCAGTGTGGAATAGGGTTTGGATAGAGGAAAACCCATGGATGAAGGACAAAACCCATATATCCAGTTGGGAAGATGTTCCATATTTAGGGAAAA
			GGGAAGATCAATGGTGTGGATCCCTGATAGGCTTAACAGCAAGGGCCACCTGGGCCACCAACATACAAGTGGCCATAAACCAAGTGAGAAGACTAATTGGGAATGAGAATTATCTAGATTACATGACATCAATGAAGAGATTCAAGAACGAGAGTGATCCCGAAGGGGCACTCTGG
		</sequence>
		<sequence>
			<taxon idref="EU081260_Singapore_2005"/>
			ATGAACAACCAACGAAAAAAGACGGCTCGACCGTCTTTCAATATGCTGAAACGCGCGAGAAACCGCGTGTCAACTGTTTCACAGTTGGCGAAGAGATTCTCAAAAGGATTGCTCTCAGGCCAAGGACCCATGAAACTGGTGATGGCTTTCATAGCATTCCTAAGATTTCTAGCCATACCCCCAACAGCAGGAATTTTGGCTAGATGGGGCTCATTCAAGAAGAATGGAGCGATCAAAGTGCTACGGGGTTTTAAGAAAGAAATCTCAAACATGTTGAATATAATGAATAGAAGGAAAAGATCTGTGACCATGCTCCTTATGCTGATGCCTACAGCCTTGGCGTTCCATTTGACTACACGAGGGGGAGAGCCGCACATGATAGTCAGCAAGCAGGAAAGAGGAAAGTCACTTTTGTTTAAGACCTCAGCAGGTGTTAACATGTGCACCCTTATAGCGATGGATTTGGGAGAGTTATGTGAGGACACAATGACTTACAAATGCCCTCGAATCACTGAGGCGGAACCAGATGACGTTGATTGTTGGTGCAATGCCACAGACACATGGGTGACCTATGGAACATGTTCCCAAACTGGCGAGCATCGACGAGACAAACGTTCCGTCGCACTGGCCCCACACGTGGGACTTGGTTTGGAAACAAGAACCGAAACGTGGATGTCCTCCGAAGGCGCTTGGAAACAGATACAAAGAGTGGAGACTTGGGCCCTGAGACACCCAGGATTCACGGTGATAGCCCTTTTTCTAGCATATGCCATAGGAACATCCATCACCCAGAAAGGGATTATCTTCATTTTGTTAATGCTGGTTACACCATCCATGGCCATGCGATGCGTGGGAATAGGCAGCAGGGACTTCGTGGAAGGACTGTCAGGAGCAACTTGGGTAGATGTGGTGCTGGAACATGGAAGTTGCGTCACTACCATGGCAAAAGACAAACCAACATTGGACATTGAACTCTTGAAGACGGAAGTCACAAACCCTGCCGTCCTGCGCAAACTGTGCATTGAAGCTAAAATATCAAACACCACTACCGACTCAAGATGTCCAACACAAGGAGAAGCCACACTGGTGGAAGAACAAGACGCGAACTTTGTGTGTCGACGAACGTTTGTGGACAGAGGCTGGGGCAATGGCTGTGGGCTCTTCGGAAAAGGAAGCCTTATAACGTGTGCTAAGTTCAAGTGTGTGACAAAACTGGAAGGAAAAATAGTTCAATATGAAAACTTGAAATATTCAGTAATAGTCACCGTCCACACTGGAGACCAGCACCAGGTGGGAAATGAAAGCACAGAACATGGGACAACTGCAACTATAACACCTCAAGCTCCTACGACAGAAATACAGCTGACCGACTACGGAGCTCTTACATTGGATTGTTCACCTAGAACAGGACTAGACTTTAATGAAATGGTGTTGTTGACAATGAAAGAAAAATCATGGCTAGTCCACAAACAATGGTTTCTAGACCTACCACTGCCTTGGACCTCGGGAGCTTCAACATCACAAGAAACTTGGAACAGACAAGATTTGCTGGTGACATTTAAGACAGCTCATGCGAAGAAGCAGGAAGTAGTCGTACTAGGATCACAAGAAGGAGCAATGCACACTGCGTTGACCGGAGCGACGGAAATCCAAACGTCTGGAACGACAACAATTTTTGCAGGACACTTGAAATGTAGACTAAAGATGGATAAACTGACTCTAAAAGGGATGTCATATGTGATGTGCACAGGCTCATTCAAGCTAGAGAAAGAAGTGGCTGAGACCCAGCATGGAACCGTTCTAGTGCAGATTAAATACGAAGGAACAGATGCACCATGCAAGATCCCTTTTTCGACCCAAGATGAAAAAGGAGTAACCCAGAATGGGAGATTGATAACAGCCAACCCCATAGTCACTGACAGAGAAAAACCAGTCAACATTGAGGCAGAACCGCCTTTTGGTGAGAGTTACATCGTGATAGGAGCAGGTGAAAAAGCTTT
			GAAACTAAGCTGGTTCAAGAAAGGAAGCAGCATAGGGAAAATGTTTGAGGCAACTGCCAGAGGAGCACGAAGGATGGCCATACTGGGAGATACCGCATGGGACTTTGGTTCTATAGGAGGAGTGTTCACGTCTGTTGGAAAATTAGTACACCAGATTTTTGGAACTGCATATGGAGTTTTGTTCAGCGGTGTTTCCTGGACCATGAAAATAGGAATAGGGGTTCTGCTGACATGGCTAGGATTAAACTCAAGGAGCACGTCCCTTTCGATGACGTGCATTGCAGTTGGTCTAGTAACGCTATACTTAGGAGTTATGGTTCAGGCGGATTCAGGATGTGTAATTAATTGGAAAGGTAGAGAACTCAAATGTGGAAGTGGCATTTTTGTCACCAATGAAGTTCACACTTGGACAGAGCAATACAAATTTCAAGCTGATTCCCCAAAGAGACTATCAGCAGCCATTGGGAAGGCATGGGAGGAGGGTGTGTGTGGAATTCGATCAGCAACTCGTCTCGAGAACATCATGTGGAAGCAAATATCAAATGAATTGAACCACATCTTGCTTGAAAATGACATGAAATTCACAGTGGTTGTAGGAGATGTTGCTGGGATCTTGGCTCAAGGGAAAAAAATGATTAGGCCACAACCCATGGAACACAAATACTCGTGGAAAAGCTGGGGAAAGGCTAAAATCATAGGGGCAGATGTACAGAACACCACCTTTATCATCGACGGCCCAAACACCCCAGAATGCCCTGATGATCAAAGAGCATGGAACATTTGGGAAGTTGAGGATTATGGATTCGGAATTTTCACGACAAACATATGGCTGAAATTGCGTGACTCCTACACCCAAGTGTGTGACCACCGGCTAATGTCAGCTGCCATCAAGGACAGCAAAGCAGTTCACGCTGACATGGGGTACTGGATAGAAAGTGAAAAGAACGAGACCTGGAAGCTGGCAAGAGCCTCTTTCATAGAAGTCAAAACGTGTATCTGGCCAAAATCTCACACTCTATGGAGCAATGGAGTTCTGGAAAGTGAAATGATAATTCCAAAGATCTATGGAGGACCAATATCTCAGCACAACTACAGACCAGGATATTTCACACAAACGGCAGGGCCGTGGCACCTAGGCAAGTTGGAACTGGATTTTGATTTGTGTGAGGGTACCACGGTTGTTGTGGATGAACATTGTGGAAATCGAGGACCATCTCTTAGGACCACAACAGTCACAGGAAAGATAATTCATGAATGGTGTTGCAGATCTTGTACGCTACCACCCTTACGTTTCAGAGGAGAAGATGGGTGCTGGTACGGAATGGAAATCAGACCAGTCAAGGAAAAGGAAGAGAATCTAGTCAAATCAATGGTCTCTGCAGGGTCAGGGGAAGTGGACAGCTTTTCACTAGGACTCCTATGCATATCAATAATGATCGAAGAGGTGATGAGATCCAGATGGAGTAGAAAAATGCTGATGACTGGAACACTGGCTGTGTTCTTCCTTCTCATAATGGGACAATTGACATGGAATGATCTGATCAGATTATGCATCATGGTTGGAGCCAACGCTTCCGACAGGATGGGGATGGGAACGACGTACCTAGCTCTGATGGCCACTTTTAAAATGAGACCAATGTTTGCTGTAGGGCTACTATTCCGCAGACTAACATCCAGAGAAGTTCTTCTTCTAACAATTGGATTGAGTCTAGTGGCATCTGTGGAGTTACCAAATTCCTTGGAGGAGCTGGGGGATGGACTTGCAATGGGCATTATGATTTTAAAATTATTGACTGACTTTCAATCACATCAGCTGTGGGCCACCTTGCTGTCCTTGACATTTATCAAAACAACGTTTTCCTTGCACTATGCATGGAAGACAATGGCTATGGTACTGTCAATTGTATCTCTCTTCCCCTTATGCCTGTCCACGACCTCCCAAAAAACAACATGGCTTCCGGTGCTGTTGGGATCTCTTGGATGCAAACCACTAACCATGT
			TTCTTATAGCAGAAAATAAAATCTGGGGAAGGAAAAGTTGGCCCCTCAATGAAGGAATCATGGCTGTTGGAATAGTCAGCATCCTACTAAGTTCACTCCTTAAAAATGATGTGCCGCTAGCTGGGCCACTAATAGCTGGAGGCATGCTAATAGCATGTTATGTTATATCTGGAAGCTCAGCCGATCTATCACTAGAGAAAGCGGCTGAGGTCTCCTGGGAAGAAGAAGCAGAACACTCTGGTGCCTCACACAACATATTAGTGGAGGTCCAAGATGATGGAACCATGAAGATAAAGGATGAAGAGAGAGATGATACGCTAACCATTCTCCTTAAAGCAACTCTGCTAGCAGTTTCAGGGGTGTACCCATTATCAATACCAGCGACCCTTTTTGTGTGGTACTTTTGGCAGAAAAAGAAACAGAGATCTGGAGTGTTATGGGACACACCTAGCCCTCCAGAAGTGGAAAGAGCAGTTCTTGATGATGGTATCTATAGAATCATGCAGAGAGGACTGTTGGGCAGGTCCCAAGTAGGGGTAGGAGTTTTTCAAGAAAACGTGTTCCACACAATGTGGCATGTCACCAGGGGAGCTGTACTCATGTATCAAGGGAAGAGACTGGAACCGAGCTGGGCCAGTGTCAAAAAAGACCTGATCTCATATGGAGGAGGTTGGAGGCTTCAAGGATCCTGGAACACGGGAGAAGAAGTGCAGGTGATTGCTGTTGAACCAGGGAAAAACCCCAAAAATGTACAAACAGCGCCAGGCACCTTTAAGACTCCTGAAGGCGAAGTTGGAGCCATTGCCCTAGATTTTAAACCCGGCACATCTGGATCTCCCATCGTGAACAGAGAAGGGAAAATAGTAGGTCTTTATGGAAATGGAGTAGTGACAACAAGTGGAACCTATGTCAGTGCCATAGCTCAAGCCAAAGCATCACAAGAAGGGCCCCTACCAGAGATTGAAGACGAGGTGTTTAGGAAAAGAAACTTAACAATAATGGACCTACATCCAGGATCGGGGAAAACAAGAAGATACCTTCCAGCCATAGTCCGTGAGGCCATAAAAAGGAAGCTGCGCACACTAATTCTGGCTCCCACAAGGGTTGTCGCTTCCGAAATGGCAGAGGCGCTCAAGGGAATGCCAATAAGGTACCAAACAACAGCAGTGAAGAGTGAACACACAGGAAAAGAGATAGTTGACCTCATGTGTCACGCCACTTTCACCATGCGCCTCCTGTCTCCCGTGAGAGTTCCCAATTACAACATGATTATCATGGATGAAGCACATTTCACCGATCCATCCAGCATAGCAGCTAGAGGGTACATCTCAACCCGAGTGGGCATGGGTGAAGCAGCTGCGATCTTCATGACAGCCACTCCCCCAGGATCAGTGGAGGCCTTTCCACAGAGCAACGCAGTTATCCAAGATGAGGAAAGAGACATTCCTGAGAGATCATGGAACTCAGGCTATGAGTGGATCACTGACTTCCCAGGCAAAACAGTTTGGTTTGTTCCAAGCATTAAATCAGGAAATGATATTGCCAACTGCTTAAGAAAGAATGGGAAACGGGTGATTCAATTGAGCAGGAAAACCTTTGACACAGAGTACCAAAAAACAAAAAATAACGACTGGGACTACGTCGTCACAACAGACATCTCCGAAATGGGAGCAAATTTCCGGGCCGACAGGGTGATAGACCCAAGACGGTGTCTGAAACCGGTAATACTAAAAGATGGTCCAGAGCGTGTCATTTTAGCAGGACCGATGCCAGTGACTGTGGCCAGTGCCGCCCAGAGGAGAGGAAGAATTGGAAGGAACCATAATAAGGAAGGTGATCAGTACATCTACATGGGACAGCCTTTAAACAACGATGAAGATCACGCTCACTGGACGGAAGCAAAAATGCTCCTTGATAATATAAACACACCAGAAGGAATTATCCCAGCCCTCTTCGAGCCGGAGAGAGAAAAGAGTGCAGCAATAGACGGGGAATACAGA
			CTGCGGGGTGAAGCAAGGAAAACGTTTGTGGAGCTCATGAGAAGAGGAGATCTACCTGTCTGGCTATCCTACAAAGTTGCCTCAGAAGGCTTCCAGTACTCTGATAGAAGATGGTGCTTTGACGGGGAAAGGAACAACCAGGTGTTGGAGGAGAACATGGACGTGGAGATCTGGACAAAAGAAGGAGAAAGAAAGAAACTACGACCCCGCTGGCTGGATGCCAGAACATACTCAGACCCACTGGCCCTGCGCGAGTTCAAAGAGTTTGCAGCAGGAAGAAGAAGCGTCTCAGGTGATCTAATATTGGAAATAGGGAAACTTCCACAACACTTGACGCAAAGGGCCCAGAATGCCTTGGACAACCTGGTTATGTTGCACAACTCCGAACAAGGAGGAAGAGCCTATAGACATGCAATGGAAGAACTGCCAGACACCATAGAAACGTTGATGCTCCTAGCTTTGATAGCTGTGTTAACTGGTGGAGTGACGCTGTTCTTCCTATCAGGAAAGGGCTTAGGGAAAACATCTATCGGCCTTCTCTGCGTGATGGCTTCAAGCGTACTGCTATGGATGGCCAGTGTAGAGCCCCATTGGATAGCGGCCTCCATCATACTGGAGTTCTTCCTGATGGTGCTGCTTATTCCAGAGCCAGACAGACAACGCACTCCGCAGGATAACCAGCTGGCATATGTGGTGATAGGTTTGTTATTCATGATACTGACAGTAGCAGCCAATGAGATGGGACTGCTGGAAACCACAAAGAAAGACTTAGGGATTGGCCATGTGGCTGTTGAAAATCACCACCATGCCGCAATGCTGGACGTAGACTTACATCCAGCTTCAGCCTGGACCCTCTATGCAGTGGCCACAACAATTATCACTCCCATGATGAGGCACACAATCGAAAACACAACGGCAAACATTTCCCTGACAGCCATTGCAAACCAGGCAGCTATATTGATGGGACTTGACAAAGGATGGCCAATATCGAAGATGGACATAGGAGTTCCACTTCTCGCCTTGGGGTGCTATTCCCAGGTGAATCCACTGACGCTGACAGCGGCGGTATTGATGCTAGTGGCTCATTACGCTATAATTGGACCTGGACTGCAAGCAAAAGCTACTAGAGAAGCTCAAAAAAGGACAGCGGCCGGAATAATGAAAAATCCAACCGTTGATGGAATCGTTGCAATAGATTTGGACCCTGTGGTTTATGATGCGAAATTTGAGAAACAACTAGGCCAAATAATGTTGTTGATACTATGCACATCACAGATCCTCTTGATGCGGACTACATGGGCCTTGTGCGAATCCATCACACTGGCCACTGGACCTCTGACCACGCTCTGGGAGGGATCTCCAGGAAAATTTTGGAATACCACGATAGCGGTTTCCATGGCAAACATTTTCAGAGGAAGTTATCTAGCAGGAGCAGGTCTGGCCTTCTCATTAATGAAATCTCTAGGAGGAGGTAGGAGAGGTACGGGAGCCCAAGGGGAAACACTGGGAGAGAAATGGAAAAGACAGCTGAACCAACTGAGCAAGTCAGAATTCAACACCTATAAAAGGAGTGGGATTATGGAAGTGGACAGATCCGAAGCCAAAGAGGGACTGAAAAGAGGAGAAACAACCAAACATGCAGTGTCGAGAGGAACCGCTAAATTGAGGTGGTTTGTGGAGAGGAACCTTGTGAAACCAGAAGGGAAAGTCATAGACCTCGGTTGTGGAAGAGGTGGCTGGTCATACTATTGCGCTGGGCTGAAGAAAGTCACAGAAGTGAAGGGATACACAAAAGGAGGACCTGGACATGAAGAACCAGTCCCAATGGCGACCTATGGATGGAACCTAGTAAAGCTGCACTCCGGGAAAGACGTATTCTTTATACCACCTGAGAAATGTGACACCCTTTTGTGTGATATTGGTGAGTCCTCTCCAAACCCAACTATAGAGGAAGGAAGAACGCTACGCGTCCTAAAGATGGTGGAACCATGGCTCAGAGG
			AAACCAATTTTGCATAAAAATTCTGAATCCCTACATGCCAAGTGTGGTGGAAACTCTGGAGCAAATGCAAAGAAAACATGGAGGAATGCTAGTGCGAAATCCACTTTCAAGAAATTCTACTCATGAAATGTATTGGGTTTCATGTGGAACAGGAAACATTGTGTCAGCAGTAAACATGACATCCAGAATGTTGCTAAATCGATTCACAATGGCTCACAGGAAACCAACATATGAAAGAGACGTGGACCTAGGCGCCGGAACAAGACATGTGGCAGTGGAACCAGAGGTAGCCAACCTAGATATCATTGGCCAGAGGATAGAGAACATAAAACATGAACACAAGTCAACATGGCATTATGATGAGGACAATCCATATAAAACATGGGCCTATCATGGATCATATGAGGTCAAGCCATCAGGATCAGCCTCATCCATGGTCAATGGTGTGGTGAAACTGCTCACCAAACCATGGGATGTCATCCCCATGGTCACACAAATAGCCATGACTGACACTACACCCTTTGGACAACAGAGGGTGTTTAAAGAGAAAGTTGACACACGCACACCAAAAGCAAAACGAGGCACAGCACAAATCATGGAGGTGACAGCCAGGTGGTTATGGGGTTTTCTTTCTAGAAACAAGAAGCCAAGAATTTGTACAAGAGAGGAGTTCACAAGAAAAGTTAGGTCAAATGCAGCCATTGGAGCAGTGTTCGTTGACGAAAATCAATGGAACTCAGCAAAAGAAGCAGTGGAAGATGAGCGGTTCTGGGACCTTGTGCACAGAGAGAGGGAGCTTCACAAACAGGGAAAATGTGCCACGTGTGTTTACAACATGATGGGGAAGAGAGAGAAAAAGCTAGGAGAATTTGGAAAGGCAAAAGGAAGTCGTGCAATATGGTACATGTGGTTGGGAGCACGCTTTCTAGAATTCGAAGCTCTTGGTTTCATGAACGAAGACCACTGGTTCAGCAGAGAGAATTCACTCAGCGGAGTGGAAGGAGAAGGACTCCACAAACTTGGATATATACTTAGAGACATATCAAAGATTCCAGGGGGAAACATGTATGCAGATGACACAGCCGGATGGGATACAAGGATAACAGAGGATGATCTTCAGAATGAGGCCAAAATTACTGACATCATGGAACCCGAACATGCCCTACTGGCTAAGGCAATCTTCAAGCTAACCTACCAAAATAAAGTGGTAAGGGTACAGAGACCAGCAAAAAATGGAACCGTGATGGATGTCATATCCAGACGTGACCAGAGAGGAAGTGGCCAGGTCGGAACTTATGGCTTAAACACTTTCACCAACATGGAAGCCCAGCTGATAAGACAAATGGAGTCTGAGGGAATCTTTTCACCCAGTGAATTAGAGACCCCAAATTTAGCCGAGAGAGTTCTCGACTGGCTGGAAAAATATGGCGTCGAAAGGCTAAAAAGAATGGCAATCAGTGGAGATGACTGCGTAGTGAAACCAATTGATGATAGGTTTGCAACAGCCTTAACAGCTCTGAATGATATGGGAAAAGTAAGAAAAGATATACCACAATGGGAACCCTCAAAAGGATGGAATGATTGGCAACAAGTGCCTTTTTGTTCACACCACTTCCACCAGCTGATTATGAAGGATGGGAGGGAAATAGTGGTGCCATGCCGCAACCAAGATGAACTTGTGGGTAGGGCTAGAGTATCACAAGGGGCTGGATGGAGCCTGAGAGAAACCGCATGCCTAGGCAAATCATATGCACAAATGTGGCAGCTGATGTACTTCCACAGGAGAGACCTGAGACTAGCCGCTAATGCTATCTGTTCAGCCGTTCCAGTTGATTGGGTCCCAACCAGCCGCACCACCTGGTCGATCCATGCCCATCACCAATGGATGACAACAGAAGACATGCTGTCAGTGTGGAATAGGGTTTGGATAGAGGAAAACCCATGGATGGAGGACAAAACCCATATATCCAGTTGGGAAGATGTTCCATATTTAGGGAAAA
			GGGAAGATCAATGGTGTGGATCCCTGATAGGCTTAACAGCAAGGGCCACCTGGGCCACCAACATACAAGTGGCCATAAACCAAGTGAGAAGACTAATTGGGAATGAGAATTATCTAGATTACATGACATCAATGAAGAGATTCAAGAACGAGAGTGATTCCGAAGGGGCACTCTGG
		</sequence>
		<sequence>
			<taxon idref="EU081263_Singapore_2005"/>
			ATGAACAACCAACGAAAAAAGACGGCTCGACCGTCTTTCAATATGCTGAAACGCGCGAGAAACCGCGTGTCAACTGTTTCACAGTTGGCGAAGAGATTCTCAAAAGGATTGCTCTCAGGCCAAGGACCCATGAAACTGGTGATGGCTTTCATAGCATTCCTAAGATTTCTAGCCATACCCCCAACAGCAGGAATTTTGGCTAGATGGGGCTCATTCAAGAAGAATGGAGCGATCAAAGTGCTACGGGGTTTCAAGAAAGAAATCTCAAACATGTTGAATATAATGAATAGAAGGAAAAGATCTGTGACCATGCTCCTTATGCTGATGCCTACAGCCTTAGCGTTCCATTTGACTACACGAGGGGGAGAGCCGCACATGATAGTCAGCAAGCAGGAAAGAGGAAAGTCACTTTTGTTTAAGACCTCAGCAGGTGTTAACATGTGCACCCTTATAGCGATGGATTTGGGAGAGTTATGTGAGGACACAATGACTTACAAATGCCCTCGAATCACTGAGGCGGAACCAGATGACGTTGATTGTTGGTGCAATGCCACAGACACATGGGTGACCTATGGAACATGTTCCCAAACTGGCGAGCATCGACGAGACAAACGTTCCGTCGCACTGGCCCCACACGTGGGACTTGGTTTGGAAACAAGAACCGAAACGTGGATGTCCTCCGAAGGCGCTTGGAAACAGATACAAAGAGTGGAGACTTGGGCCCTGAGACACCCAGGATTCACGGTGATAGCCCTTTTTCTAGCACATGCCATAGGAACATCCATCACCCAGAAAGGGATTATCTTCATTTTGTTAATGCTGGCTACACCATCCATGGCCATGCGATGCGTGGGAATAGGCAGCAGGGACTTCGTGGAAGGACTGTCAGGAGCAACTTGGGTAGATGTGGTGCTGGAACATGGAAGTTGCGTCACTACCATGGCAAAAGACAAACCAACATTGGACATTGAACTCTTGAAGACGGAAGTCACAAACCCTGCCGTCCTGCGCAAACTGTGCATTGAAGCTAAAATATCAAACACCACCACCGACTCAAGATGTCCAACACAAGGAGAAGCCACACTGGTGGAAGAACAAGACGCGAACTTTGTGTGTCGACGAACGTTTGTGGACAGAGGCTGGGGCAATGGCTGTGGGCTCTTCGGAAAAGGAAGCCTTATAACGTGTGCTAAGTTCAAGTGTGTGACAAAACTGGAAGGAAAAATAGTTCAATATGAAAACTTGAAATATTCAGTAATAGTCACCGTCCACACTGGAGACCAGCACCAGGTGGGAAATGAAAGCACAGAACATGGGACAACTGCAACTATAACACCTCAAGCTCCTACGACAGAAATACAGCTGACCGACTACGGAGCTCTTACATTGGATTGTTCACCTAGAACAGGACTAGACTTTAATGAAATGGTGTTGTTGACAATGAAAGAAAAATCATGGCTAGTCCACAAACAATGGTTTCTAGACCTACCACTGCCTTGGACCTCGGGAGCTTCAACATCACAAGAAACTTGGAACAGACAAGATTTGCTGGTGACATTTAAGACAGCTCATGCGAAGAAGCAGGAAGTAGTCGTATTAGGATCACAAGAAGGAGCAATGCACACTGCGTTGACCGGAGCGACGGAAATCCAAACGTCTGGAACGACAACAATTTTTGCAGGACACTTGAAATGTAGACTAAAGATGGATAAACTGACTCTAAAAGGGATGTCATATGTGATGTGCACAGGCTCATTCAAGCTAGAGAAAGAAGTGGCTGAGACCCAGCATGGAACCGTTCTAGTGCAGATAAAATACGAAGGAACAGATGCACCATGCAAGATCCCTTTTTCGACCCAAGATGAAAAAGGAGTAACCCAGAATGGGAGATTGATAACAGCCAACCCCATAGTCACTGACAAAGAAAAACCAGTCAACATTGAGGCAGAACCGCCTTTTGGTGAGAGTTACATCGTGATAGGAGCAGGTGAAAAAGCTTT
			GAAACTAAGCTGGTTCAAGAAAGGAAGCAGCATAGGGAAAATGTTTGAGGCAACTGCCAGAGGAGCACGAAGGATGGCCATACTGGGAGACACCGCATGGGACTTTGGCTCCATAGGAGGAGTGTTCACGTCTGTTGGAAAATTAGTACACCAGATTTTTGGAACTGCATATGGAGTTTTGTTCAGCGGTGTTTCCTGGACCATGAAAATAGGAATAGGGGTTCTGCTGACATGGCTAGGATTAAACTCAAGGAGCACGTCCCTTTCGATGACGTGCATTGCAGTTGGCCTAGTAACGCTATACTTAGGAGTCATGGTTCAGGCGGATTCAGGATGTGTAATTAATTGGAAAGGTAGAGAACTCAAATGTGGAAGTGGCATTTTTGTCACCAATGAAGTTCACACTTGGACAGAGCAATACAAATTTCAAGCTGATTCCCCAAAGAGACTATCAGCAGCCATTGGGAAGGCATGGGAGGAGGGTGTGTGTGGAATTCGATCAGCAACTCGTCTCGAGAACATCATGTGGAAGCAAATATCAAATGAATTGAACCACATCTTGCTTGAAAATGACATGAAATTCACAGTGGTTGTAGGAGATGTTGCTGGGATCTTGGCTCAAGGAAAAAAAATGATTAGGCCACAACCCATGGAACACAAATACTCGTGGAAAAGCTGGGGAAAGGCTAAAATCATAGGGGCAGATGTACAGAACACCACCTTTATCATCGACGGCCCAAACACCCCAGAATGCCCTGATGATCAAAGAGCATGGAACATTTGGGAAGTTGAGGATTATGGATTCGGAATTTTCACGACAAACATATGGCTGAAATTGCGTGACTCCTACACCCAAGTGTGTGACCACCGGCTAATGTCAGCTGCCATCAAGGACAGCAAGGCAGTTCACGCTGACATGGGGTACTGGATAGAAAGTGAAAAGAACGAGACCTGGAAGCTGGCAAGAGCCTCTTTCATAGAAGTCAAAACATGTATCTGGCCAAAATCTCACACTCTATGGAGCAATGGAGTTCTGGAAAGTGAAATGATAATTCCAAAGATCTATGGAGGACCAATATCTCAGCACAACTACAGACCAGGATATTTCACACAAACGGCAGGGCCGTGGCACCTAGGCAAGTTGGAACTGGATTTTGATTTGTGTGAGGGTACCACGGTTGTTGTGGATGAACATTGTGGAAATCGAGGACCATCTCTTAGGACCACAACAGTCACAGGAAAGATAATTCATGAATGGTGTTGCAGATCTTGTACGCTACCACCCTTACGTTTCAGAGGAGAAGATGGGTGCTGGTACGGAATGGAAATCAGACCAGTCAAGGAAAAGGAAGAGAATCTAGTCAAATCAATGGTCTCTGCAGGGTCAGGGGAAGTGGACAGCTTTTCACTAGGACTGCTATGCATATCAATAATGATCGAAGAGGTGATGAGATCCAGATGGAGTAGAAAAATGCTGATGACTGGAACACTGGCTGTGTTCTTCCTTCTCATAATGGGACAATTGACATGGAATGATCTGATCAGATTATGCATCATGGTTGGAGCCAACGCTTCCGACAGGATGGGGATGGGAACGACGTACCTAGCTCTGATGGCCACTTTTAAAATGAGACCAATGTTTGCTGTAGGGCTACTATTCCGCAGACTAACATCCAGAGAAGTTCTTCTTCTAACAATTGGATTGAGTCTAGTGGCATCTGTGGAGTTACCAAATTCCTTGGAGGAGCTGGGGGATGGACTTGCAATGGGCATTATGATTTTAAAATTATTGACTGACTTTCAATCACATCAGCTGTGGGCTACCTTGCTGTCCTTGACATTTATCAAAACAACGTTTTCCTTGCACTATGCATGGAAGACAATGGCTATGGTACTGTCAATTGTATCTCTCTTCCCCTTATGCCTGTCCACGACCTCCCAAAAAACAACATGGCTTCCGGTGCTGTTGGGATCTCTTGGATGCAAACCACTAACCATGT
			TTCTTATAGCAGAAAATAAAATCTGGGGAAGGAAAAGTTGGCCCCTCAATGAAGGAATCATGGCTGTTGGAATAGTCAGCATCCTACTAAGTTCACTCCTCAAAAATGATGTGCCGCTAGCTGGGCCACTAATAGCTGGAGGCATGCTAATAGCATGTTATGTTATATCTGGAAGCTCAGCCGATCTATCACTAGAGAAAGCGGCTGAGGTCTCCTGGGAAGAAGAAGCAGAACACTCTGGTGCCTCACACAACATATTAGTGGAGGTCCAAGATGATGGAACCATGAAGATAAAGGATGAAGAGAGAGATGACACGCTAACCATTCTCCTTAAAGCAACTCTGCTAGCAGTTTCAGGGGTGTACCCATTATCAATACCAGCGACCCTTTTTGTGTGGTACTTTTGGCAGAAAAAGAAACAGAGATCTGGAGTGTTATGGGACACACCTAGCCCTCCAGAAGTGGAAAGAGCAGTTCTTGATGATGGTATCTATAGAATCATGCAGAGAGGACTGTTGGGCAGGTCCCAAGTAGGGGTAGGAGTTTTTCAAGAAAACGTGTTCCACACAATGTGGCATGTCACCAGGGGAGCTGTACTCATGTATCAAGGGAAGAGACTGGAACCGAGCTGGGCCAGTGTCAAAAAAGACCTGATCTCATATGGAGGAGGTTGGAGGCTTCAAGGATCCTGGAACACGGGAGAAGAAGTGCAGGTGATTGCTGTTGAACCAGGGAAAAACCCCAAAAATGTACAAACAGCGCCAGGCACCTTTAAGACTCCTGAAGGCGAAGTTGGAGCCATTGCCCTAGATTTTAAACCCGGCACATCTGGATCTCCCATCGTGAACAGAGAAGGGAAAATAGTAGGTCTTTATGGAAATGGAGTAGTGACAACAAGTGGAACCTATGTCAGTGCCATAGCTCAAGCCAAAGCATCACAAGAAGGGCCCCTACCAGAGATTGAAGACGAGGTGTTTAGGAAAAGAAACTTAACAATAATGGACCTACATCCAGGATCGGGGAAAACAAGAAGATACCTTCCAGCCATAGTCCGTGAGGCCATAAAAAGGAAGCTGCGCACACTAATTCTGGCTCCCACAAGGGTTGTCGCTTCCGAAATGGCAGAGGCGCTCAAGGGAATGCCAATAAGGTACCAAACAACAGCAGTGAAGAGTGAACACACAGGAAAAGAGATAGTTGACCTCATGTGTCACGCCACTTTCACCATGCGCCTCCTGTCTCCCGTGAGAGTTCCCAATTACAACATGATTATCATGGATGAAGCACATTTCACCGATCCATCCAGTATAGCGGCTAGAGGGTACATCTCAACCCGAGTGGGCATGGGTGAAGCAGCTGCGATCTTCATGACAGCCACTCCCCCAGGATCAGTGGAGGCCTTTCCACAGAGCAACGCAGTTATCCAAGATGAGGAAAGAGACATTCCTGAGAGATCATGGAACTCAGGCTATGAGTGGATCACTGACTTCCCAGGCAAAACAGTTTGGTTTGTTCCAAGCATTAAATCAGGAAATGATATTGCCAACTGCTTAAGAAAGAATGGGAAACGGGTGATTCAATTGAGCAGGAAAACCTTTGACACAGAGTACCAAAAAACAAAAAATAACGACTGGGACTACGTCGTCACAACAGACATCTCCGAAATGGGAGCAAATTTCCGGGCCGACAGGGTGATAGACCCAAGACGGTGTCTGAAACCGGTAATACTAAAAGATGGTCCAGAGCGTGTCATTTTAGCAGGACCGATGCCAGTGACTGTGGCCAGTGCCGCCCAGAGGAGAGGAAGAATTGGAAGGAACCACAATAAGGAAGGTGATCAGTACATCTACATGGGACAGCCTTTAAACAACGATGAAGATCACGCTCACTGGACGGAAGCAAAAATGCTCCTTGATAATATAAACACACCAGAAGGAATTATCCCAGCCCTCTTCGAGCCGGAGAGAGAAAAGAGTGCAGCAATAGACGGGGAATACAGA
			CTGCGGGGTGAAGCAAGGAAAACGTTTGTGGAGCTCATGAGAAGAGGAGATCTACCTGTCTGGCTATCCTACAAAGTTGCCTCAGAAGGCTTCCAGTACTCTGATAGAAGATGGTGCTTTGACGGGGAAAGGAACAACCAGGTGTTGGAGGAGAACATGGACGTGGAGATCTGGACAAAAGAAGGAGAAAGAAAGAAACTACGACCCCGCTGGCTGGATGCCAGAACATACTCAGACCCACTGGCCCTGCGCGAGTTCAAAGAGTTTGCAGCAGGAAGAAGAAGCGTCTCAGGTGATCTAATATTGGAAATAGGGAAACTTCCACAACACTTGACGCAAAGGGCCCAGAATGCCTTGGACAACCTGGTTATGTTGCACAACTCCGAACAAGGAGGAAGAGCCTATAGACATGCAATGGAAGAACTGCCAGATACCATAGAAACGTTGATGCTCCTAGCTTTGATAGCTGTGTTAACTGGTGGAGTGACGCTGTTCTTCCTATCAGGAAAGGGCTTAGGGAAAACATCTATCGGCCTACTCTGCGTGATGGCTTCAAGCGTACTGCTATGGATGGCCAGTGTAGAGCCCCATTGGATAGCGGCCTCCATCATACTGGAGTTCTTCCTGATGGTGCTGCTTATTCCAGAGCCAGACAGACAACGCACTCCGCAGGACAACCAGCTGGCATATGTGGTGATAGGTTTGTTATTCATGATACTGACAGTAGCAGCCAATGAGATGGGACTGCTGGAAACCACAAAGAAAGACTTAGGGATTGGCCATGTGGCTGTTGAAAATCACCACCATGCCGCAATGCTGGACGTAGACTTACATCCAGCTTCAGCCTGGACCCTCTATGCAGTGGCCACAACAATTATCACTCCCATGATGAGGCACACAATCGAAAACACAACAGCAAACATTTCCCTGACAGCCATTGCAAACCAGGCAGCTATATTGATGGGACTTGACAAAGGATGGCCAATATCGAAGATGGACATAGGAGTTCCACTTCTCGCCTTGGGGTGCTATTCCCAGGTGAATCCACTGACGCTGACAGCGGCGGTATTGATGCTAGTGGCTCATTACGCTATAATTGGACCTGGACTGCAAGCAAAAGCTACTAGAGAAGCTCAAAAAAGGACAGCGGCCGGAATAATGAAAAATCCAACCGTTGATGGAATCGTTGCAATAGATTTGGACCCTGTGGTTTATGATGCGAAATTTGAGAAACAACTAGGCCAAATAATGTTGTTGATACTATGCACATCACAGATCCTCTTGATGCGGACTACATGGGCCTTGTGCGAATCCATCACACTGGCCACTGGACCTCTGACCACGCTCTGGGAGGGATCTCCAGGAAAATTTTGGAATACCACGATAGCGGTTTCCATGGCAAACATTTTCAGAGGAAGTTATCTAGCAGGAGCAGGTCTGGCCTTCTCATTAATGAAATCTCTAGGAGGAGGTAGGAGAGGTACGGGAGCCCAAGGGGAAACACTGGGAGAGAAATGGAAAAGACAGCTGAACCAACTGAGTAAGTCAGAATTCAACACCTATAAAAGGAGTGGGATTATGGAAGTGGACAGATCCGAAGCCAAAGAGGGACTGAAAAGAGGAGAAACAACCAAACATGCAGTGTCGAGAGGAACCGCTAAATTGAGGTGGTTTGTGGAGAGGAACCTTGTGAAACCAGAAGGGAAAGTCATAGACCTCGGTTGTGGAAGAGGTGGCTGGTCATACTATTGCGCTGGGCTGAAGAAAGTCACAGAAGTGAAGGGATACACAAAAGGAGGACCTGGACATGAAGAACCAATCCCAATGGCGACCTATGGATGGAACCTAGTAAAGCTGCACTCCGGGAAAGACGTATTCTTTATACCACCTGAGAAATGTGACACCCTTTTGTGTGATATTGGTGAGTCCTCTCCAAACCCAACTATAGAGGAAGGAAGAACGCTACGCGTCCTAAAGATGGTGGAACCATGGCTCAGAGG
			AAACCAATTTTGCATAAAAATTCTGAATCCCTACATGCCAAGTGTGGTGGAAACTCTGGAGCAAATGCAAAGAAAACATGGAGGAATGCTAGTGCGAAATCCACTTTCAAGAAATTCTACTCATGAAATGTATTGGGTTTCATGTGGAACAGGAAACATTGTGTCAGCAGTAAACATGACATCCAGAATGTTGCTAAATCGATTCACAATGGCTCACAGGAAACCAACATATGAAAGAGACGTGGACCTAGGCGCCGGAACAAGACATGTGGTAGTGGAACCAGAGGTAGCCAACCTAGATATCATTGGCCAGAGGATAGAGAACATAAAACATGAACACAAGTCAACATGGCATTATGATGAGGACAATCCATATAAAACATGGGCCTATCATGGATCATATGAGGTCAAGCCATCAGGATCAGCCTCATCCATGGTCAATGGTGTGGTGAAACTGCTCACCAAACCATGGGATGTCATCCCCATGGTCACACAAATAGCCATGACTGACACTACACCCTTTGGACAACAGAGGGTGTTTAAAGAGAAAGTTGACACACGCACACCAAAAGCAAAACGAGGCACAGCACAAATCATGGAGGTGACAGCCAGGTGGTTATGGGGTTTTCTTTCTAGAAACAAGAAGCCAAGAATTTGTACAAGAGAGGAGTTCACAAGAAAAGTTAGGTCAAACGCAGCCATTGGAGCAGTGTTCGTTGACGAAAATCAATGGAACTCAGCAAAAGAAGCAGTGGAAGATGAGCGGTTCTGGGACCTTGTGCACAGAGAGAGGGAGCTTCACAAACAGGGAAAATGTGCCACGTGTGTTTACAACATGATGGGGAAGAGAGAGAAAAAGCTAGGAGAATTTGGAAAGGCAAAAGGAAGTCGTGCAATATGGTACATGTGGTTGGGAGCACGCTTTCTAGAATTCGAAGCTCTTGGTTTCATGAACGAAGACCACTGGTTCAGCAGAGAGAATTCACTCAGCGGAGTGGAAGGAGAAGGACTCCACAAACTTGGATATATACTTAGAGACATATCAAAGATTCCAGGGGGAAACATGTATGCAGATGACACAGCCGGATGGGATACAAGGATAACAGAGGATGATCTTCAGAATGAGGCCAAAATTACTGACATCATGGAACCCGAACATGCCCTACTGGCTAAGGCAATCTTCAAGCTAACCTACCAAAATAAAGTGGTAAGGGTACAGAGACCAGCAAAAAATGGAACCGTGATGGATGTCATATCCAGACGTGACCAGAGAGGAAGTGGCCAGGTCGGAACTTATGGCTTAAACACTTTCACCAACATGGAAGCCCAGCTGATAAGACAAATGGAGTCTGAGGGAATCTTTTCACCCAGTGAATTAGAGACCCCAAATTTAGCCGAGAGAGTTCTCGACTGGCTGGAAAAATATGGCGTCGAAAGGCTAAAAAGAATGGCAATCAGTGGAGATGACTGCGTAGTGAAACCAACTGATGATAGGTTTGCAACAGCCTTAACAGCTCTGAATGATATGGGAAAAGTAAGAAAAGATATACCACAATGGGAACCCTCAAAAGGATGGAATGATTGGCAACAAGTGCCTTTTTGTTCACACCACTTCCACCAGCTGATTATGAAGGATGGGAGGGAAATAGTGGTGCCATGCCGCAACCAAGATGAACTTGTGGGTAGGGCTAGAGTATCACAAGGGGCTGGATGGAGCCTGAGAGAAACCGCATGCCTAGGCAAATCATATGCACAAATGTGGCAGCTGATGTACTTCCACAGGAGAGACCTGAGACTAGCCGCTAATGCTATCTGTTCAGCCGTTCCAGTTGATTGGGTCCCAACCAGCCGCACCACCTGGTCGATCCATGCCCATCACCAATGGATGACAACAGAAGACATGCTGTCAGTGTGGAATAGGGTTTGGATAGAGGAAAACCCATGGATGGAGGACAAAACCCATATATCCAGTTGGGAAGATGTTCCATATTTAGGGAAAA
			GGGAAGATCAATGGTGTGGATCCCTGATAGGCTTAACAGCAAGGGCCACCTGGGCCACCAACATACAAGTGGCCATAAACCAAGTGAGAAGACTAATTGGGAATGAGAATTATCTAGATTACATGACATCAATGAAGAGATTCAAGAACGAGAGTGATCCCGAAGGGGCACTCTGG
		</sequence>
		<sequence>
			<taxon idref="FJ639684_Cambodia_2005"/>
			ATGAACAACCAACGGAAAAAGACGGCTCGACCGTCTTTCAATATGCTGAAACGCGCGAGAAACCGCGTGTCAACTGTTTCACAGTTGGCGAAGAGATTCTCAAAAGGATTGCTCTCCGGCCAAGGACCCATGAAATTGGTGATGGCTTTCATAGCATTCCTAAGATTTCTAGCCATACCCCCAACAGCAGGAATTTTGGCTAGATGGGGCTCATTCAAGAAGAATGGAGCGATCAAAGTGCTACGGGGTTTCAAGAAAGAAATCTCAAATATGTTGAATATAATGAATAGAAGGAAAAGATCTGTGACCATGCTCCTTATGCTGATGCCTACAGCCTTGGCGTTCCATTTGACCACACGAGGGGGAGAGCCGCACATGATAGTCAGCAAGCAGGAAAGAGGAAAGTCACTTTTGTTTAAGACCTCAGCAGGTGTCAACATGTGCACCCTTATAGCGATGGATTTGGGAGAGTTTTGTGAGGACACAATGACTTACAAATGCCCTCGAATCTCTGAGGCGGAACCAGATGACGTTGATTGTTGGTGCAATGCCACAGACACATGGGTGACCTATGGAACATGTTCCCAAACTGGCGAGCACCGACGAGACAAACGTTCCGTCGCACTGGCCCCACACGTGGGACTTGGTTTGGAAACAAGAACCGAAACGTGGATGTCCTCTGAAGGCGCTTGGAAACAGATACAAAGAGTGGAGACTTGGGCCCTGAGACACCCAGGATTCACGGTGATAGCCCTTTTTCTAGCACATGCCATAGGAACATCCATCACCCAGAAAGGGATTATTTTCATTTTGTTAATGCTGGTAACACCATCCATGGCAATGCGATGTGTGGGAATAGGCAGCAGGGACTTCGTGGAAGGACTGTCAGGAGCAACTTGGGTAGATGTGGTACTGGAACATGGAAGTTGCGTCACCACCATGGCAAAAGACAAACCAACATTGGACATTGAACTCTTGAAGACGGAAGTCACAAACCCTGCCGTCCTGCGTAAACTGTGCATTGAAGCTAAAATATCAAACACCACCACTGACTCAAGATGTCCAACACAAGGAGAAGCCACACTGGTAGAAGAACAAGACGCGAACTTTGTGTGTCGACGAACGTTTGTGGACAGAGGCTGGGGCAATGGATGTGGGCTCTTCGGAAAAGGAAGCCTAATAACGTGTGCTAAGTTCAAGTGTGTGACAAAACTGGAAGGAAAGATAGTTCAATATGAAAACTTGAAATATTCAGTAATAGTCACCGTCCACACTGGAGACCAGCACCAGGTGGGAAATGAAAGCACAGAACATGGGACAACTGCAACTATAACACCTCAAGCTCCTTCGACGGAAATACAGCTGACCGACTACGGAGCTCTTACATTGGATTGTTCACCTAGAACAGGACTAGACTTTAATGAAATGGTGTTGTTGACAATGAAAGAAAAATCATGGCTAGTCCACAAACAATGGTTTCTAGACCTACCACTGCCTTGGACCTCGGGAGCTTCAACGTCACAAGAGACTTGGAACAGACAAGATTTGCTGGTGACATTTAAGACAGCTCATGCAAAGAAGCAGGAAGTAGTCGTACTAGGATCACAAGAAGGAGCAATGCACACTGCGTTGACCGGAGCGACAGAAATCCAAACGTCTGGAACGACAACAATTTTTGCAGGACACTTGAAATGTAGACTAAAGATGGACAAGCTGACTCTAAAAGGGATGTCATATGTAATGTGCACAGGCTCATTCAAGCTAGAGAAAGAAGTGGCTGAGACCCAGCATGGAACCGTTCTAGTGCAGATTAAATATGAAGGAACAGATGCACCATGCAAGATTCCTTTTTCGACCCAAGATGAAAAAGGAGTAACTCAGAATGGAAGACTGATAACAGCTAACCCCATAGTCACTGACAAAGAAAAACCAGTCAACATTGAGGCAGAACCGCCTTTTGGTGAGAGTTACATCGTGATAGGAGCAGGTGAAAAAGCTTT
			GAAACTAAGCTGGTTCAAGAAAGGAAGCAGCATAGGGAAAATGTTTGAGGCAACTGCCAGAGGAGCACGAAGGATGGCCATACTGGGAGACACCGCATGGGACTTTGGTTCTATAGGAGGAGTGTTCACGTCTGTTGGAAAATTAGTACACCAGATTTTTGGAACTGCATATGGAGTTTTGTTCAGCGGTGTTTCCTGGACCATGAAAATAGGAATAGGGGTTCTGCTGACATGGCTAGGATTAAACTCAAGGAGCACGTCCCTTTCGATGACGTGCATTGCAGTTGGCTTAGTAACACTATACCTAGGAGTCATGGTTCAGGCGGATTCAGGATGTGTAATTAATTGGAAAGGTAGAGAACTCAAATGTGGAAGTGGCATTTTTGTCACCAATGAAGTTCACACTTGGACAGAGCAATACAAATTTCAAGCTGACTCCCCAAAGAGACTATCAGCAGCCATCGGGAAGGCATGGGAGGAGGGTGTGTGTGGAATACGATCAGCAACTCGTCTCGAGAACATCATGTGGAAGCAAATATCAAATGAACTGAACCACATTTTACTTGAAAATGACATGAAATTCACAGTGGTTGTAGGAGATGTTGCTGGAATTTTGGCTCAAGGAAAAAAAATGATTAGGCCACAACCCATGGAATACAAGTACTCGTGGAAAAGCTGGGGAAAGGCTAAAATCATAGGGGCAGATGTGCAGAATACCACCTTCATCATCGACGGCCCAAACACCCCAGAATGCCCTGATGACCAAAGAGCATGGAACATTTGGGAAGTTGAGGACTATGGATTTGGAATTTTCACGACGAACATATGGCTGAAATTGCGTGATTCCTACACCCAAGTGTGTGACCACCGGCTAATGTCAGCTGCCATCAAGGACAGCAAGGCAGTTCACGCTGACATGGGGTACTGGATAGAAAGTGAAAAGAACGAGACCTGGAAGCTGGCAAGAGCCTCTTTCATAGAAGTCAAAACATGTATCTGGCCAAAGTCCCACACTCTATGGAGCAATGGAGTTCTGGAAAGTGAAATGATAATTCCAAAGATCTATGGAGGACCAATATCTCAGCACAACTACAGACCAGGATATTTCACACAAACGGCAGGGCCGTGGCACCTAGGCAAGCTGGAACTGGATTTTGATTTGTGTGAGGGTACCACAGTTGTTGTGGATGAACATTGTGGAAATCGAGGACCATCTCTTAGGACCACAACAGTCACAGGAAAGATAATTCATGAATGGTGTTGCAGATCTTGTACGCTACCACCCTTACGTTTCAAAGGAGAAGATGGGTGCTGGTACGGTATGGAAATCAGACCAGTCAAGGAAAAGGAAGAGAATCTAGTCAAATCAATGGTCTCTGCAGGGTCAGGGGAAGTGGACAGCTTTTCACTAGGACTGCTATGCATATCAATAATGATCGAAGAGGTGATGAGATCCAGATGGAGTAGAAAAATGCTGATGACTGGAACACTGGCTGTGTTCTTCCTTCTCATAATGGGACAATTGACATGGAATGATCTGATCAGATTATGCATCATGGTTGGAGCCAACGCTTCCGACAGGATGGGGATGGGAATGACGTACCTAGCTCTGATGGCCACTTTTAAAATGAGACCAATGTTTGCTGTAGGACTATTATTCCGCAGACTAACATCCAGAGAAGTTCTTCTTCTAACAATTGGATTGAGTCTAGTGGCATCTGTGGAGTTACCAAATTCCTTGGAGGAGCTGGGGGATGGACTTGCAATGGGCATTATGATTCTAAAATTATTGACTGACTTTCAATCACATCAGTTGTGGGCCACCTTGCTGTCCTTGACATTTATCAAAACAACGTTTTCCTTGCACTATGCATGGAAGACAATGGCCATGGTACTGTCAATTGTATCTCTCTTTCCCTTATGCCTGTCCACGACCTCCCAAAAAACAACATGGCTTCCGGTGCTATTGGGATCTCTTGGATGCAAACCACTAACCATGT
			TTCTTATAGCAGAAAACAAAATCTGGGGAAGGAAAAGTTGGCCCCTCAATGAAGGAATCATGGCTGTTGGAATAGTCAGCATCCTACTAAGTTCACTCCTCAAAAATGATGTGCCGCTAGCTGGGCCACTGATAGCCGGAGGCATGCTAATAGCATGTTATGTTATATCTGGAAGCTCAGCCGACCTATCACTAGAGAAAGCAGCTGAGGTCTCCTGGGAAGAAGAAGCAGAACACTCTGGTGCCTCACACAACATATTAGTGGAGGTCCAAGATGATGGAACCATGAAGATAAAGGATGAAGAGAGAGATGACACGCTAACCATTCTCCTTAAAGCAACTCTGCTAGCAGTTTCAGGGGTGTACCCATTATCAATACCAGCGACCCTTTTTGTGTGGTACTTTTGGCAGAAAAAGAAACAGAGATCTGGAGTGTTATGGGACACACCTAGCCCTCCAGAAGTGGAAAGAGCAGTTCTTGATGATGGTATCTATAGAATTATGCAGAGAGGACTGTTGGGCAGGTCCCAAGTAGGGGTAGGAGTTTTTCAAGAGAACGTGTTCCACACAATGTGGCATGTCACCAGGGGAGCTGTACTCATGTATCAAGGGAAGAGACTGGAACCGAGCTGGGCCAGTGTCAAAAAAGACCTGATCTCATATGGAGGAGGTTGGAGGCTTCAAGGATCCTGGAACACGGGAGAAGAAGTGCAGGTGATTGCTGTTGAACCAGGAAAAAACCCCAAAAATGTACAAACAGCGCCGGGCACCTTTAAGACCTCTGAAGGTGAAGTTGGAGCCATTGCCCTAGATTTTAAACCCGGCACATCTGGATCTCCCATCGTGAACAGAGAAGGAAAAATAGTAGGTCTTTACGGAAATGGAGTAGTGACAACAAGTGGAACCTACGTCAGTGCCATAGCTCAAGCCAAAGCATCACAAGAAGGGCCTCTACCAGAGATTGAAGACGAGGTGTTTAGGAAAAGAAACTTAACAATAATGGACCTACATCCAGGATCGGGGAAAACAAGAAGATATCTTCCAGCCATAGTCCGTGAGGCCATAAAAAGGAAGCTGCGCACATTAATTCTGGCTCCCACAAGGGTTGTCGCTTCCGAAATGGCAGAGGCGCTCAAGGGAATGCCAATAAGGTACCAAACAACAGCAGTGAAGAGTGAACACACAGGAAAAGAGATAGTTGACCTCATGTGTCACGCCACTTTCACTATGCGCCTCCTGTCTCCCGTGAGAGTTCCCAATTACAACATGATTATCATGGATGAAGCACATTTCACCGATCCATCCAGCATAGCGGCCAGAGGGTACATCTCAACCCGAGTGGGCATGGGTGAAGCAGCTGCGATCTTCATGACAGCCACTCCCCCAGGATCAGTGGAGGCCTTTCCACAGAGCAACGCAGTTATCCAAGATGAGGAAAGAGACATTCCTGAGAGATCATGGAACTCAGGCTATGAGTGGATCACTGACTTCCCAGGTAAAACAGTTTGGTTTGTTCCAAGCATCAAATCAGGAAATGACATTGCCAACTGCTTAAGAAAGAATGGGAAACGGGTGATTCAATTGAGCAGGAAAACTTTTGATACAGAGTACCAAAAAACAAAAAATAACGACTGGGACTACGTCGTCACAACAGACATCTCCGAAATGGGAGCAAATTTCCGGGCCGACAGGGTGATAGACCCAAGACGGTGTCTGAAACCGGTAATACTAAAAGATGGTCCAGAGCGTGTCATTTTAGCAGGACCGATGCCAGTGACTGTGGCCAGTGCCGCCCAGAGGAGAGGAAGAATTGGAAGGAACCACAATAAGGAAGGTGATCAGTACATCTACATGGGACAGCCTTTAAACAACGATGAAGATCATGCTCACTGGACAGAAGCAAAAATGCTCCTTGATAATATAAACACACCAGAAGGGATTATCCCAGCCCTCTTCGAGCCGGAGAGAGAAAAGAGTGCAGCAATAGACGGGGAATATAGA
			CTGCGGGGTGAAGCAAGGAAAACGTTTGTGGAGCTCATGAGAAGAGGAGATCTACCTGTCTGGCTATCCTACAAAGTTGCCTCAGAAGGCTTTCAGTACTCTGACAGAAGATGGTGCTTTGACGGGGAAAGGAACAACCAGGTGTTGGAGGAGAACATGGACGTGGAGATCTGGACAAAAGAAGGAGAAAGAAAGAAACTAAGACCCCGCTGGCTGGATGCTAGAACATACTCAGACCCACTGGCCCTGCGCGAGTTTAAAGAGTTTGCAGCAGGAAGAAGAAGCGTCTCAGGTGATCTAATATTAGAAATAGGGAAACTTCCACAACACTTGACGCAAAGGGCCCAGAATGCCTTGGACAATCTGGTTATGTTGCACAACTCCGAACAAGGAGGAAGAGCCTATAGACATGCAATGGAAGAACTGCCAGACACCATAGAAACGTTGATGCTCCTGGCTTTGATAGCTGTGTTAACTGGTGGAGTGACGCTGTTCTTCCTATCAGGAAGGGGCCTAGGGAAAACATCTATCGGCCTACTCTGCGTGATGGCTTCAAGCGTACTGCTATGGATGGCCAGTGTGGAGCCCCATTGGATAGCGGCCTCCATCATACTGGAATTCTTCCTGATGGTGCTGCTTATTCCAGAGCCAGACAGACAACGCACTCCGCAGGACAACCAGCTGGCATATGTGGTGATAGGTTTGTTATTCATGATACTGACAGTAGCAGCCAATGAGATGGGACTGCTGGAAACCACAAAGAAAGACTTAGGGATTGGCCATGTGGCTGTTGAAAATCACCACCATGCCGCAATGCTGGACGTAGACTTACATCCAGCTTCAGCCTGGACCCTCTATGCAGTGGCCACAACAATTATCACTCCCATGATGAGGCACACAATAGAAAACACAACGGCAAACATTTCCCTGACAGCCATTGCAAACCAGGCGGCTATATTGATGGGACTTGACAAAGGATGGCCAATATCGAAGATGGACATAGGAGTTCCACTTCTCGCCTTGGGGTGCTATTCCCAGGTGAATCCACTGACGCTGACAGCGGCGGTATTGATGCTAGTGGCTCATTACGCCATAATTGGACCTGGACTGCAAGCAAAAGCTACTAGAGAAGCTCAAAAAAGGACAGCGGCCGGAATAATGAAAAATCCAACCGTTGATGGAATTGTTGCAATAGATTTGGATCCTGTGGTTTATGATGCAAAATTTGAGAAACAACTAGGCCAAATAATGTTGTTGATACTATGCACATCACAAATCCTCTTGATGCGGACTACATGGGCCTTGTGCGAATCCATCACACTGGCCACTGGACCTCTGACCACGCTTTGGGAGGGATCTCCAGGAAAATTTTGGAACACCACGATAGCGGTTTCCATGGCAAACATTTTCAGAGGAAGTTATCTAGCAGGAGCAGGTCTGGCCTTCTCATTAATGAAATCTCTAGGAGGAGGTAGGAGAGGCACGGGAGCCCAAGGGGAAACACTGGGAGAGAAATGGAAAAGACAGCTGAACCAACTGAGCAAGTCAGAATTCAACACTTATAAAAGGAGTGGGATCATGGAAGTGGACAGATCCGAAGCCAAAGAGGGACTGAAAAGAGGAGAAACAACCAAACATGCAGTGTCGAGAGGAACCGCTAAACTGAGGTGGTTTGTGGAGAGGAATCTTGTGAAACCAGAAGGGAAAGTCATAGACCTCGGTTGTGGAAGAGGTGGCTGGTCATACTATTGCGCCGGGCTGAAGAAAGTCACAGAAGTGAAGGGATATACAAAAGGAGGACCTGGACATGAGGAGCCAATTCCAATGGCGACCTATGGATGGAACCTAGTAAAACTGCACTCCGGGAAAGACGTATTCTTTGTACCACCCGAGAAATGTGACACCCTCTTGTGTGATATTGGTGAGTCCTCTCCAAACCCAACTATAGAGGAAGGAAGAACGCTACGCGTCCTAAAGATGGTGGAACCATGGCTCAGAGG
			AAACCAATTTTGCATAAAAATTCTGAATCCCTACATGCCAAGTGTGGTGGAAACTCTGGAGCAAATGCAAAGAAAGCATGGAGGAATGCTAGTGCGAAATCCACTTTCAAGAAATTCTACTCATGAAATGTATTGGGTTTCATGTGGAACAGGAAACATTGTGTCAGCAGTAAACATGACATCCAGAATGTTGCTAAATCGATTCACAATGGCTCACAGGAAACCAACATATGAAAGAGACGTGGACCTAGGCGCCGGAACAAGACATGTAGCAGTGGAACCAGAGGTAGCCAACCTAGATATCATTGGCCAGAGGATAGAGAACATAAAACATGAACATAAGTCAACATGGCATTATGATGAGGACAATCCATATAAAACATGGGCCTACCATGGATCATATGAGGTCAAGCCATCAGGATCAGCCTCATCCATGGTCAATGGCGTGGTGAAACTGCTCACCAAACCATGGGATGTCATCCCCATGGTCACACAAATAGCCATGACTGACACTACACCCTTTGGACAACAGAGGGTGTTTAAAGAGAAAGTTGACACACGCACACCAAAAGCAAAACGAGGCACAGCACAAATCATGGAGGTGACAGCCAAGTGGTTATGGGGTTTTCTTTCTAGAAACAAGAAACCAAGAATTTGTACAAGAGAGGAGTTCACAAGAAAAGTTAGGTCAAACGCAGCCATTGGAGCAGTGTTCGTTGATGAAAATCAATGGAACTCAGCAAAAGAAGCAGTGGAAGATGAGCGGTTCTGGGACCTTGTGCACAGAGAGAGGGAGCTTCACAAACAGGGAAAATGCGCCACGTGTGTTTACAACATGATGGGGAAGAGAGAGAAAAAACTAGGAGAGTTCGGAAAGGCAAAAGGAAGTCGTGCAATATGGTACATGTGGTTGGGAGCACGCTTTCTAGAGTTCGAAGCTCTTGGTTTCATGAACGAAGATCACTGGTTCAGCAGAGAGAATTCACTCAGCGGAGTGGAAGGAGAAGGACTCCACAAACTTGGATATATACTCAGAGACATATCAAAGATTTCAGGGGGAAACATGTATGCAGATGACACAGCCGGATGGGATACAAGGATAACAGAGGATGACCTTCAGAACGAGGCCAAAATTACTGACATCATGGAACCCGAACATGCCCTACTGGCTAAGTCAATCTTCAAGCTAACATACCAAAATAAGGTGGTAAGGGTACAGAGACCAGCAAAAAATGGAACCGTGATGGATGTCATATCCAGACGTGACCAGAGAGGAAGTGGCCAGGTCGGAACTTATGGCTTAAATACTTTCACCAACATGGAAGCCCAGCTGATAAGACAGATGGAGTCTGAAGGAATCTTTTCACCCAGCGAATTAGAGACCCCAAATTTAGCCGAGAGAGCTCTCGACTGGCTGGAAAAACATGGCGTTGAAAGGCTGAAAAGAATGGCAATCAGCGGAGATGACTGCGTAGTGAAACCAATTGATGATAGGTTTGCAACAGCCTTAACAGCTCTGAATGATATGGGAAAAGTTAGAAAAGATATACCACAATGGGAACCTTCAAAAGGATGGAATGATTGGCAACAAGTGCCTTTTTGTTCACACCACTTCCACCAGCTGATTATGAAGGATGGGAGGGAAATAGTGGTGCCATGCCGCAACCAAGATGAACTTGTGGGTAGGGCTAGAGTATCACAAGGTGCTGGATGGAGCCTGAGAGAAACTGCATGCCTAGGCAAGTCATATGCACAAATGTGGCAGCTGATGTACTTCCACAGGAGAGACCTGAGACTAGCCGCTAATGCTATCTGTTCAGCCGTTCCAGTTGATTGGGTCCCAACCAGCCGCACCACCTGGTCTATCCATGCCCATCACCAATGGATGACAACAGAAGACATGCTGTCAGTGTGGAATAGGGTTTGGATAGAGGAAAACCCATGGATGGAGGACAAAACCCATATATCCAGTTGGGAAGATGTTCCATATTTAGGAAAAA
			GGGAAGATCAGTGGTGTGGATCCCTGATAGGCTTAACAGCAAGGGCCACCTGGGCCACTAACATACAAGTGGCCATAAACCAAGTGAGAAGGCTAATTGGGAATGAGAATTATCTAGATTACATGACATCAATGAAGAGATTCAAGAACGAGAGTGTTCCTGAAGGGGCACTCTGG
		</sequence>
		<sequence>
			<taxon idref="JQ045635_VietNam_2010"/>
			ATGAACAACCAACGGAAAAAGACGGCTCGACCGTCTTTCAATATGCTGAAACGCGCGAGAAACCGCGTGTCAACTGTTTCACAGTTGGCGAAGAGATTCTCAAAAGGATTGCTCTCAGGCCAAGGACCCATGAAATTGGTGATGGCTTTCATAGCATTCCTAAGATTTCTAGCCATACCCCCAACAGCAGGAATTTTGGCTAGATGGGGCTCATTCAAGAAGAATGGAGCGATCAAAGTGCTACGGGGTTTCAAGAAAGAAATCTCAAATATGTTGAACATAATGAATAGAAGGAAAAGATCTGTGACCATGCTCCTTATGCTGATGCCTACAGCCCTGGCGTTCCATTTGACTACACGAGGGGGAGAGCCGCACATGATAGTCAGCAAGCAGGAAAGAGGAAAGTCACTTTTGTTTAAGACCTCAGCAGGTGTCAACATGTGCACCCTCATAGCGATGGATCTGGGAGAGTTTTGTGAGGACACAATGACTTACAAGTGCCCTCGAATCACTGAGGCGGAACCAGATGACGTTGATTGTTGGTGCAATGCCACAGACACATGGGTGACCTATGGAACATGTTCCCAAACTGGCGAGCACCGACGAGACAAACGTTCCGTCGCACTGGCCCCACACGTGGGACTTGGTTTGGAAACAAGAACCGAAACGTGGATGTCCTCTGAAGGCGCTTGGAAACAGATACAAAGAGTGGAGACTTGGGCCCTGAGACACCCAGGATTCACGGTGATAGCCCTTTTTCTAGCACATGCCATAGGAACATCCATCACCCAGAAAGGGATTATTTTCATTCTGTTAATGCTGGTAACACCATCCATGGCAATGCGATGTGTGGGAATAGGCAGCAGGGACTTCGTGGAAGGACTGTCAGGAGCAACTTGGGTAGATGTGGTACTGGAACATGGAAGTTGCGTCACCACCATGGCAAAAGACAAACCAACATTGGACATTGAACTCTTGAAGACGGAAGTCACAAACCCTGCCGTCCTGCGTAAACTGTGCATTGAAGCTAAAATATCAAACACCACCACTGACTCAAGATGTCCAACACAAGGAGAAGCCACACTGGTGGAAGAACAAGACGCGAACTTTGTGTGTCGACGAACGTTTGTGGACAGAGGCTGGGGCAATGGATGTGGGCTCTTCGGAAAAGGAAGCCTAATAACGTGTGCTAAGTTCAAGTGTGTGACTAAACTGGAAGGAAAGATAGTTCAATATGAAAACTTGAAATATTCAGTAATAGTCACCGTCCACACAGGAGACCAGCACCAGGTGGGAAATGAAAGCACAGAACATGGGACAATTGCAACTATAACACCTCAAGCTCCTTCGACGGAAATACAACTGACCGACTACGGAGCTCTTACATTGGATTGTTCACCTAGAACAGGACTAGACTTTAATGAAATGGTGTTGTTGACAATGAAAGAAAAATCATGGCTAGTCCACAAACAATGGTTTCTAGACCTACCACTGCCTTGGACCTCGGGAGCTTCAACATCACAAGAGACTTGGAACAGACAAGATTTGCTGGTGACATTTAAGACAGCTCATGCAAAGAAGCAGGAAGTAGTCGTACTAGGATCACAAGAAGGAGCAATGCACACTGCGTTGACCGGAGCGACAGAAATCCAAACGTCTGGAACGACAACAATTTTTGCAGGACACTTGAAATGTAGACTAAAGATGGACAAGCTGACTCTAAAAGGGATGTCATATGTAATGTGCACAGGCTCATTCAAGCTAGAGAAAGAAGTGGCTGAGACCCAGCATGGAACCGTTCTAGTGCAGATTAAATATGAAGGAACAGATGCACCATGCAAGATCCCTTTTTCGACCCAAGATGAAAAAGGAGCGACCCAGAATGGGAGACTAATAACAGCTAACCCCATAGTCACTGACAAAGAAAAACCAGTCAACATTGAAGCAGAACCGCCTTTTGGTGAGAGTTACATCGTGATAGGAGCAGGTGAAAAAGCTTT
			GAAACTAAGCTGGTTCAAGAAAGGAAGCAGCATAGGGAAAATGTTTGAGGCAACTGCCAGAGGAGCACGAAGGATGGCCATACTGGGAGACACCGCATGGGACTTTGGTTCTATAGGAGGAGTGTTCACGTCTGTTGGAAAATTAGTACACCAGATTTTTGGAACTGCATATGGAGTTTTGTTCAGCGGCGTTTCCTGGACCATGAAAATAGGAATAGGAGTTCTGCTGACATGGCTAGGATTAAACTCAAGGAGCACGTCCCTTTCGATGACGTGCATTGCAGTTGGCCTAGTAACTTTATACCTAGGAGTCATGGTTCAGGCGGATTCAGGATGTGTAATTAATTGGAAAGGTAGAGAACTCAAATGTGGAAGTGGCATTTTTGTCACTAATGAAGTTCACACTTGGACAGAGCAATACAAATTTCAAGCTGACTCCCCAAAGAGATTATCAGCAGCCATCGGGAAGGCATGGGAGGAAGGTGTGTGTGGAATACGATCAGCAACTCGTCTCGAGAACATCATGTGGAAGCAAATATCAAATGAACTGAACCACATCTTACTTGAAAATGACATGAAACTCACAGTGGTTGTAGGAGATGTTGCTGGAATCTTGGCTCAAGGGAAGAAAATGATTAGGCCACAACCCATGGAGTACAAATACTCGTGGAAAAGCTGGGGAAAGGCTAAAATCATAGGGGCAGATGTGCAGAATACCACCTTCATCATCGACGGCCCAAACACCCCAGAATGCCCTGATGACCAAAGAGCATGGAACATTTGGGAAGTTGAGGACTATGGATTTGGAATTTTCACGACAAACATATGGCTGAAATTGCGTGATTCCTACACCCAAGTGTGTGACCACCGGCTAATGTCAGCTGCCATCAAGGACAGCAAGGCAGTTCACGCTGACATGGGGTACTGGATAGAAAGTGAAAAGAACGAGACCTGGAAGCTGGCAAGAGCCTCTTTCATAGAAGTTAAAACATGTATCTGGCCAAAGTCCCACACTCTATGGAGCAATGGAGTTCTGGAAAGTGAAATGATAATTCCAAAGATCTATGGAGGACCAATATCTCAGCACAACTACAGACCAGGATATTTCACACAAACAGCAGGGCCGTGGCACTTAGGCAAGTTGGAACTGGATTTTGATTTGTGTGAGGGTACCACAGTTGTTGTGGATGAACATTGTGGAAATCGAGGACCATCTCTTAGGACCACAACAGTCACAGGAAAGATAATTCATGAATGGTGTTGCAGATCTTGCACGCTACCACCCTTACGCTTCAAAGGAGAAGATGGGTGCTGGTACGGTATGGAAATCAGACCAGTCAAGGAAAAGGAAGAGAATCTAGTCAAATCAATGGTCTCTGCAGGGTCAGGGGAAGTGGACAGCTTTTCACTAGGACTGCTATGCATATCAATAATGATCGAAGAGGTGATGAGATCCAGATGGAGTAGAAAAATGCTGATGACTGGAACACTGGCTGTGTTCTTCCTTCTCATAATGGGACAATTGACATGGAATGATCTGATCAGATTATGCATCATGGTTGGAGCCGACGCTTCCGACAGGATGGGGATGGGAACGACGTACCTAGCTCTGATGGCCACTTTTAAAATGAGACCAATGTTTGCTGTAGGACTATTATTCCGCAGACTAACATCCAGAGAAGTTCTTCTTCTAACAATTGGATTGAGTCTAGTGGCATCTGTGGAGTTACCAAATTCCTTGGAGGAGCTGGGGGATGGACTTGCAATGGGCATTATGATTTTGAAATTGTTGACTGATTTTCAATCACATCAGTTGTGGGCTACCTTGCTGTCCTTGACATTTATCAGAACAACGTTTTCCTTGCACTATGCATGGAAGACAATGGCCATGGTACTGTCAATTGTATCTCTCTTCCCCTTATGCCTGTCCACGACCTCCCAAAAAACAACATGGCTTCCGGTGCTATTGGGATCTCTTGGATGCAAACCACTAACCATGT
			TTCTTATAGCAGAAAACAAAATCTGGGGAAGGAAAAGTTGGCCCCTCAATGAAGGAATCATGGCTGTTGGAATAGTCAGCATCCTACTAAGTTCACTCCTCAAAAATGATGTGCCGCTAGCTGGGCCACTAATAGCTGGAGGCATGCTAATAGCATGTTATGTTATATCTGGAAGCTCAGCCGACCTATCACTAGAGAAAGCAGCTGTGGTCTCCTGGGAAGAAGAAGCAGAACACTCTGGTGCCTCACACAACATATTAGTGGAGGTCCAAGATGATGGAACCATGAAGATAAAGGATGAAGAGAGAGATGACACGCTAACCATTCTCCTTAAAGCAACTCTGCTAGCAGTTTCAGGGGTGTACCCATTATCAATACCAGCAACCCTTTTTGTGTGGTACTTTTGGCAGAAAAAGAAACAGAGATCTGGAGTGTTATGGGACACACCTAGCCCTCCAGAAGTGGAAAGAGCAGTTCTAGATGATGGTATCTATAGAATTATGCAGAGAGGACTGTTGGGCAGGTCCCAAGTAGGGGTAGGAGTTTTCCAAGAAAACGTGTTCCACACAATGTGGCATGTCACCAGGGGAGCTGTTCTCATGTATCAAGGGAAGAGACTGGAACCGAGCTGGGCCAGTGTCAAAAAAGACCTGATCTCATATGGAGGAGGTTGGAGGCTTCAAGGATCCTGGAACACGGGAGAAGAAGTGCAGGTGATTGCTGTTGAACCAGGAAAAAACCCAAAAAATGTACAAACAGCGCCGGGCACCTTCAAGACCTCTGAAGGTGAAGTTGGAGCCATTGCCCTAGATTTTAAACCCGGTACATCTGGATCTCCCATCGTGAACAGAGAAGGAAAAATAGTAGGCCTTTACGGAAATGGAGTAGTGACAACAAGTGGAACCTACGTCAGTGCCATAGCTCAAGCCAAAGCATCACAAGAAGGGCCTCTACCAGAGATTGAAGACGAGGTGTTTAGGAAAAGAAACTTAACAATAATGGACCTACATCCAGGATCGGGGAAAACAAGAAGATATCTTCCAGCCATAGTCCGTGAGGCCATAAAAAGGAAGCTGCGCACATTAATTCTGGCTCCCACAAGGGTTGTCGCTTCCGAAATGGCTGAGGCGCTCAAGGGAATGCCAATAAGGTACCAAACAACAGCAGTGAAGAGTGAACACACAGGAAAAGAGATAGTTGACCTCATGTGTCACGCCACTTTCACTATGCGCCTCCTGTCTCCCGTGAGAGTTCCCAATTACAACATGATTATCATGGATGAAGCACATTTCACCGATCCATCCAGCATAGCGGCCAGAGGGTATATCTCAACCCGAGTGGGCATGGGTGAGGCAGCTGCGATCTTCATGACAGCCACTCCTCCAGGATCAGTGGAGGCCTTTCCACAGAGCAACGCAGTCATCCAAGATGAGGAAAGAGACATTCCTGAGAGATCATGGAACTCAGGCTATGAGTGGATCACTGACTTCCCAGGTAAAACAGTTTGGTTTGTTCCAAGCATCAAATCAGGAAACGACATTGCCAACTGCTTAAGAAAGAATGGGAAACGGGTGATTCAGTTGAGCAGGAAAACTTTTGATACAGAGTACCAAAAAACAAAAAATAACGACTGGGACTACGTCGTCACAACAGACATCTCCGAAATGGGAGCAAATTTCCGGGCCGACAGGGTGATAGACCCAAGACGGTGTCTGAAACCGGTAATACTAAAAGATGGTCCAGAGCGTGTCATTTTAGCAGGACCGATGCCAGTGACTGTGGCCAGTGCCGCCCAGAGGAGAGGAAGAATTGGAAGGAACCACAATAAGGAAGGTGACCAGTACATCTACATGGGACAGCCTTTAAACAACGATGAAGATCATGCTCACTGGACAGAAGCAAAAATGCTCCTTGATAATATAAACACACCAGAAGGGATTATCCCAGCCCTCTTCGACCCGGAGAGAGAAAAGAGTGCAGCAATAGACGGGGAATATAGA
			CTGCGGGGTGAAGCAAGGAAAACGTTTGTGGAGCTTATGAGAAGAGGAGATCTACCTGTCTGGCTATCCTACAAAGTTGCCTCAGAAGGCTTTCAGTACTCTGACAGAAGATGGTGCTTTGACGGGGAAAGGAACAACCAGGTGTTGGAGGAGAACATGGACGTGGAGATCTGGACAAAAGAAGGAGAAAGAAAGAAACTAAGACCCCGCTGGCTGGATGCTAGAACATACTCAGACCCACTGGCCCTGCGCGAGTTTAAAGAGTTTGCAGCAGGAAGAAGAAGCGTCTCAGGTGATCTAATATTAGAAATAGGGAAACTTCCACAACACTTGACGCAAAGAGCCCAGAATGCCTTGGACAACCTGGTTATGTTGCACAACTCCGAACAAGGAGGAAGAGCCTATAGACATGCAATGGAAGAACTGCCAGACACCATAGAAACGTTGATGCTCCTAGCTTTGATAGCTGTGTTAACTGGTGGAGTGACGCTGTTCTTCCTATCAGGAAGGGGCCTAGGGAAAACATCTATCGGCCTACTCTGCGTGATGGCTTCAAGCGTACTGCTATGGATGGCCAGTGTGGAGCCCCATTGGATAGCGGCCTCCATCATACTGGAGTTCTTCCTGATGGTGCTGCTTATTCCAGAACCAGACAGACAACGCACTCCGCAGGACAACCAGCTGGCATATGTGGTGATAGGTTTGTTATTCATGATACTGACAGTAGCAGCCAATGAGATGGGACTGCTGGAAACCACAAAGAAAGACTTAGGGATCGGCCATGTGGCTGTTGAAAATCACCACCATGCCGCAATGCTGGACGTAGACTTACATCCAGCTTCAGCCTGGACCCTCTATGCAGTGGCCACAACAATTATCACTCCCATGATGAGGCACACAATCGAAAACACAACGGCAAACATTTCCCTGACAGCCATTGCAAACCAGGCGGCTATATTGATGGGACTTGACAAAGGATGGCCAATATCGAAGATGGACATAGGAGTTCCACTTCTCGCCTTGGGGTGCTATTCCCAGGTGAATCCACTGACGCTGACAGCGGCGGTGTTGATGCTAGTGGCTCATTACGCCATAATTGGACCTGGACTGCAAGCTAAAGCTACTAGAGAAGCTCAAAAAAGGACAGCGGCCGGAATAATGAAAAATCCAACCGTTGATGGAATTGTTGCAATAGATTTGGATCCTGTGGTTTACGATGCAAAATTTGAGAAACAACTAGGCCAAATAATGTTGTTGATACTATGCACATCACAAATCCTCTTGATGCGGACTACATGGGCCTTGTGCGAATCCATCACACTAGCTACTGGACCTCTGACCACGCTTTGGGAGGGATCTCCAGGAAAATTTTGGAACACCACGATAGCGGTTTCCATGGCAAACATTTTCAGAGGAAGTTATCTAGCAGGAGCAGGTCTGGCCTTCTCATTAATGAAATCTCTAGGAGGAGGTAGGAGAGGCACGGGAGCCCAAGGGGAAACACTGGGAGAGAAATGGAAAAGACAGCTGAACCAACTGAGTAAGTCAGAATTCAACACTTATAAAAGGAGTGGGATCATGGAAGTGGACAGATCCGAAGCCAAAGAGGGACTGAAAAGAGGAGAAACAACCAAACATGCAGTGTCGAGAGGAACAGCTAAACTGAGGTGGTTTGTGGAGAGGAATCTTGTGAAACCAGAAGGGAAAGTCATAGACCTCGGTTGTGGAAGAGGTGGCTGGGCATACTATTGCGCCGGGCTGAAGAAAGTCACAGAAGTGAAGGGATATACAAAAGGAGGACCTGGACATGAGGAGCCAATTCCAATGGCGACCTATGGATGGAACCTAGTAAAACTGCACTCCGGGAAAGACGTATTCTTCATACCACCCGAGAAATGTGACACCCTTTTGTGTGATATTGGTGAGTCTTCTCCAAACCCAACTATAGAGGAAGGAAGAACGCTACGCGTCCTAAAGATGGTGGAACCATGGCTCAGAGG
			AAACCAATTTTGCATAAAAATTCTGAATCCCTACATGCCAAGTGTGGTGGAAACTCTGGAGCAAATGCAAAGAAAACATGGAGGAATGCTAGTGCGAAATCCACTTTCAAGAAATTCTACTCATGAAATGTATTGGGTTTCATGTGGAACAGGAAACATTGTGTCAGCAGTAAACATGACATCCAGAATGTTGCTAAATCGATTCACAATGGCTCACAGGAAACCAACATACGAAAGAGACGTGGACCTAGGCGCCGGAACAAGACATGTGGCAGTGGAACCAGAGGTAGCCAACCTAGATATCATTGGCCAGAGGATAGAGAACATAAAACATGAACATAAGTCAACATGGCATTATGATGAGGACAATCCATATAAAACATGGGCCTACCATGGATCATATGAGGTCAAGCCGTCAGGATCAGCCTCATCCATGGTCAATGGCGTGGTGAAACTACTCACCAAACCATGGGATGTCATCCCTATGGTCACACAAATAGCCATGACTGACACTACACCCTTTGGACAACAGAGGGTGTTCAAAGAGAAAGTTGACACACGCACACCAAAAGCAAAACGAGGCACAGCACAAATCATGGAGGTGACAGCCAAGTGGTTATGGGGTTTTCTTTCTAGAAACAAGAAACCAAGAATTTGTACAAGAGAGGAGTTCACAAGAAAAGTTAGGTCAAACGCAGCCATTGGAGCAGTGTTCGTTGATGAAAATCAATGGAACTCAGCAAAAGAAGCAGTGGAAGATGAGCGGTTCTGGGACCTTGTGCACAGAGAGAGGGAGCTTCACAAACAGGGAAAATGTGCCACGTGTGTTTACAACATGATGGGGAAGAGAGAGAAAAAACTAGGAGAGTTCGGAAAGGCAAAAGGAAGTCGTGCAATATGGTACATGTGGCTGGGAGCACGCTTTCTAGAGTTCGAAGCTCTTGGTTTCATGAACGAAGATCACTGGTTCAGCAGAGAGAATTCACTCAGCGGAGTGGAAGGAGAAGGACTCCACAAACTTGGATATATACTCAGAGACATATCAAAGATTCCAGGGGGAAACATGTATGCAGATGACACAGCCGGATGGGACACAAGGATAACAGAGGATGACCTTCAGAACGAGGCCAAAATTACTGACATCATGGAACCCGAACATGCCCTACTGGCTAAGTCAATCTTCAAGCTAACATACCAAAATAAAGTGGTAAGGGTACAGAGACCAGCAAAAAATGGAACCGTGATGGATGTCATATCCAGACGTGACCAGAGAGGAAGTGGCCAGGTCGGAACTTATGGCTTAAACACTTTCACCAACATGGAAGCCCAGCTGATAAGACAGATGGAGTCTGAAGGAATCTTTTCACCCAGCGAATTAGAGACCCCAAATTTAGCCGGGAGAGTTCTCGACTGGCTGGAAAAACATGGCGTCGAAAGGCTGAAAAGAATGGCAATCAGCGGAGATGACTGCGTAGTGAAACCAATTGATGATAGGTTTGCAACAGCCTTAACAGCTCTGAATGACATGGGAAAAGTTAGAAAAGATATACCACAATGGGAACCTTCAAAAGGATGGAATGATTGGCAACAAGTGCCTTTTTGTTCACACCACTTCCACCAGCTGATTATGAAGGATGGGAGGGAAATAGTGGTGCCATGCCGCAACCAAGATGAACTTGTGGGTAGGGCTAGAGTATCACAAGGTGCTGGATGGAGCCTGAGAGAAACTGCATGCCTAGGCAAGTCATATGCACAAATGTGGCAGCTGATGTACTTCCACAGGAGAGACCTGAGACTAGCCGCTAATGCTATCTGTTCAGCCGTTCCAGTTGATTGGGTCCCAACCAGCCGCACCACCTGGTCGATCCATGCCCATCACCAATGGATGACAACAGAAGACATGCTGTCAGTGTGGAATAGGGTTTGGATAGAGGAAAACCCATGGATGGAGGACAAAACCCATATATCCAGTTGGGGAGATGTTCCATACTTAGGAAAAA
			GGGAAGATCAATGGTGTGGATCCCTGATAGGCTTAACAGCAAGGGCCACCTGGGCCACCAACATACAAGTGGCCATAAACCAAGTGAGAAGACTTCTTGGGAATGAGAATTATCTAGATTACATGACATCAATGAAGAGATTCAAGAATGAGAGTGATCCTGAAGGGGCACTCTGG
		</sequence>
		<sequence>
			<taxon idref="EU482790_VietNam_2003"/>
			ATGAACAACCAACGGAAAAAGACGGCTCGACCGTCTTTCAATATGCTGAAACGCGCGAGAAACCGCGTGTCAACTGTTTCACAGTTGGCGAAGAGATTCTCAAAAGGATTGCTTTCAGGCCAAGGACCCATGAAATTGGTGATGGCTTTCATAGCATTCCTAAGATTTCTAGCCATACCCCCAACAGCAGGAATTTTGGCTAGATGGGGCTCATTCAAGAAGAATGGAGCGATCAAAGTGCTACGGGGTTTCAAGAAAGAAATCTCAAATATGTTGAATATAATGAATAGAAGGAAAAGATCTGTGACCATGCTCCTTATGCTGATGCCTACAGCCTTGGCGTTCCATTTGACTACACGAGGGGGAGAGCCGCACATGATAGTCAGCAAGCAGGAAAGAGGAAAGTCACTTTTGTTTAAGACCTCAGCAGGTGTCAACATGTGCACCCTTATAGCGATGGATTTGGGAGAGTTTTGTGAGGACACAATGACTTACAAGTGCCCTCGAATCACTGAGGCGGAACCAGATGACGTTGATTGTTGGTGCAATGCCACAGACACATGGGTGACCTATGGAACATGTTCCCAAACTGGCGAGCACCGACGAGACAAACGTTCCGTCGCACTGGCCCCACACGTGGGACTTGGTTTGGAAACAAGAACCGAAACGTGGATGTCCTCTGAAGGCGCTTGGAAACAGATACAAAGAGTGGAGACTTGGGCCCTGAGACACCCAGGATTCACGGTGATAGCCCTTTTTCTAGCACATGCCATAGGAACATCCATCACCCAGAAAGGGATTATTTTCATTCTGTTAATGCTGGTAACACCATCCATGGCAATGCGATGTGTGGGAATAGGCAGCAGGGACTTCGTGGAAGGACTGTCAGGAGCAACTTGGGTAGATGTGGTACTGGAACATGGAAGTTGCGTCACCACCATGGCAAAAGACAAACCAACATTGGACATTGAACTCTTGAAGACGGAAGTCACAAACCCTGCCGTCCTGCGTAAACTGTGCATTGAAGCTAAAATATCAAACACCACCACTGACTCAAGATGTCCAACACAAGGAGAAGCCACACTGGTGGAAGAACAAGACGCGAACTTTGTGTGTCGACGAACGTTTGTGGACAGAGGCTGGGGCAATGGATGTGGGCTCTTCGGAAAAGGAAGCCTAATAACGTGTGCTAAGTTCAAGTGTGTGACAAAACTGGAAGGAAAGATAGTTCAATATGAAAACTTGAAATATTCAGTAATAGTCACCGTCCACACTGGAGACCAGCACCAGGTGGGAAATGAAAGCACAGAACATGGGACAACTGCAACTATAACACCTCAAGCTCCTTCGACGGAAATACAGCTGACCGACTACGGAGCTCTTACATTGGATTGTTCACCTAGAACAGGACTAGACTTTAATGAAATGGTGTTGTTGACAATGAAAGAAAAATCATGGCTAGTCCACAAACAATGGTTTCTAGACCTACCACTGCCTTGGACCTCGGGATCTTCAACATCACAAGAGACTTGGAACAGACAAGATTTGCTGGTGACATTTAAGACAGCTCATGCAAAGAAGCAGGAAGTAGTCGTACTAGGATCACAAGAAGGAGCAATGCACACTGCGTTGACCGGAGCGACAGAAATCCAAACGTCTGGAACGACAACAATTTTTGCAGGACACTTGAAATGTAGACTAAAGATGGACAAGCTGACTCTAAAAGGGATGTCATATGTAATGTGCACAGGCTCATTCAAGCTAGAGAAAGAAGTGGCTGAGACCCAGCATGGAACCGTTCTAGTGCAGATTAAATATGAAGGAACAGATGTACCATGCAAGATCCCTTTTTCGACCCAAGATGAAAAAGGAGTAACCCAGAATGGGAGACTAATAACAGCTAACCCCATAGTCACTGACAAAGAAAAACCAGTCAACATTGAGGCAGAACCGCCTTTTGGTGAGAGTTACATCGTGATAGGAGCAGGTGAAAAAGCTTT
			GAAACTAAGCTGGTTCAAGAAAGGAAGCAGCATAGGGAAAATGTTTGAGGCAACTGCCAGAGGAGCACGAAGGATGGCCATACTGGGAGACACCGCATGGGACTTTGGTTCTATAGGAGGAGTGTTCACGTCTGTTGGAAAATTAGTACACCAGATTTTTGGAACTGCATATGGAGTTTTGTTCAGCGGTGTTTCCTGGACCATGAAAATAGGAATAGGAGTTCTGCTGACATGGCTAGGATTAAACTCAAGGAGCACGTCCCTTTCGATGACGTGCATTGCAGTTGGCCTAGTAACATTATACCTAGGAGTCATGGTTCAGGCGGATTCAGGATGTGTAATTAATTGGAAAGGTAGAGAACTCAAATGTGGAAGTGGCATTTTTGTCACCAATGAAGTTCACACTTGGACAGAGCAATACAAATTTCAAGCTGACTCCCCAAAGAGACTATCAGCAGCCATCGGGAAGGCATGGGAGGAGGGTGTGTGTGGAATACGATCAGCAACTCGTCTCGAGAACATCATGTGGAAGCAAATATCAAATGAACTGAACCACATCTTACTTGAAAATGACATGAAACTCACAGTGGTTGTAGGAGATGTTGCTGGAATCTTGGCTCAAGGAAAAAAAATGATTAGGCCACAACCCATGGAATACAAATACTCGTGGAAAAGCTGGGGAAAGGCTAAAATCATAGGGGCAGATGTGCAGAATACCACCTTCATCATCGACGGCCCAAACACCCCAGAATGCCCTGATGACCAAAGAGCATGGAACATTTGGGAAGTTGAGGACTATGGATTTGGAATTTTCACGACAAACATATGGCTGAAATTGCGTGATTCCTACACCCAAGTGTGTGACCACCGGCTAATGTCAGCTGCCATCAAGGACAGCAAGGCAGTTCACGCTGACATGGGGTACTGGATAGAAAGTGAAAAGAACGAGACCTGGAAGCTGGCAAGAGCCTCTTTCATAGAAGTTAAAACATGTATCTGGCCAAAGTCCCACACTCTATGGAGCAATGGAGTTCTGGAAAGTGAAATGATAATTCCAAAGATCTATGGAGGACCAATATCTCAGCACAACTACAGACCAGGATATTTCACACAAACGGCAGGGCCGTGGCACCTAGGCAAGTTGGAACTGGATTTTGATTTGTGTGAGGGTACCACAGTTGTTGTGGATGAACATTGTGGAAATCGAGGACCATCTCTTAGGACCACAACAGTCACAGGAAAGATAATTCATGAATGGTGTTGCAGATCTTGTACGCTACCACCCTTACGTTTCAAAGGAGAAGATGGGTGCTGGTACGGTATGGAAATCAGACCAGTCAAGGAAAAGGAAGAGAATCTAGTCAAATCAATGGTCTCTGCAGGGTCAGGGGAAGTGGACAGCTTTTCACTAGGACTGCTATGCATATCAATAATGATCGAAGAGGTGATGAGATCCAGATGGAGTAGAAAAATGCTGATGACTGGAACACTGGCTGTGTTCTTCCTTCTCATAATGGGACAATTGACATGGAATGATCTGATCAGATTATGCATCATGGTTGGAGCCAACGCTTCCGACAGGATGGGGATGGGAACGACGTACCTAGCTCTGATGGCCACTTTTAAAATGAGACCAATGTTTGCTGTAGGACTATTATTCCGCAGACTAACATCCAGAGAAGTTCTTCTTCTAACAATTGGATTGAGTCTAGTGGCATCTGTGGAGTTACCAAATTCCTTGGAGGAGCTGGGGGATGGACTTGCAATGGGCATTATGATTTTAAAATTATTGACTGACTTTCAATCACATCAGTTGTGGGCTACCTTGCTGTCCTTGACATTTATCAAAACAACGTTTTCCTTGCACTATGCATGGAAGACAATGGCCATGGTACTGTCAATTGTATCTCTCTTCCCCTTATGCCTGTCCACGACCTCCCAAAAAACAACATGGCTTCCGGTGCTATTGGGATCTCTTGGATGCAAACCACTAACCATGT
			TTCTTATAGCAGAAAACAAAATCTGGGGAAGGAAAAGTTGGCCCCTCAATGAAGGAATCATGGCTGTTGGAATAGTCAGCATCCTACTAAGTTCACTCCTCAAAAATGATGTGCCACTAGCTGGGCCACTAATAGCTGGAGGCATGCTAATAGCATGTTATGTTATATCTGGAAGCTCAGCCGACCTATCACTAGAGAAAGCAGCTGAGGTCTCCTGGGAAGAAGAAGCAGAACACTCTGGCGCCTCACACAACATATTAGTGGAGGTCCAAGATGATGGAACCATGAAGATAAAGGATGAAGAGAGAGATGACACGCTAACCATTCTCCTTAAAGCAACTCTGCTAGCAGTTTCAGGGGTGTACCCATTATCAATACCAGCGACCCTTTTTGTGTGGTACTTTTGGCAGAAAAAGAAACAGAGATCTGGAGTGTTATGGGACACACCTAGCCCTCCAGAAGTGGAAAGAGCAGTTCTTGATGATGGTATCTATAGAATTATGCAGAGAGGACTGTTGGGCAGGTCCCAAGTAGGGGTAGGAGTTTTTCAAGAAAACGTGTTCCACACAATGTGGCATGTCACCAGGGGAGCTGTACTCATGTATCAAGGGAAGAGACTGGAACCGAGCTGGGCCAGTGTCAAAAAAGACCTGATCTCATATGGAGGAGGTTGGAGGCTTCAAGGATCCTGGAACACGGGAGAAGAAGTGCAGGTGATTGCTGTTGAACCAGGAAAAAACCCCAAAAATGTACAAACAGCGCCGGGCACCTTTAAGACCTCTGAAGGTGAAGTTGGAGCCATTGCCCTAGATTTTAAACCCGGCACATCTGGATCTCCCATCGTGAACAGAGAAGGAAAAATAGTAGGTCTTTACGGAAATGGAGTAGTGACAACAAGTGGAACCTACGTCAGTGCCATAGCTCAAGCCAAAGCATCACAAGAAGGGCCTCTACCAGAGATTGAAGACGAGGTGTTTAGGAAAAGAAACTTAACAATAATGGACCTACATCCAGGATCGGGGAAAACAAGAAGATATCTTCCAGCCATAGTCCGTGAGGCCATAAAAAGGAAGCTGCGCACATTAATTCTGGCTCCCACAAGGGTTGTCGCTTCCGAAATGGCAGAGGCGCTCAAGGGAATGCCAATAAGGTACCAAACAACAGCAGTGAAGAGTGAACACACAGGAAAAGAGATAGTTGACCTCATGTGTCACGCCACTTTCACTATGCGCCTCCTGTCTCCCGTGAGAGTTCCCAATTACAACATGATTATCATGGATGAAGCACATTTCACCGATCCATCCAGCATAGCGGCCAGAGGGTACATCTCAACCCGAGTGGGCATGGGTGAAGCAGCTGCGATCTTCATGACAGCCACTCCCCCAGGATCAGTGGAGGCCTTTCCACAGAGCAACGCAGTTATCCAAGATGAGGAAAGAGACATTCCTGAGAGATCATGGAACTCAGGCTATGAGTGGATCACTGACTTCCCAGGTAAAACAGTTTGGTTTGTTCCAAGCATCAAATCAGGAAATGACATTGCCAACTGCTTAAGAAAGAATGGGAAACGGGTGATTCAATTGAGCAGGAAAACTTTTGATACAGAGTACCAAAAAACAAAAAATAACGACTGGGACTACGTCGTCACAACAGACATCTCCGAAATGGGAGCAAATTTCCGGGCCGACAGGGTGATAGACCCAAGACGGTGTCTGAAACCGGTAATACTAAAAGATGGTCCAGAGCGTGTCATTTTAGCAGGACCGATGCCAGTGACTGTGGCCAGTGCCGCCCAGAGGAGAGGAAGAATTGGAAGGAACCACAATAAGGAAGGTGATCAGTACATCTACATGGGACAGCCTTTAAACAACGATGAAGATCATGCTCACTGGACAGAAGCAAAAATGCTCCTTGATAATATAAACACACCAGAAGGGATTATCCCAGCCCTCTTCGAGCCGGAGAGAGAAAAGAGTGCAGCAATAGACGGGGAATATAGA
			CTGCGGGGTGAAGCAAGGAAAACGTTTGTGGAGCTTATGAGAAGAGGAGATCTACCTGTCTGGCTATCCTACAAAGTTGCCTCAGAAGGCTTTCAGTACTCTGACAGAAGATGGTGCTTTGACGGGGAAAGGAACAACCAGGTGTTGGAGGAGAACATGGACGTGGAGATCTGGACAAAAGAAGGAGAAAGAAAGAAACTAAGACCCCGCTGGCTGGATGCTAGAACATACTCAGACCCACTGGCCCTGCGCGAGTTTAAAGAGTTTGCAGCAGGAAGAAGAAGCGTATCAGGTGATCTAATATTAGAAATAGGGAAACTTCCACAACACTTGACGCAAAGGGCCCAGAATGCCTTGGACAATCTGGTTATGTTGCACAACTCCGAACAAGGAGGAAGAGCCTATAGACATGCAATGGAAGAACTGCCAGACACCATAGAAACGTTGATGCTCCTAGCTTTGATAGCTGTGTTAACTGGTGGAGTGACGCTGTTCTTCCTATCAGGAAGGGGCCTAGGGAAAACATCTATCGGCCTACTCTGCGTGATGGCTTCAAGCGTACTGCTATGGATGGCCAGTGTGGAGCCCCATTGGATAGCGGCCTCCATCATACTGGAGTTCTTCCTGATGGTGCTGCTTATTCCAGAGCCAGACAGACAACGCACTCCGCAGGACAACCAGCTGGCATATGTGGTGATAGGTTTGTTATTCATGATACTGACAGTAGCAGCCAATGAGATGGGACTGCTGGAAACCACAAAGAAAGACTTAGGGATTGGCCATGTGGCTGTTGAAAATCACCACCATGCCGCAATGCTGGACGTAGACTTACATCCAGCTTCAGCCTGGACCCTCTATGCAGTGGCCACAACAATTATCACTCCCATGATGAGGCACACAATCGAAAACACAACGGCAAACATTTCCCTGACAGCCATTGCAAACCAGGCGGCTATATTGATGGGACTTGACAAAGGATGGCCAATATCGAAGATGGACATAGGAGTTCCACTTCTCGCCTTGGGGTGCTATTCCCAGGTGAATCCACTGACGCTGACAGCGGCGGTATTGATGCTAGTGGCTCATTACGCCATAATTGGACCTGGACTGCAAGCAAAAGCTACTAGAGAAGCTCAAAAAAGGACAGCGGCCGGAATAATGAAAAATCCAACCGTTGATGGAATTGTTGCAATAGATTTGGATCCTGTGGTTTATGATGCAAAATTTGAGAAACAACTAGGCCAAATAATGTTGTTGATACTATGCACATCACAAATCCTCTTGATGCGGACTACATGGGCCTTGTGCGAATCCATCACACTAGCCACTGGACCTCTGACCACGCTTTGGGAGGGATCTCCAGGAAAATTTTGGAACACCACGATAGCGGTTTCCATGGCAAACATTTTCAGAGGAAGTTATCTAGCAGGAGCAGGTCTGGCCTTCTCATTGATGAAATCTCTAGGAGGAGGTAGGAGAGGCACGGGAGCCCAAGGGGAAACACTGGGAGAGAAATGGAAAAGACAGCTGAACCAACTGAGTAAGTCAGAATTCAACACTTATAAAAGGAGTGGGATCATGGAAGTGGACAGATCCGAAGCCAAAGAGGGACTGAAAAGAGGAGAAACAACCAAACATGCAGTGTCGAGAGGAACAGCTAAACTGAGGTGGTTTGTGGAGAGGAATCTTGTGAAACCAGAAGGGAAAGTCATAGACCTCGGTTGTGGAAGAGGTGGCTGGTCATACTATTGCGCCGGGCTGAAGAAAGTCACAGAAGTGAAGGGATATACAAAAGGAGGACCTGGACATGAGGAGCCAATTCCAATGGCGACCTATGGATGGAACCTAGTAAAACTGTACTCCGGGAAAGACGTATTCTTTATACCACCCGAGAAATGTGACACCCTTTTGTGTGATATTGGTGAGTCCTCTCCAAACCCAACTATAGAGGAAGGAAGAACGCTACGCGTCCTAAAGATGGTGGAACCATGGCTCAGAGG
			AAACCAATTTTGCATAAAAATTCTGAATCCCTACATGCCAAGTGTGGTGGAAACTCTGGAGCAAATGCAAAGAAAACATGGAGGAATGCTAGTGCGAAATCCACTTTCAAGAAATTCTACCCATGAAATGTATTGGGTTTCATGTGGAACAGGAAACATTGTGTCAGCAGTAAACATGACATCCAGAATGTTGCTAAATCGATTCACAATGGCTCACAGGAAACCAACATATGAAAGAGACGTGGACCTAGGCGCCGGAACAAGACATGTGGCAGTGGAACCAGAGGTACCCAACCTAGATATCATTGGCCAGAGGATAGAGAACATAAAACATGAACATAAGTCAACATGGCATTATGATGAGGACAATCCATATAAAACATGGGCCTACCATGGATCATATGAGGTCAAGCCATCAGGATCAGCCTCATCCATGGTCAATGGCGTGGTGAAACTGCTCACCAAACCATGGGATGTCATCCCCATGGTCACACAAATAGCCATGACTGACACTACACCCTTTGGACAACAGAGGGTGTTCAAAGAGAAAGTTGACACACGCACACCAAAAGCAAAACGAGGCACAGCACAAATCATGGAGGTGACAGCCAAGTGGTTATGGGGTTTTCTTTCTAGAAACAAGAAACCAAGAATTTGTACAAGAGAGGAGTTCACAAGAAAAGTTAGGTCAAACGCAGCCATTGGAGCAGTGTTCGTTGATGAAAATCAATGGAACTCAGCAAAAGAAGCAGTGGAAGATGAGCGGTTCTGGGATCTTGTGCACAGAGAGAGGGAGCTTCACAAACAGGGAAAATGTGCCACGTGTGTTTACAACATGATGGGGAAGAGAGAGAAAAAACTAGGAGAGTTCGGAAAGGCAAAAGGAAGTCGTGCAATATGGTACATGTGGCTGGGAGCACGCTTTCTAGAGTTCGAAGCTCTTGGTTTCATGAACGAAGATCACTGGTTCAGCAGAGAGAATTCACTCAGCGGAGTGGAAGGAGAAGGACTCCACAAACTTGGATATATACTCAGAGACATATCAAAGATTCCAGGGGGAAACATGTATGCAGATGACACAGCCGGATGGGATACAAGGATAACAGAGGATGACCTTCAGAACGAGGCCAAAATTACTGACATCATGGAACCCGAACATGCCCTACTGGCTAAGTCAATCTTCAAGCTAACATACCAAAATAAGGTGGTAAGAGTACAGAGACCAGCAAAAAATGGAACCGTGATGGATGTCATATCCAGACGTGACCAGAGAGGAAGTGGCCAGGTCGGAACTTATGGCTTAAACACTTTCACCAACATGGAAGCCCAGCTGATAAGACAGATGGAGTCTGAGGGAATCTTTTCACCCAGCGAATTAGAGACCCCAAATTTAGCCGGGAGAGTTCTCGACTGGCTGGAAAAACATGGCGTCGAAAGGCTGAAAAGAATGGCAATCAGCGGAGATGACTGCGTAGTGAAACCAATTGATGATAGGTTTGCAACAGCCTTAACAGCTCTGAATGATATGGGAAAAGTTAGAAAAGATATACCACAATGGGAACCTTCAAAAGGATGGAATGATTGGCAACAAGTGCCTTTTTGTTCACACCACTTCCACCAGCTGATTATGAAGGATGGGAGGGAAATAGTGGTGCCATGCCGCAACCAAGATGAACTTGTGGGTAGGGCTAGAGTATCACAAGGTGCTGGATGGAGCCTGAGAGAAACTGCATGCCTAGGCAAGTCATATGCACAAATGTGGCAGCTGATGTACTTCCACAGGAGAGACCTGAGACTAGCCGCTAATGCTATCTGTTCAGCCGTTCCAGTTGATTGGGTCCCAACCAGCCGCACCACCTGGTCGATCCATGCCCATCACCAATGGATGACAACAGAAGACATGCTGTCAGTGTGGAATAGGGTTTGGATAGAGGAAAACCCATGGATGGAGGACAAAACCCATATATCCAGTTGGGGAGATGTTCCATATTTAGGAAAAA
			GGGAAGATCAATGGTGTGGATCCCTGATAGGCTTAACAGCAAGGGCCACCTGGGCCACCAACATACAAGTGGCCATAAACCAAGTGAGAAGACTAATTGGGAATGAGAATTATCTAGATTACATGACATCAATGAAGAGATTCAAGAACGAGAGTGATCCTGAAGGGGCACTCTGG
		</sequence>
		<sequence>
			<taxon idref="FJ639674_Cambodia_2002"/>
			ATGAACAACCAACGGAAAAAGACGGCTCGACCGTCTTTCAATATGCTGAAACGCGCGAGAAACCGCGTGTCAACTGTTTCACAGTTGGCGAAGAGATTCTCAAAAGGATTGCTCTCAGGCCAAGGACCCATGAAATTGGTGATGGCTTTCATAGCATTCCTAAGATTTCTAGCCATACCCCCAACAGCAGGAATTTTGGCTAGATGGGGCTCATTCAAGAAGAATGGAGCGATCAAAGTGCTACGGGGTTTCAAGAAAGAAATCTCAAATATGTTGAATATAATGAATAGAAGGAAAAGATCTGTGACCATGCTCCTTATGCTGATGCCTACAGCCTTGGCGTTCCATTTGACTACACGAGGGGGAGAGCCGCACATGATAGTCAGCAAGCAGGAAAGAGGAAAGTCACTTTTGTTTAAGACCTCAGCAGGTGTCAACATGTGCACCCTTATAGCGATGGATTTGGGAGAGTTTTGTGAGGACACAATGACTTACAAGTGCCCTCGAATCACTGAGGCGGAACCAGATGACGTTGATTGTTGGTGCAATGCCACAGACACATGGGTGACCTATGGAACATGTTCCCAAACTGGCGAGCACCGACGAGACAAACGTTCCGTCGCACTGGCCCCACACGTGGGACTTGGTTTGGAAACAAGAACCGAAACGTGGATGTCCTCTGAAGGCGCTTGGAAACAGATACAAAGAGTGGAGACTTGGGCCCTGAGACACCCAGGATTCACGGTGATAGCCCTTTTTCTAGCACATGCCATAGGAACATCCATCACCCAGAAAGGGATTATTTTCATTCTGTTAATGCTGGTAACACCATCCATGGCAATGCGATGTGTGGGAATAGGCAGCAGGGACTTCGTGGAAGGACTGTCAGGAGCAACTTGGGTAGATGTGGTACTGGAACATGGAAGTTGCGTCACCACCATGGCAAAAGACAAACCAACATTGGACATTGAACTCTTGAAGACGGAAGTCACAAACCCTGCCGTCCTGCGTAAACTGTGCATTGAAGCTAAAATATCAAACACCACCACTGACTCAAGATGTCCAACACAAGGAGAAGCCACACTGGTGGAAGAACAAGACGCGAACTTTGTGTGTCGACGAACGTTTGTGGACAGAGGCTGGGGCAATGGATGTGGGCTCTTCGGAAAAGGAAGCCTAATAACGTGTGCTAAGTTCAAGTGTGTGACAAAACTGGAAGGAAAGATAGTTCAATATGAAAACTTGAAATATTCAGTAATAGTCACCGTCCACACTGGAGACCAGCACCAGGTGGGAAATGAAAGCACAGAACATGGGACAACTGCAACTATAACACCTCAAGCTCCTTCGACGGAAATACAGCTGACCGACTACGGAGCTCTTACATTGGATTGTTCACCTAGAACAGGACTAGACTTTAATGAAATGGTGTTGTTGACAATGAAAGAAAAATCATGGCTAGTCCACAAACAATGGTTTCTAGACCTACCACTGCCTTGGACCTCGGGAGCTTCAACATCACAAGAGACTTGGAACAGACAAGATTTGCTGGTGACATTTAAGACAGCTCATGCAAAGAAGCAGGAAGTAGTCGTACTAGGATCACAAGAAGGAGCAATGCACACTGCGTTGACCGGAGCGACAGAAATCCAAACGTCTGGAACGACAACAATTTTTGCAGGACACTTGAAATGTAGACTAAAGATGGACAAGCTGACTCTAAAAGGGATGTCATATGTAATGTGCACAGGCTCATTCAAGCTAGAGAAAGAAGTGGCTGAGACCCAGCATGGAACCGTTCTAGTGCAGATTAAATATGAAGGAACAGATGCACCATGCAAGATCCCTTTTTCGACCCAAGATGAAAAAGGAGTAACCCAGAATGGGAGACTAATAACAGCTAACCCCATAGTCACTGACAAAGAAAAACCAGTCAACATTGAGGCAGAACCGCCTTTTGGTGAGAGTTACATCGTGATAGGAGCAGGTGAAAAAGCTTT
			GAAACTAAGCTGGTTCAAGAAAGGAAGCAGCATAGGGAAAATGTTTGAGGCAACTGCCAGAGGAGCACGAAGGATGGCCATACTGGGAGACACCGCATGGGACTTTGGTTCTATAGGAGGAGTGTTCACGTCTGTTGGAAAATTAGTACACCAGATTTTTGGAACTGCATATGGAGTTTTGTTCAGCGGTGTTTCCTGGACCATGAAAATAGGAATAGGAGTTCTGCTAACATGGCTAGGATTAAACTCAAGGAGCATGTCCCTTTCGATGACGTGCATTGCAGTTGGCCTAGTAACATTATACCTAGGAGTCATGGTTCAGGCGGATTCAGGATGTGTAATTAATTGGAAAGGTAGAGAACTCAAATGTGGAAGTGGCATTTTTGTCACCAATGAAGTTCACACTTGGACAGAGCAATACAAATTTCAAGCTGACTCCCCAAAGAGACTATCAGCAGCCATCGGGAAGGCATGGGAGGAGGGTGTGTGTGGAATACGATCAGCAACTCGTCTCGAGAACATCATGTGGAAGCAAATATCAAATGAACTGAACCACATCTTACTTGAAAATGACATGAAATTCACAGTGGTTGTAGGAGATGTTGCTGGAATCTTGGCTCAAGGGAAAAAAATGATTAGGCCACAACCCATGGAATACAAATACTCGTGGAAAAGCTGGGGAAAGGCTAAAATCATAGGGGCAGATGTGCAGAATACCACCTTCATCATCGACGGCCCAAACACCCCAGAATGCCCTGATGACCAAAGAGCATGGAACATTTGGGAAGTTGAGGACTATGGATTTGGAATTTTCACGACAAACATATGGCTGAAATTGCGTGATTCCTACACCCAAGTGTGTGACCACCGGCTAATGTCAGCTGCCATCAAGGACAGCAAGGCAGTTCACGCTGACATGGGGTACTGGATAGAAAGTGAAAAGAACGAGACCTGGAAGCTGGCAAGAGCCTCTTTCATAGAAGTTAAAACATGTATCTGGCCAAAGTCCCACACTCTATGGAGCAATGGAGTTCTGGAAAGTGAAATGATAATTCCAAAGATCTATGGAGGACCAATATCTCAGCACAACTACAGACCAGGATATTTCACACAAACGGCAGGGCCGTGGCACCTAGGCAAGTTGGAACTGGATTTTGATTTGTGTGAGGGTACCACAGTTGTTGTGGATGAACATTGTGGAAATCGAGGACCATCTCTTAGGACCACAACAGTCACAGGAAAGATAATTCATGAATGGTGTTGCAGATCTTGTACGCTACCACCCTTACGTTTCAAAGGAGAAGATGGGTGCTGGTACGGTATGGAAATCAGACCAGTCAAGGAAAAGGAAGAGAATCTAGTCAAATCAATGGTCTCTGCAGGGTCAGGGGAAGTGGACAGCTTTTCACTAGGACTGCTATGCATATCAATAATGATCGAAGAGGTGATGAGATCCAGATGGAGTAGAAAAATGCTGATGACTGGAACACTGGCTGTGTTCTTCCTTCTCATAATGGGACAATTGACATGGAATGATCTGATCAGATTATGCATCATGGTTGGAGCCAACGCTTCCGACAGGATGGGGATGGGAACGACGTACCTAGCTCTGATGGCCACTTTTAAAATGAGACCAATGTTTGCTGTAGGACTATTATTCCGCAGACTAACATCCAGAGAAGTTCTTCTTCTAACAATTGGATTGAGTCTAGTGGCATCTGTGGAATTACCAAATTCCTTGGAGGAGCTGGGGGATGGACTTGCAATGGGCATTATGATTTTAAAATTATTGACTGACTTTCAATCACATCAGTTGTGGGCTACCTTGCTGTCCTTGACATTTATCAAAACAACGTTTTCCTTGCACTATGCATGGAAGACAATGGCCATGGTGCTGTCAATTGTATCTCTCTTCCCCTTATGCCTGTCCACGACCTCCCAAAAAACAACATGGCTTCCGGTGCTATTGGGATCTCTTGGATGCAAACCACTAACCATGT
			TTCTTATAGCAGAAAACAAAATCTGGGGAAGGAAAAGTTGGCCCCTCAATGAAGGAATCATGGCTGTTGGAATAGTCAGCATCCTACTAAGTTCACTCCTCAAAAATGATGTGCCGCTAGCTGGGCCACTAATAGCTGGAGGCATGCTAATAGCATGTTATGTTATATCTGGAAGCTCAGCCGACCTATCACTAGAGAAAGCAGCTGAGGTCTCCTGGGAAGAAGAAGCAGAACACTCTGGTGCCTCACACAACATATTAGTGGAGGTCCAAGATGATGGAACCATGAAGATAAAGGATGAAGAGAGAGATGACACGCTAACCATTCTCCTTAAAGCAACTCTGCTAGCAGTCTCAGGGGTGTACCCATTATCAATACCAGCGACCCTTTTTGTGTGGTACTTTTGGCAGAAAAAGAAACAGAGATCTGGAGTGTTATGGGACACACCTAGCCCTCCAGAAGTGGAAAGAGCAGTTCTTGATGATGGTATCTATAGAATTATGCAGAGAGGACTGTTGGGCAGGTCCCAAGTAGGGGTAGGAGTTTTTCAAGAAAACGTGTTCCACACAATGTGGCATGTCACCAGGGGAGCTGTACTCATGTATCAAGGGAAGAGACTGGAACCGAGCTGGGCCAGTGTCAAAAAAGACCTGATCTCATATGGAGGAGGTTGGAGGCTTCAAGGATCCTGGAACACGGGAGAAGAAGTGCAGGTGATTGCTGTTGAACCAGGAAAAAACCCCAAAAATGTACAAACAGCGCCGGGCACCTTTAAGACCTCTGAAGGTGAAGTTGGAGCCATTGCCCTAGATTTTAAACCCGGCACATCTGGATCTCCCATCGTGAACAGAGAAGGAAAAATAGTAGGTCTTTACGGAAATGGAGTAGTGACAACAAGTGGAACCTACGTCAGTGCCATAGCTCAAGCCAAAGCATCACAAGAAGGGCCTCTACCAGAGATTGAAGACGAGGTGTTTAGGAAAAGAAACTTAACAATAATGGACCTACATCCAGGATCGGGGAAAACAAGAAGATATCTTCCAGCCATAGTCCGTGAGGCCATAAAAAGGAAGCTGCGCACATTAATTCTGGCTCCCACAAGGGTTGTCGCTTCCGAAATGGCAGAGGCGCTCAAGGGAATGCCAATAAGGTACCAAACAACAGCAGTGAAGAGTGAACACACAGGAAAAGAGATAGTTGACCTCATGTGTCACGCCACTTTCACTATGCGCCTCCTGTCTCCCGTGAGAGTTCCCAATTACAACATGATTATCATGGATGAAGCACATTTCACCGATCCATCCAGCATAGCGGCCAGAGGGTACATCTCAACCCGAGTGGGCATGGGTGAAGCAGCTGCGATCTTCATGACAGCCACTCCCCCAGGATCAGTGGAGGCCTTTCCACAGAGCAACGCAGTTATCCAAGATGAGGAAAGAGACATTCCTGAGAGATCATGGAACTCAGGCTATGAGTGGATCACTGACTTCCCGGGTAAAACAGTTTGGTTTGTTCCAAGCATCAAATCAGGAAATGACATTGCCAACTGCTTAAGAAAGAATGGGAAACGGGTGATTCAATTGAGCAGAAAAACTTTTGATACAGAGTACCAAAAAACAAAAAATAACGACTGGGACTACGTCGTCACAACAGACATCTCCGAAATGGGAGCAAATTTCCGGGCCGACAGGGTGATAGACCCAAGACGGTGTCTGAAACCGGTAATACTAAAAGATGGTCCAGAGCGTGTCATTTTAGCAGGACCGATGCCAGTGACTGTGGCCAGTGCCGCCCAGAGGAGAGGAAGAATTGGAAGGAACCACAATAAGGAAGGTGATCAGTACATCTACATGGGACAGCCTTTAAACAACGATGAAGATCATGCTCACTGGACAGAAGCAAAAATGCTCCTTGATAATATAAACACACCAGAAGGGATTATCCCAGCCCTCTTCGAGCCGGAGAGAGAAAAGAGTGCAGCAATAGACGGGGAATATAGA
			CTGCGGGGTGAAGCAAGGAAAACGTTTGTGGAGCTTATGAGAAGAGGAGATCTACCTGTCTGGCTATCCTACAAAGTTGCCTCAGAAGGCTTTCAGTACTCTGACAGAAGATGGTGCTTTGACGGGGAAAGGAACAACCAGGTGTTGGAGGAGAACATGGACGTGGAGATCTGGACAAAAGAAGGAGAAAGAAAGAAACTAAGACCCCGCTGGCTGGATGCTAGAACATACTCAGACCCACTGGCCCTGCGCGAGTTTAAAGAGTTTGCAGCAGGAAGAAGAAGCGTCTCAGGTGATCTAATATTAGAAATAGGGAAACTTCCACAACACTTGACGCAAAGGGCCCAGAATGCCTTGGACAATCTGGTTATGTTGCACAACTCCGAACAAGGAGGAAGAGCCTATAGACATGCAATGGAAGAACTGCCAGACACCATAGAAACGTTGATGCTCCTAGCTTTGATAGCTGTGTTAACTGGTGGAGTGACGCTGTTCTTCCTATCAGGAAGGGGCCTAGGGAAAACATCTATCGGCCTACTCTGCGTGATGGCTTCAAGCGTACTGCTATGGATGGCCAGTGTGGAGCCCCATTGGATAGCGGCCTCCATCATACTGGAGTTCTTCCTGATGGTGCTGCTTATTCCAGAGCCAGACAGACAACGCACTCCGCAGGACAACCAGCTGGCATATGTGGTGATAGGTTTGTTATTCATGATACTGACAGTAGCAGCCAATGAGATGGGACTGCTGGAAACCACAAAGAAAGACTTAGGGATTGGCCATGTGGCTGTTGAAAATCACCACCATGCCGCAATGCTGGACGTAGACTTACATCCAGCTTCAGCCTGGACCCTCTATGCAGTGGCCACAACAATTATCACTCCCATGATGAGGCACACAATCGAAAACACAACGGCAAACATTTCCCTGACAGCCATTGCAAACCAGGCGGCTATATTGATGGGACTTGACAAAGGATGGCCAATATCGAAGATGGACATAGGAGTTCCACTTCTCGCCTTGGGGTGCTATTCCCAGGTGAATCCACTGACGCTGACAGCGGCGGTATTGATGCTAGTGGCTCATTACGCCATAATTGGACCTGGACTGCAAGCAAAAGCTACTAGAGAAGCTCAAAAAAGGACAGCGGCCGGAATAATGAAAAATCCAACCGTTGATGGAATTGTTGCAATAGATTTGGATCCTGTGGTTTATGATGCAAAATTTGAGAAACAACTAGGCCAAATAATGTTGTTGATACTATGCACATCACAAATCCTCTTGATGCGGACTACATGGGCCTTGTGCGAATCCATCACACTAGCCACTGGACCTCTGACCACGCTTTGGGAGGGATCTCCAGGAAAATTTTGGAACACCACGATAGCGGTTTCCATGGCAAACATTTTCAGAGGAAGTTATCTAGCAGGAGCAGGTCTGGCCTTCTCATTAATGAAATCTCTAGGAGGAGGTAGGAGAGGCACGGGAGCCCAAGGGGAAACACTGGGAGAGAAATGGAAAAGACAGCTGAACCAACTGAGCAAGTCAGAATTCAACACTTATAAAAGGAGTGGGATCATGGAAGTGGACAGATCCGAAGCCAAAGAGGGACTGAAAAGAGGAGAAACAACCAAACATGCAGTGTCGAGAGGAACAGCTAAACTGAGGTGGTTTGTGGAGAGGAATCTTGTGAAACCAGAAGGGAAAGTCATAGACCTCGGTTGTGGAAGAGGTGGCTGGTCATACTATTGCGCCGGGCTGAAGAAAGTCACAGAAGTGAAGGGATATACGAAAGGAGGACCTGGACATGAGGAGCCAATTCCAATGGCGACCTATGGATGGAACCTAGTAAAACTGCACTCCGGGAAAGACGTATTCTTTATACCACCCGAGAAATGTGACACCCTTTTGTGTGATATTGGTGAGTCCTCTCCAAACCCAACTATAGAGGAAGGAAGAACGCTACGCGTCCTAAAGATGGTGGAACCATGGCTCAGAGG
			AAACCAATTTTGCATAAAAATTCTGAATCCCTACATGCCAAGTGTGGTGGAAACTCTGGAGCAAATGCAAAGAAAACATGGAGGAATGCTAGTGCGAAATCCACTTTCAAGAAATTCTACTCATGAAATGTATTGGGTTTCATGTGGAACAGGAAACATTGTGTCAGCAGTAAACATGACATCCAGAATGTTGCTAAATCGATTCACAATGGCTCACAGGAAACCAACGTATGAAAGAGACGTGGACCTAGGCGCCGGAACAAGACATGTGGCAGTGGAACCTGAGGTAGCCAACCTAGATATCATTGGCCAGAGGATAGAGAACATAAAACATGAACATAAGTCAACATGGCATTATGATGAGGACAATCCATATAAAACATGGGCCTACCATGGATCATATGAGGTCAAGCCATCAGGATCAGCCTCATCCATGGTCAATGGCGTGGTGAAACTGCTCACCAAACCATGGGATGTCATCCCCATGGTCACACAAATAGCCATGACTGACACTACACCCTTTGGACAACAGAGGGTGTTCAAAGAGAAAGTAGACACACGCACACCAAAAGCAAAACGAGGCACAGCACAAATCATGGAGGTGACAGCCAAGTGGTTATGGGGTTTTCTTTCTAGAAACAAGAAACCAAGAATTTGTACAAGAGAGGAGTTCACAAGAAAAGTTAGGTCAAACGCAGCCATTGGAGCAGTGTTCGTTGATGAAAATCAATGGAACTCAGCAAAAGAAGCAGTGGAAGATGAGCGGTTCTGGGACCTTGTGCACAGAGAGAGGGAGCTTCACAAACAGGGAAAATGTGCCACGTGTGTTTACAACATGATGGGGAAGAGAGAGAAAAAACTAGGAGAGTTCGGAAAGGCAAAAGGAAGTCGTGCAATATGGTACATGTGGCTGGGAGCACGCTTTCTAGAGTTCGAAGCTCTTGGTTTCATGAACGAAGATCACTGGTTCAGCAGAGAGAATTCACTCAGCGGAGTGGAAGGAGAAGGACTCCACAAACTTGGATATATACTCAGAGACATATCAAAGATTCCAGGGGGAAACATGTATGCAGATGACACAGCCGGATGGGATACAAGGATAACAGAGGATGACCTTCAGAACGAGGCCAAAATTACTGACATCATGGAACCCGAACATGCCCTACTGGCTAAGTCAATCTTCAAGCTAACATACCAAAATAAGGTGGTAAGGGTACAGAGACCAGTAAAAAATGGAACCGTGATGGATGTCATATCCAGACGTGACCAGAGAGGAAGTGGCCAGGTCGGAACTTATGGCTTAAACACTTTCACCAACATGGAAGCCCAGCTGATAAGACAGATGGAGTCTGAGGGAATCTTTTCACCCAGCGAATTAGAGACCCCAAATTTAGCCGGGAGAGTTCTCGACTGGCTGGAAAAACATGGCGTCGAAAGGCTGAAAAGAATGGCAATCAGCGGAGATGACTGCGTAGTGAAACCAATTGATGATAGGTTTGCAACAGCCTTAACAGCTCTGAATGATATGGGAAAAGTTAGAAAAGATATACCACAATGGGAACCTTCAAAAGGATGGAATGATTGGCAACAAGTGCCTTTTTGTTCACACCACTTCCACCAGCTGATTATGAAGGATGGGAGGGAAATAGTGGTGCCATGCCGCAACCAAGATGAACTTGTGGGTAGGGCTAGAGTATCACAAGGTGCTGGATGGAGCCTGAGAGAAACTGCATGCCTAGGCAAGTCATATGCACAAATGTGGCAGTTGATGTACTTCCACAGGAGAGACCTGAGACTAGCCGCCAATGCTATCTGTTCAGCCGTTCCAGTTGATTGGGTCCCAACCAGCCGCACCACCTGGTCGATCCATGCCCATCACCAATGGATGACAACAGAAGACATGCTGTCAGTGTGGAATAGGGTTTGGATAGAGGAAAACCCATGGATGGAGGACAAAACCCATATATCCAGTTGGGGAGATGTTCCATATTTAGGAAAAA
			GGGAAGATCAATGGTGTGGATCCCTGATAGGCTTAACAGCAAGGGCCACCTGGGCCACCAACATACAAGTGGCCATAAACCAAGTGAGAAGACTAATTGGGAATGAGAATTATCTAGATTACATGACATCAATGAAGAGATTCAAGAACGAGAGTGATCCTGAAGGGGCACTCTGG
		</sequence>
		<sequence>
			<taxon idref="GQ199840_VietNam_2006"/>
			ATGAACAACCAACGGAAAAAGACGGCTCGACCGTCTTTCAATATGCTGAAACGCGCGAGAAACCGCGTGTCAACTGTTTCACAGTTGGCGAAGAGATTCTCAAAAGGATTGCTCTCAGGCCAAGGACCCATGAAATTGGTGATGGCTTTCATAGCATTCCTAAGATTTCTAGCCATACCCCCAACAGCAGGAATTTTGGCTAGATGGGGCTCATTCAAGAAGAATGGAGCGATCAAAGTGCTACGGGGTTTCAAGAAAGAAATCTCAAATATGTTGAATATAATGAATAGAAGGAAAAGATCTGTGACCATGCTCCTCATGCTGATGCCTACAGCCTTGGCGTTCCATTTGACTACACGAGGGGGAGAGCCGCACATGATAGTCAGCAAGCAGGAAAGAGGAAAGTCACTTTTGTTTAAGACCTCAGCAGGTGTCAACATGTGCACCCTTATAGCGATGGATTTGGGAGAGTTTTGTGAGGACACAATGACTTACAAGTGCCCTCGAATCACTGAGGCGGAACCAGATGACGTTGATTGTTGGTGCAATGCCACAGACACATGGGTGACCTATGGAACATGTTCCCAAACTGGCGAGCACCGACGCGACAAACGTTCCGTCGCACTGGCCCCACACGTGGGACTTGGTTTGGAAACAAGAACCGAAACGTGGATGTCCTCTGAAGGCGCTTGGAAACAGATACAAAGAGTGGAGACTTGGGCCCTGAGACACCCAGGATTCACGGTGATAGCCCTTTTTCTAGCACATGCCATAGGAACATCCATCACCCAGAAAGGGATTATTTTCATTCTGTTAATGCTGGTAACACCATCCATGGCAATGCGATGTGTGGGAATAGGCAGCAGGGACTTCGTGGAAGGACTGTCAGGAGCAACTTGGGTAGATGTGGTACTGGAACATGGAAGTTGCGTCACCACCATGGCAAAAGACAAACCAACATTGGACATTGAACTCTTGAAGACGGAAGTCACAAACCCTGCCGTCCTGCGTAAACTGTGCATTGAAGCTAAAATATCAAACACCACCACTGACTCAAGATGTCCAACACAAGGAGAAGCCACACTAGTGGAAGAACAAGACGCGAACTTTGTGTGTCGACGAACGTTCGTGGACAGAGGCTGGGGCAATGGATGTGGGCTCTTCGGAAAAGGAAGCCTAATAACGTGTGCTAAGTTCAAGTGTGTGACAAAACTGGAAGGAAAGATAGTTCAATATGAAAACTTGAAATATTCAGTAATAGTCACCGTCCACACTGGAGACCAGCACCAGGTGGGAAATGAAAGCACAGAACATGGGACAACTGCAACTATAACACCTCAAGCTCCTTCGACGGAAATACAGCTGACCGACTACGGAGCTCTTACATTGGATTGTTCACCTAGAACAGGACTAGACTTTAATGAAATGGTGTTGTTGACAATGAAAGAAAAATCATGGCTAGTCCACAAACAATGGTTTCTAGACCTACCACTGCCTTGGACCTCGGGAGCTTCAACTTCACAAGAGACTTGGAACAGACAAGATTTGCTGGTGACATTTAAGACAGCTCATGCAAAGAAGCAGGAAGTAGTCGTACTAGGATCACAAGAAGGAGCAATGCACACTGCGTTGACCGGAGCGACAGAAATCCAAACGTCTGGAACGACAACAATTTTTGCAGGACACTTGAAATGTAGACTAAAGATGGACAAGCTGACTCTAAAAGGGATGTCATATGTAATGTGCACAGGCTCATTCAAGCTAGAGAAAGAAGTGGCTGAGACCCAGCATGGAACCGTTCTAGTGCAGATTAAATATGAAGGAACAGATGCACCATGCAAGATCCCTTTTTCGACCCAAGATGAAAAAGGAGTAACCCAGAATGGGAGACTAATAACAGCTAACCCCATAGTCACTGACAAAGAAAAACCAGTCAACATTGAGGCAGAACCGCCTTTTGGTGAGAGTTACATCGTGATAGGAGCAGGTGAAAAAGCTTT
			GAAACTAAGCTGGTTCAAGAAAGGAAGCAGCATAGGGAAAATGTTTGAGGCAACTGCCAGAGGAGCACGAAGGATGGCCATACTAGGAGACACCGCATGGGACTTTGGTTCTATAGGAGGAGTGTTCACGTCTGTTGGAAAATTAGTACACCAGATTTTTGGAACTGCATATGGAGTTTTGTTCAGCGGTGTTTCCTGGACCATGAAAATAGGAATAGGAGTTCTGCTAACATGGCTAGGATTAAACTCAAGGAGCACGTCCCTTTCGATGACGTGCATTGCAGTTGGCCTAGTAACATTATACCTAGGAGTCATGGTTCAGGCGGATTCAGGATGTGTAATTAATTGGAAAGGTAGAGAACTCAAATGTGGAAGTGGCATTTTTGTCACCAATGAAGTTCACACTTGGACAGAGCAATACAAATTTCAAGCTGACTCCCCAAAGAGACTATCAGCAGCCATCGGGAAGGCATGGGAGGAGGGTGTGTGTGGAATACGATCAGCAACTCGTCTCGAGAACATCATGTGGAAGCAAATATCAAATGAACTGAACCACATCTTACTTGAAAATGACATGAAATTCACAGTGGTTGTAGGAGATGTTGCTGGAATCTTGGCTCAAGGGAAAAAAATGATTAGGCCACAACCCATGGAATACAAATACTCGTGGAAAAGCTGGGGAAAGGCTAAAATCATAGGGGCAGATGTGCAGAATACCACCTTCATCATCGACGGCCCAAACACCCCAGAATGCCCTGATGACCAAAGAGCATGGAACATTTGGGAAGTTGAGGACTATGGATTTGGAATTTTCACGACAAACATATGGCTGAAATTGCGTGATTCCTACACCCAAGTGTGTGACCACCGGCTAATGTCAGCTGCCATCAAGGACAGCAAGGCAGTTCACGCTGACATGGGGTACTGGATAGAAAGTGAAAAGAACGAGACCTGGAAGCTGGCAAGAGCCTCTTTCATAGAAGTTAAAACATGTATCTGGCCAAAGTCCCACACTCTATGGAGCAATGGAGTTCTGGAAAGTGAAATGATAATTCCAAAGATCTATGGAGGACCAATATCTCAGCACAACTACAGACCAGGATATTTCACACAAACGGCAGGGCCGTGGCACCTAGGCAAGTTGGAACTGGATTTTGATTTGTGTGAGGGTACCACAGTTGTTGTGGATGAACATTGTGGAAATCGAGGACCATCTCTTAGGACCACAACAGTCACAGGAAAGATAATTCATGAATGGTGTTGCAGATCTTGTACGCTACCACCCTTACGTTTCAAAGGAGAAGATGGGTGCTGGTACGGTATGGAAATCAGACCAGTCAAGGAAAAGGAAGAGAATCTAGTCAAATCAATGGTCTCTGCAGGGTCAGGGGAAGTGGACAGCTTTTCACTAGGACTGCTATGCATATCAATAATGATCGAAGAGGTGATGAGATCCAGATGGAGTAGGAAAATGCTGATGACTGGAACACTGGCTGTGTTCTTCCTTCTCATAACGGGACAATTGACATGGAATGATCTGATCAGATTATGCATCATGGTTGGAGCCAACGCTTCCGACAGGATGGGGATGGGAACGACGTACCTAGCTCTGATGGCCACTTTTAAAATGAGACCAATGTTTGCTGTAGGACTATTATTCCGCAGACTAACATCCAGAGAAGTACTTCTTCTAACAATTGGATTGAGTCTAGTGGCATCTGTGGAGTTACCAAATTCCTTGGAGGAGCTGGGGGATGGACTTGCAATGGGCATTATGATTTTAAAATTATTGACTGACTTTCAATCACATCAGTTGTGGGCTACCTTGCTGTCCTTGACATTTATCAAAACAACGTTTTCCTTGCACTATGCATGGAAGACAATGGCCATGGTACTGTCAATTGTATCTCTCTTCCCCTTATGCCTGTCCACGACCTCCCAAAAAACAACATGGCTTCCGGTGCTATTGGGATCTCTTGGATGCAAACCACTAACCATGT
			TTCTTATAGCAGAAAACAAAATCTGGGGAAGGAAAAGTTGGCCCCTCAATGAAGGAATCATGGCTGTTGGAATAGTCAGCATCCTACTAAGTTCACTCCTCAAAAATGATGTGCCGCTAGCTGGGCCACTAATAGCTGGAGGCATGCTAATAGCATGTTATGTTATATCTGGAAGCTCAGCCGACCTATCACTAGAGAAAGCAGCTGAGGTCTCCTGGGAAGAAGAAGCAGAACACTCTGGTGCCTCACACAACATATTAGTGGAGGTCCAAGATGATGGAACCATGAAGATAAAGGATGAAGAGAGAGATGACACGCTAACCATTCTCCTTAAAGCAACTCTGCTAGCAGTCTCAGGGGTGTACCCATTATCAATACCAGCGACCCTTTTTGTGTGGTACTTTTGGCAGAAAAAGAAACAGAGATCTGGAGTGTTATGGGATATACCTAGCCCTCCAGAAGTGGAAAGAGCAGTTCTTGATGATGGTATCTATAGAATTATGCAGAGAGGACTGTTGGGCAGGTCCCAAGTAGGGGTAGGAGTTTTCCAAGAAAACGTGTTCCACACAATGTGGCATGTCACCAGGGGAGCTGTACTCATGTATCAAGGGAAGAGACTGGAACCGAGCTGGGCCAGTGTCAAAAAAGACCTGATCTCATATGGAGGAGGTTGGAGGCTTCAAGGATCCTGGAACACGGGAGAAGAAGTGCAGGTGATTGCTGTTGAACCAGGAAAAAACCCCAAAAATGTACAAACAGCGCCGGGCACCTTTAAGACCTCTGAAGGTGAAGTTGGAGCCATTGCCCTAGATTTTAAACCCGGCACATCTGGATCTCCCATCGTGAACAGAGAAGGAAAAATAGTAGGTCTTTACGGAAATGGAGTAGTGACAACAAGTGGAACCTACGTCAGTGCCATAGCTCAAGCCAAAGCATCACAAGAAGGGCCTCTACCAGAGATTGAAGACGAGGTGTTTAGGAAAAGAAACTTAACAATAATGGACCTACATCCAGGATCGGGGAAAACAAGAAGATATCTTCCAGCCATAGTCCGTGAGGCCATAAAAAGGAAGCTGCGCACATTAATTCTGGCTCCCACAAGGGTTGTCGCTTCCGAAATGGCAGAGGCGCTCAAGGGAATGCCAATAAGGTACCAAACAACAGCAGTGAAGAGTGAACACACAGGAAAAGAGATAGTTGACCTCATGTGTCACGCCACTTTCACTATGCGCCTCCTGTCTCCCGTGAGAGTTCCCAATTACAACATGATTATCATGGATGAAGCACATTTCACCGATCCATCCAGCATAGCGGCCAGAGGGTACATCTCAACCCGAGTGGGCATGGGTGAAGCAGCTGCGATCTTCATGACAGCTACTCCCCCAGGATCAGTGGAGGCCTTTCCACAGAGCAACGCAGTTATCCAAGATGAGGAAAGAGACATTCCTGAGAGATCATGGAACTCAGGCTATGAGTGGATCACTGACTTCCCGGGTAAAACAGTTTGGTTTGTTCCAAGCATCAAATCAGGAAATGACATTGCCAACTGCTTAAGAAAGAATGGGAAACGGGTGATTCAATTGAGCAGAAAAACTTTTGATACAGAGTACCAAAAAACAAAAAATAACGACTGGGACTACGTCGTCACAACAGACATCTCCGAAATGGGAGCAAATTTCCGGGCCGACAGGGTGATAGACCCAAGACGGTGTCTGAAACCGGTAATACTAAAAGATGGTCCAGAGCGTGTCATTTTAGCAGGACCGATGCCAGTGACTGTGGCTAGTGCCGCCCAGAGGAGAGGAAGAATTGGAAGGAACCACAACAAGGAAGGTGATCAGTACATCTACATGGGACAGCCTTTAAACAACGATGAAGATCATGCTCACTGGACAGAAGCAAAAATGCTCCTTGATAATATAAACACACCAGAAGGGATTATCCCAGCCCTCTTCGAGCCGGAGAGAGAAAAGAGTGCAGCAATAGACGGGGAATATAGA
			CTGCGGGGTGAAGCAAGGAAAACGTTTGTGGAGCTTATGAGAAGAGGAGATCTACCTGTCTGGCTATCCTACAAAGTTGCCTCAGAAGGCTTTCAGTACTCTGACAGAAGATGGTGCTTTGACGGGGAAAGGAACAACCAGGTGTTGGAGGAGAACATGGACGTGGAGATCTGGACAAAAGAAGGAGAAAGAAAGAAACTAAGACCCCGCTGGCTGGATGCTAGAACGTACTCAGACCCACTGGCCCTGCGCGAGTTTAAAGAGTTTGCAGCAGGAAGAAGAAGCGTCTCAGGTGATCTAATATTAGAAATAGGGAAACTTCCACAACACTTGACGCAAAGGGCCCAGAATGCCTTGGACAATCTGGTTATGTTGCACAACTCCGAACAAGGAGGAAGAGCCTATAGACATGCAATGGAGGAACTGCCAGACACCATAGAAACGTTGATGCTCCTAGCTTTGATAGCTGTGTTAACTGGTGGAGTGACGCTGTTCTTCCTATCAGGAAGGGGCCTAGGGAAAACATCTATCGGCCTACTCTGCGTGATGGCTTCAAGCGTACTGCTATGGATGGCCAGTGTGGAGCCCCATTGGATAGCGGCCTCCATCATACTGGAGTTCTTCCTGATGGTGCTGCTTATTCCAGAGCCAGACAGACAACGCACTCCGCAGGACAACCAGCTGGCATATGTAGTGATAGGTTTGTTATTCATGATACTGACAGTAGCAGCCAATGAGATGGGACTGCTGGAAACCACAAAGAAAGACTTAGGGATTGGCCATGTGGCTGCTGAAAATCACCACCATGCCGCAATGCTGGACGTAGACTTACATCCAGCTTCAGCCTGGACCCTCTATGCAGTGGCCACAACAATTATCACTCCCATGATGAGGCACACAATCGAAAACACAACGGCAAACATTTCCCTGACAGCCATTGCAAACCAGGCGGCTATATTGATGGGACTTGACAAAGGATGGCCAATATCGAAGATGGACATAGGAGTTCCACTTCTCGCCTTGGGGTGCTATTCCCAGGTGAATCCACTGACGCTGACAGCGGCGGTATTGATGCTAGTGGCTCATTACGCCATAATTGGACCTGGACTGCAAGCAAAAGCTACTAGAGAAGCTCAAAAAAGGACAGCGGCCGGAATAATGAAAAATCCAACCGTTGATGGAATTGTTGCAATAGATTTGGATCCTGTGGTTTATGATGCAAAATTTGAGAAACAACTAGGCCAAATAATGTTGTTGATACTATGCACATCACAAATCCTCTTGATGCGGACTACATGGGCCTTGTGCGAATCCATCACACTAGCCACTGGACCTCTGACCACGCTTTGGGAGGGATCTCCAGGAAAATTTTGGAACACCACGATAGCGGTTTCCATGGCAAACATTTTCAGAGGAAGTTATCTAGCAGGAGCAGGTCTGGCCTTCTCATTAATGAAATCTCTAGGAGGAGGTAGGAGAGGCACGGGAGCCCAAGGGGAAACACTGGGAGAGAAATGGAAAAGACAGCTGAACCAACTGAGCAAGTCAGAATTCAACACTTATAAAAGGAGTGGGATCATGGAAGTGGACAGATCCGAAGCCAAAGAGGGACTGAAAAGAGGAGAAACAACCAAACATGCAGTGTCGAGAGGAACAGCTAAACTGAGGTGGTTTGTGGAGAGGAATCTTGTGAAACCAGAAGGGAAAGTCATAGACCTCGGTTGTGGAAGAGGTGGCTGGTCATACTATTGCGCCGGGCTGAAGAAAGTCACAGAAGTGAAGGGATATACGAAAGGAGGACCTGGACATGAGGAGCCAATTCCAATGGCGACCTATGGATGGAACCTAGTAAAACTGCACTCCGGGAAAGACGTATTCTTTATACCACCCGAGAAATGTGACACCCTTTTGTGTGATATTGGTGAGTCCTCTCCAAACCCAACTATAGAGGAAGGAAGAACGCTACGCGTCCTAAAGATGGTGGAACCATGGCTCAGAGG
			AAACCAATTTTGCATAAAAATTCTGAATCCCTACATGCCAAGTGTGGTGGAAACTCTGGAGCAAATGCAAAGAAAACATGGAGGAATGCTAGTGCGAAATCCACTTTCAAGAAATTCTACTCATGAAATGTATTGGGTTTCATGTGGAACAGGAAACATTGTGTCAGCAGTAAACATGACATCCAGAATGTTGCTAAATCGATTCACAATGGCTCACAGGAAACCAACGTATGAAAGAGACGTGGACCTAGGCGCCGGAACAAGACATGTGGCAGTGGAACCTGAGGTAGCCAACCTAGATATCATTGGCCAGAGGATAGAGAACATAAAACATGAACATAAGTCAACATGGCATTATGATGAGGACAATCCATATAAAACATGGGCCTACCATGGATCATATGAGGTCAAGCCATCAGGATCAGCCTCATCCATGGTCAATGGCGTGGTGAAACTGCTCACCAAACCATGGGATGTCATCCCCATGGTCACACAAATAGCCATGACTGACACTACACCCTTTGGACAACAGAGGGTGTTCAAAGAGAAAGTTGACACACGCACACCAAAAGCAAAACGAGGCACAGCACAAATCATGGAGGTGACAGCCAAGTGGTTATGGGGTTTTCTTTCTAGAAACAAGAAACCAAGAATTTGTACAAGAGAGGAGTTCACAAGAAAAGTTAGGTCAAACGCAGCCATTGGAGCAGTGTTCGTTGATGAAAATCAATGGAATTCAGCAAAAGAAGCAGTGGAAGATGAGCGGTTCTGGGACCTTGTGCACAGAGAGAGGGAGCTTCACAAACAGGGAAAATGTGCCACGTGTGTTTACAACATGATGGGGAAGAGAGAGAAAAAACTAGGAGAGTTCGGAAAGGCAAAAGGAAGTCGTGCAATATGGTACATGTGGCTGGGAGCACGCTTTCTAGAGTTCGAAGCTCTTGGTTTCATGAACGAAGATCACTGGTTCAGCAGAGAGAATTCACTCAGCGGAGTGGAAGGAGAAGGACTCCACAAACTTGGATATATACTCAGAGACATATCAAAGATTCCAGGGGGAAACATGTATGCAGATGACACAGCCGGATGGGATACAAGGATAACAGAGGATGACCTTCAGAACGAGGCCAAAATTACTGACATCATGGAACCCGAACATGCCCTACTGGCTAAGTCAATCTTCAAGCTAACATACCAAAATAAGGTGGTAAGGGTACAGAGACCAGCAAAAAATGGAACCGTGATGGATGTCATATCCAGACGTGACCAGAGAGGAAGTGGCCAGGTCGGAACTTATGGCTTAAACACTTTCACCAACATGGAAGCCCAGCTGATAAGACAGATGGAGTCTGAGGGAATCTTTTCACCCAGCGAATTAGAGACCCCAAATTTAGCCGGGAGAGTTCTCGACTGGCTGGAAAAATATGGCGTCGAAAGGCTGAAAAGAATGGCAATCAGCGGAGATGACTGCGTAGTGAAACCAATTGATGATAGGTTTGCAACAGCCTTAACAGCTCTGAATGATATGGGAAAAGTTAGAAAAGATATACCACAATGGGAACCTTCAAAAGGATGGAATGATTGGCAACAAGTGCCTTTTTGTTCACACCACTTCCACCAGCTGATTATGAAGGATGGGAGGGAAATAGTGGTGCCATGCCGCAACCAAGATGAACTTGTGGGTAGGGCTAGAGTATCACAAGGTGCTGGATGGAGCCTGAGAGAAACTGCATGCCTAGGCAAGTCATATGCACAAATGTGGCAGTTGATGTACTTCCACAGGAGAGACCTGAGACTAGCCGCTAATGCTATCTGTTCAGCCGTTCCAGTTGATTGGGTCCCAACCAGCCGCACCACCTGGTCGATCCATGCCCATCACCAATGGATGACAACAGAAGACATGCTGTCAGTGTGGAATAGGGTTTGGATAGAGGAAAACCCATGGATGGAGGACAAAACCCATATATCCAGCTGGGGAGATGTTCCATATTTAGGAAAAA
			GGGAAGATCAATGGTGTGGATCCCTGATAGGCTTAACAGCAAGGGCCACCTGGGCCACCAACATACAAGTGGCCATAAACCAAGTGAGAAGACTAATTGGGAATGAGAATTATCTAGATTACATGACATCAATGAAGAGATTCAAGAACGAGAGTGATCCTGAAGGGGCACTCTGG
		</sequence>
		<sequence>
			<taxon idref="KJ726662_SriLanka_2012"/>
			ATGAACAACCAACGAAAAAAGACGGCTCGACCGTCTTTCAATATGCTGAAACGCGCGAGAAACCGCGTGTCAACTGTTTCACAGTTGGCGAAGAGATTCTCAAAAGGATTGCTCTCAGGCCAAGGACCCATGAAATTGGTGATGGCTTTCATAGCATTCCTAAGATTTCTAGCCATACCCCCAACAGCAGGAATTTTGGCTAGATGGGGCTCATTCAAGAAGAATGGAGCGATCAAAGTACTACGGGGTTTCAAGAAAGAAATCTCAAACATGTTGAATATAATGAATAGAAGGAGAAAATCTGTGACCATGCTCCTTATGCTGATGCCTACAGCCTTGGCGTTCCATTTGACTACACGAGGGGGAGAGCCGCACATGATAGTCAGCAAGCAGGAAAGAGGAAAGTCACTTTTGTTCAAGACCTCAGCAGGTGTCAACATGTGCACCCTTATAGCGATGGATTTGGGAGAGTTATGTGAGGACACAATGACTTACAAATGCCCTCGAATCACTGAGGCGGAACCAGATGACGTTGATTGTTGGTGCAATGCCACAGACACATGGGTGACCTATGGAACATGTTCCCAAACTGGTGAGCACCGACGAGACAAACGTTCCGTCGCACTGGCCCCACACGTGGGACTTGGTTTGGAAACAAGAACTGAAACGTGGATGTCCTCTGAAGGCGCTTGGAAACAGATACAAAGAGTGGAGACTTGGGCCCTGAGACACCCAGGATTCACGGTGATAGCCCTTTTTCTAGCACATGCCATAGGAACATCCATCACCCAGAAAGGGATTATTTTCATTTTGTTAATGCTGGTAACACCATCCATGGCCATGCGATGCGTGGGAATAGGCAGCAGGGACTTCGTGGAAGGACTGTCAGGAGCAACTTGGGTAGATGTGGTACTGGAACATGGAAGTTGCGTCACCACCATGGCTAAAGACAAACCAACACTGGACATTGAACTCTTGAAGACGGAAGTCACAAACCCTGCCGTCCTGCGCAAACTGTGCATTGAAGCCAAAATATCAAACACCACCACTGACTCAAGATGTCCAACACAAGGAGAAGCCACACTGGTGGAAGAACAAGACGCGAACTTTGTGTGTCGACGAACGTTTGTGGACAGAGGCTGGGGCAATGGCTGTGGGCTCTTCGGAAAAGGAAGCCTACTAACGTGTGCTAAGTTTAAGTGTGTGACAAAACTGGAAGGAAAGATAGTTCAATATGAAAACTTGAAATATTCAGTAATAGTCACCGTCCACACTGGAGACCAGCATCAGGTGGGAAATGAAAGCACAGAACATGGGACAACTGCAACTATAACACCTCAAGCTCCCACGACGGAAATACAGCTGACCGACTACGGAGCTCTCACATTGGATTGTTCACCTAGAACAGGATTAGACTTCAATGAAATGGTGTTGTTGACAATGAAAGAAAAATCATGGCTAGTCCACAAACAATGGTTTCTAGACTTACCACTGCCTTGGACCTCGGGAGCTTCAACATCACAAGAGACTTGGAACAGACAAGATTTGCTGGTGACATTTAAGACAGCTCATGCAAAGAAGCAGGAAGTAGTCGTACTAGGATCACAAGAAGGAGCAATGCACACTGCGTTGACCGGAGCGACAGAAATCCAAATGTCAGGAACGACAACAATTTTTGCAGGACACTTGAAATGTAGACTAAAGATGGACAAACTGACTCTAAAAGGGATGTCATATGTGATGTGCACAGGCTCATTCAAGCTAGAGAAAGAAGTGGCTGAGACCCAGCATGGAACCGTTCTAGTGCAGATTAAATACGAAGGAACAGATGCACCATGCAAGATTCCTTTTTCGACCCAAGATGAAAAAGGAGTAACCCAGAATGGGAGATTGATAACAGCCAACCCCATAGTCACTGACAAAGAAAAACCAGTCAACATTGAGGCAGAACCGCCTTTTGGTGAGAGTTACATCGTGATAGGAGCAGGTGAAAAAGCTTT
			GAAACTAAGCTGGTTCAAGAAAGGAAGCAGCATAGGGAAAATGTTTGAGGCAACTGCCAGAGGAGCACGAAGGATGGCCATACTGGGAGACACCGCATGGGACTTTGGTTCTATAGGAGGAGTGTTCACGTCTGTTGGAAAATTAGTACACCAGATTTTTGGAACTGCATATGGAGTTTTGTTCAGCGGTGTTTCCTGGACCATGAAAATAGGAATAGGGGTTCTGCTGACATGGTTAGGATTAAACTCAAGGAGCACGTCCCTCTCAATGACGTGCATTGTAGTTGGCCTAGTAACACTATACCTAGGAGTCATGGTTCAGGCGGATTCAGGATGCGTAATTAATTGGAAGGGTAGAGAACTCAAATGTGGAAGTGGCATTTTTGTCACCAATGAAGTTCACACTTGGACAGAGCAATACAAATTTCAAGCTGACTCCCCAAAAAGACTATCAGCAGCCATCGGGAAGGCATGGGAGGAGGGTGTGTGTGGAATTCGATCAGCAACTCGTCTCGAGAACATCATGTGGAAGCAAATATCAAATGAACTGAACCACATCTTACTTGAAAATGACATGAAATTCACAGTGGTTGTAGGAGATGTTGCTGGGATCTTGGCTCAAGGGAAGAAAATGATTAGGCCACAACCCATGGAACACAAATACTCGTGGAAAAATTGGGGAAAGGCTAAAATCATAGGGGCAGATGTACAGAACTCCACCTTCATCATTGACGGCCCAAACACCCCAGAATGCTCTGATGACCAAAGAGCATGGAACATCTGGGAAGTTGAGGACTATGGATTTGGAATTTTCACGACAAACATATGGCTGAAATTGCGTGACTCCTACACCCAAGTGTGTGACCACCGGCTAATGTCAGCTGCCATCAAGGACAGCAAGGCAGTTCACGCTGACATGGGGTACTGGATAGAAAGTGAAAAGAACGATACCTGGAAGCTGGCAAGAGCCTCCTTCATAGAAGTTAAAACATGTATTTGGCCAAAATCCCACACTCTATGGAGCAATGGAGTTCTGGAAAGTGAAATGATAATTCCAAAGATTTATGGAGGACCAATATCTCAGCATAACTACAGACCAGGATATTTCACACAAACGGCAGGGCCGTGGCACCTAGGCAAGTTGGAATTGGATTTTGATTTGTGTGAGGGTACCACAGTCGTTGTGGATGAACATTGTGGAAATCGAGGACCATCTCTTAGGACCACAACAGTCACAGGAAAGATAATTCATGAATGGTGTTGCAGATCTTGTACGCTACCACCCTTACGTTTCAGAGGAGAAGATGGGTGCTGGTACGGGATGGAAATCAGACCAGTCAAGGAAAAGGAAGAGAATCTAGTCAAATCAATGGTCTCTGCAGGGTCAGGGGAAGTGGACAGCTTTTCACTAGGACTGCTATGCATATCAATAATGATCGAAGAGGTGATGAGATCCAGATGGAGTAGAAAGATGCTGATGACTGGAACACTGGCTGTGTTCTTCCTTCTCATAATGGGACAATTGACATGGAATGATCTGATCAGATTATGCATCATGGTTGGAGCCAACGCTTCCGACAGAATGGGGATGGGAACGACGTACCTAGCTCTGATGGCCACTTTTAAAATGAGACCAATGTTTGCTGTAGGGCTATTATTCCGCAGACTAACATCCAGAGAAGTTCTTCTTCTAACCATTGGATTGAGTCTAGTGGCATCTGTGGAGTTACCAAATTCCTTGGAGGAGCTGGGGGATGGACTTGCAATGGGCATTATGATTTTAAAATTATTGACTGACTTTCAATCACATCAGTTGTGGGCTACCTTGCTGTCCATGACATTTATCAAAACAACGTTTTCCTTGCACTATGCATGGAAGACAATGGCTATGGTACTGTCAATTGTATCTCTCTTCCCCTTATGCCTGTCCACGACCTCCCAGAAAACAACATGGCTTCCGGTGCTATTGGGATCTCTTGGATGCAAACCACTAACCATGT
			TTCTTATAGCAGAAAACAAAATCTGGGGAAGGAAAAGCTGGCCCCTCAATGAGGGGATCATGGCTGTCGGAATAGTCAGCATCCTACTAAGTTCACTCCTCAAAAATGATGTGCCGCTAGCTGGGCCACTAATAGCTGGAGGTATGCTAATAGCATGTTATGTTATATCTGGAAGCTCAGCCGACCTATCACTAGAGAAAGCAGCTGAGGTCTCCTGGGAAGAAGAAGCAGAACACTCTGGTGCCTCACACAACATATTAGTGGAGGTTCAAGACGATGGAACCATGAAGATAAAGGACGAAGAGAGAGATGACACGCTAACCATTCTCCTTAAAGCAACTCTGCTAGCAGTTTCAGGGGTGTACCCATTATCAATACCAGCGACCCTTTTTGTGTGGTACTTTTGGCAGAAAAAGAAACAGAGATCTGGAGTGTTATGGGACACACCTAGCCCTCCAAAAGTGGAAAAAGCGGTTCTTGATGATGGTATCTATAGAATTATGCAGAGAGGATTGTTGGGTAGGTCCCAAGTAGGGGTAGGAGTTTTTCAAGAAAACGTGTTCCATACAATGTGGCATGTCACCAGGGGAGCTGTACTCATGTATCAAGGGAAGAGACTGGAACCGAGCTGGGCCAGTGTCAAAAAAGACCTGATCTCATATGGAGGAGGTTGGAGGCTTCAAGGATCCTGGAACACGGGAGAAGAAGTGCAGGTGATTGCTGTTGAACCAGGGAAAAATCCCAAAAATGTACAAACGGCGCCGGGCACCTTTAAGACCCCTGAAGGTGAAGTTGGAGCCATTGCCCTAGATTTTAAACCCGGTACATCTGGATCCCCCATCGTGAACAGAGAAGGGAAAATAGTAGGTCTTTATGGAAATGGAGTAGTGACAACAAGTGGAACCTACGTCAGTGCCATAGCTCAAGCCAAAGCATCACAAGAAGGGCCCCTACCAGAGATTGAAGACGAAGTGTTCAGGAAAAGAAACTTGACAATAATGGACCTACATCCAGGATCGGGAAAAACAAGAAGATATCTTCCAGCCATAGTCCGTGAGGCCATAAAAAGGAAGATGCGCACACTAATTCTGGCCCCCACAAGGGTTGTCGCTTCCGAAATGGCAGAAGCGCTCAAGGGAATGCCAATAAGGTACCAAACAACAGCAGTGAAGAGTGAACACACAGGAAAAGAGATAGTTGACCTCATGTGTCACGCCACTTTCACCATGCGCCTTCTGTCTCCCGTGAGAGTTCCCAATTACAACATGATTATTATGGATGAAGCACATTTCACCGATCCATCCAGCATAGCGGCCAGAGGGTACATCTCAACCCGAGTGGGCATGGGTGAAGCAGCTGCGATTTTCATGACAGCCACTCCCCCAGGATCAGTGGAGGCCTTTCCACAGAGTAACGCAGTCATCCAAGATGAGGAAAGAGACATTCCTGAGAGATCATGGAACTCAGGCTATGAGTGGATCACTGACTTCCCAGGTAAAACAGTCTGGTTCGTTCCAAGCATTAAAGCAGGAAATGACATTGCCAACTGCTTAAGAAAGAATGGAAAACGAGTGATTCAATTGAGCAGGAAGACCTTTGATACAGAGTACCAAAAAACAAAAAATAACGACTGGGACTACGTTGTCACAACAGACATCTCCGAAATGGGAGCAAACTTCCGGGCCGACAGGGTGATAGACCCAAGACGGTGTCTGAAACCGGTAATACTAAAAGATGGTCCAGAGCGCGTCATTTTAGCAGGACCGATGCCAGTGACTGTGGCCAGTGCCGCCCAGAGGAGAGGAAGAATTGGAAGGAACCACAATAAGGAAGGTGATCAGTACATTTACATGGGACAGCCTTTAAACAACGATGAAGATCACGCTCACTGGACAGAAGCAAAAATGCTCCTTGACAATATAAACACACCAGAAGGGATTATCCCAGCCCTCTTCGAGCCGGAGAGAGAAAAGAGTGCAGCAATAGACGGGGAATACAGA
			CTGCGGGGTGAAGCAAGGAAAACGTTCGTGGAGCTCATGAGAAGAGGAGATCTACCTGTCTGGCTATCCTACAAAGTTGCCTCGGAAGGCTTCCAGTACTCTGACAGAAGATGGTGCTTTGACGGGGAAAGGAACAACCAGGTGTTGGAGGAGAACATGGACGTGGAGATTTGGACAAAAGAAGGAGAAAGAAAGAAACTACGCCCCCGCTGGCTGGATGCCAGAACATACTCAGACCCACTGGCCCTGCGCGAGTTTAAAGAGTTTGCAGCAGGAAGAAGAAGCGTCTCAGGTGATCTAATACTAGAAATAGGGAAACTTCCACAACACTTGACGCAAAGGGCCCAGAATGCCTTGGACAACCTGGTCATGTTGCACAACTCCGAACAAGGAGGAAGAGCCTATAGACATGCAATGGAAGAACTGCCAGATACCATAGAAACGTTGATGCTCCTAGCTTTGATAGCTGTGTTAACTGGTGGAGTGACGCTGTTCTTCCTATCAGGAAAGGGCCTAGGGAAAACATCTATCGGCCTACTCTGCGTGATGGCTTCAAGCACACTGCTATGGATGGCCAGTGTGGAGCCCCATTGGATAGCGGCCTCCATCATACTGGAGTTCTTCCTGATGGTGTTGCTTATTCCAGAGCCAGACAGACAACGCACTCCGCAGGACAACCAGCTGGCATATGTGGTGATAGGTTTGTTATTCATGATACTAACAGTAGCAGCCAATGAGATGGGACTGCTGGAAACCACAAAGAAAGACTTAGGGATTGGCCATGTGGCTGTTGAAAATCACCACCATGCCGCAATGCTGGACATAGACTTACATCCAGCTTCAGCCTGGACCCTCTATGCAGTGGCCACAACAATTATCACTCCCATGATGAGGCACACAATCGAAAACACAACGGCAAACATTTCCCTGACAGCCATTGCAAACCAGGCAGCTATATTGATGGGACTTGACAAAGGATGGCCAATATCGAAGATGGACATAGGAGTTCCACTCCTCGCCTTGGGGTGCTATTCCCAGGTGAACCCACTGACGCTGACAGCGGCGGTGTTGATGCTAGTGGCTCATTACGCCATAATTGGACCTGGACTGCAAGCAAAAGCTACTAGAGAAGCTCAAAAAAGGACAGCGGCCGGAATAATGAAAAATCCAACCATTGATGGAATTGTCGCAATAGATTTGGACCCTGTGGTTTATGATGCAAAATTTGAGAAACAACTAGGCCAAATAATGCTGTTGATACTATGCACATCACAGATCCTCTTGATGCGGACTACATGGGCCTTGTGCGAATCCATCACACTGGCCACTGGACCTCTGACCACACTTTGGGAAGGATCTCCAGGAAAATTTTGGAACACCACGATAGCGGTTTCCATGGCAAACATTTTCAGAGGAAGTTATCTAGCAGGAGCAGGTCTGGCCTTCTCATTAATGAAATCTCTAGGAGGAGGTAGGAGAGGCACGGGAGCCCAAGGGGAAACACTGGGAGAGAAATGGAAAAGACAGCTGAACCAACTGAGCAAGTCAGAATTCAACACCTATAAAAGGAGTGGGATTATGGAAGTGGACAGATCCGAAGCCAAAGAGGGACTGAAAAGAGGAGAAACAACCAAACATGCAGTGTCGAGAGGAACCGCTAAACTAAGGTGGTTTGTGGAGAGGAACCTTGTGAAACCAGAAGGGAAAGTCATAGACCTCGGTTGTGGAAGAGGTGGCTGGTCATACTATTGCGCTGGGCTGAAGAAAGTCACAGAAGTGAAGGGATATACAAAAGGAGGACCAGGACATGAGGAACCAATCCCAATGGCGACCTATGGATGGAACCTAGTAAAACTGCACTCCGGGAAAGACGTATTTTTTATACCACCTGAGAAATGTGATACCCTTTTGTGTGATATTGGTGAGTCCTCTCCAAACCCAACTATAGAGGAAGGAAGAACGCTACGCGTTCTAAAGATGGTGGAACCATGGCTCAGAGG
			AAACCAATTTTGCATAAAAATTCTGAATCCCTACATGCCAAGTGTGGTGGAAACTCTGGAGCAAATGCAAAGAAAACATGGAGGAATGCTAGTGCGAAATCCACTTTCAAGAAATTCTACTCATGAAATGTACTGGGTTTCATGTGGAACAGGAAACATTGTGTCAGCAGTAAACATGACATCCAGAATGTTGCTAAATCGATTTACAATGGCTCACAGGAAACCAACATATGAAAGAGACGTGGACCTAGGCGCCGGAACAAGACATGTGGCAGTGGAACCAGAGGTAGCCAACCTAGATATCATTGGCCAGAGGATAGAGAACATAAAACATGAACATAAGTCAACATGGCATTATGATGAGGACAATCCATATAAAACATGGGCCTATCATGGATCATATGAGGTCAAGCCATCAGGATCAGCCTCATCCATGGTCAATGGCGTGGTGAAACTGCTCACCAAACCATGGGATGTTATCCCCATGGTTACACAAATAGCCATGACTGACACCACACCCTTTGGACAACAGAGGGTGTTTAAAGAGAAAGTTGACACACGCACACCAAAAGCAAAACGAGGCACAGCACAAATCATGGAAGTGACAGCTAGGTGGTTATGGAGTTTTCTTTCTAGAAACAAGAAACCAAGAATTTGTACAAAAGAGGAGTTCACAAGAAAAGTTAGGTCAAACGCAGCCATTGGAGCAGTGTTCGTTGATGAAAATCAATGGAACTCAGCAAAAGAAGCAGTGGAAGATGACCGGTTCTGGGACCTTGTGCACAGAGAGAGGGAGCTTCACAAACAGGGAAAATGTGCCACGTGTGTTTACAACATGATGGGGAAGAGAGAGAAGAAGCTAGGAGAGTTCGGAAAGGCAAAAGGAAGTCGTGCAATATGGTACATGTGGTTGGGAGCACGCTTTCTAGAGTTCGAAGCTCTTGGTTTCATGAACGAAGATCACTGGTTCAGCAGAGAGAATTCACTCAGCGGAGTGGAAGGAGAAGGACTTCACAAACTTGGATATATACTCAGAGACATATCAAAGATTCCAGGGGGAAACATGTATGCAGATGACACAGCCGGATGGGATACAAGGATAACAGAGGATGACCTCCAGAATGAGGCCAAAATCACTGACATCATGGAACCCGAACATGCCCTACTGGCTAAGTCAATCTTCAAGCTAACCTACCAAAATAAGGTGGTAAGGGTACAGAGACCAGCAAAAAATGGAACCGTGATGGATGTCATATCCAGACGTGACCAGAGAGGAAGCGGCCAGGTTGGAACTTATGGCTTAAACACTTTCACCAACATGGAAGCCCAGCTGATAAGACAAATGGAGTCTGAGGAAATCTTTTCACCCAACGAATTAGAGACCCCAAATTTAGCCGAGAGAGTTCTCGACTGGCTGGAAAAATATGGCGTCGAAAGGCTGAAAAGAATGGCAATCAGCGGAGATGACTGCGTAGTGAAACCAATTGATGATAGGTTTGCGACAGCCTTAACAGCTCTGAATGATATGGGAAAAGTAAGAAAAGATATACCACAATGGGAACCTTCAAAAGGATGGAATGATTGGCAACAAGTGCCTTTTTGTTCACACCACTTCCACCAGCTGATTATGAAGGATGGGAGGGAAATAGTGGTGCCATGCCGCAACCAAGATGAACTTGTGGGTAGGGCTAGAGTATCACAAGGTGCTGGATGGAGCCTGAGAGAAACTGCATGCCTAGGCAAGTCATATGCACAAATGTGGCAGCTGATGTACTTCCACAGGAGAGACCTGAGACTAGCCGCTAATGCCATCTGTTCAGCCGTTCCAGTTGATTGGGTTCCAACCAGCCGCACCACTTGGTCGATCCATGCCCATCACCAATGGATGACAACAGAAGACATGCTGTCAGTATGGAATAGGGTTTGGATAGAGGAAAACCCATGGATGGAGGACAAAACCCGTGTATCCAGTTGGGAAGATGTTCCATACCTAGGGAAAA
			GGGAAGATCAATGGTGTGGATCTCTGATAGGCTTAACAGCAAGGGCCACCTGGGCCACCAACATACAAGTGGCCATAAACCAAGTGAGAAGACTAATTGGGAATGAGAATTATTCGGATTACATGACATCAATGAAGAGATTCAAGAACGAGAGTGAACCCGAAGGGGCACTCTGG
		</sequence>
		<sequence>
			<taxon idref="KP398852_SriLanka_2014"/>
			ATGAACAACCAACGAAAGAAGACGGCTCGACCGTCTTTCAATATGCTGAAACGCGCGAGAAACCGCGTGTCAACTGTTTCACAGTTGGCGAAGAGATTCTCAAAAGGATTGCTCTCAGGCCAAGGACCCATGAAATTGGTGATGGCTTTCATAGCATTCCTAAGATTTCTAGCCATACCCCCAACAGCAGGAATTTTGGCTAGATGGGGCTCATTCAAGAAGAATGGAGCGATCAAAGTGCTACGGGGTTTCAAGAAAGAAATCTCAAACATGTTGAATATAATGAATAGAAGGAGAAAATCTGTGACCATGCTCCTTATGCTGATGCCTACAGCCTTGGCGTTCCATTTGACTACACGAGGGGGAGAGCCGCACATGATAGTCAGCAAGCAGGAAAGAGGAAAGTCACTTTTGTTCAAGACCTCAGCAGGTGTCAACATGTGCACCCTCATAGCGATGGATTTGGGAGAGTTATGTGAGGACACAATGACTTACAAATGCCCTCGAATCACTGAGGCGGAACCAGATGACGTTGATTGTTGGTGCAATGCCACAGACACATGGGTGACCTATGGAACATGTTCCCAAACTGGCGAGCACCGACGAGACAAACGTTCCGTCGCACTGGCCCCACACGTGGGACTTGGTTTGGAAACAAGAACTGAAACGTGGATGTCCTCTGAAGGCGCTTGGAAACAGATACAAAGAGTGGAGACTTGGGCCCTGAGACACCCAGGATTCACGGTGATAGCCCTTTTTCTAGCACATGCCATAGGAACATCCATCACCCAGAAAGGGATTATTTTCATTTTGTTAATGCTGGTAACACCATCCATGGCCATGCGATGCGTGGGAATAGGCAGCAGGGACTTCGTGGAAGGACTGTCAGGAGCAACTTGGGTAGATGTGGTACTGGAACATGGAAGTTGCGTCACCACTATGGCTAAAGACAAACCAACACTGGACATTGAACTCTTGAAGACGGAAGTCACAAGCCCTGCCGTCCTGCGCAAACTGTGCATTGAAGCCAAAATATCAAACACCACCACTGACTCAAGATGTCCAACACAAGGAGAAGCCACACTGGTGGAAGAACAAGACGCGAACTTTGTGTGTCGACGAACGTTTGTGGACAGAGGCTGGGGCAATGGCTGTGGGCTCTTCGGAAAAGGAAGCCTACTAACGTGTGCTAAGTTTAAGTGTGTGACAAAACTGGAAGGAAAGATAGTTCAATATGAAAACTTGAAATATTCAGTAATAGTCACCGTCCACACTGGAGACCAGCATCAGGTGGGAAATGAAAGCACAGAACATGGGACAACTGCAACTATAACACCTCAAGCTCCCACGACGGAAATACAGCTGACCGACTACGGAGCTCTTACATTGGATTGTTCACCTAGAACAGGATTAGACTTCAATGAAATGGTGTTGTTGACAATGAAAGAAAAGTCATGGCTAGTCCACAAACAATGGTTTCTGGACTTACCACTGCCTTGGACCTCGGGAGCTTCAACATCACAAGAGACTTGGAACAGACAAGATTTGCTGGTGACATTTAAGACAGCTCATGCAAAGAAGCAGGAAGTAGTCGTACTAGGATCACAAGAAGGAGCAATGCACACTGCGTTGACCGGAGCGACAGAAATCCAAATGTCTGGAACGACAACAATTTTTGCAGGACACTTGAAATGTAGACTAAAGATGGACAAACTGACTCTAAAAGGGATGTCATATGTGATGTGCACAGGCTCATTCAAGCTAGAGAAAGAAGTGGCTGAGACCCAGCATGGAACCGTTCTAGTGCAGATTAAATACGAAGGAACAGATGCACCATGCAAGATTCCTTTTTCGACCCAAGATGAAAAAGGAGTAACCCAGAATGGGAGATTGATAACAGCCAACCCCATAGTCACTGACAAAGAAAAACCAGTCAACATTGAGGCAGAACCGCCTTTTGGTGAGAGTTACATCGTGATAGGAGCAGGTGAAAAAGCTTT
			GAAACTAAGCTGGTTCAAGAAAGGAAGCAGCATAGGGAAAATGTTTGAGGCAACTGCCAGAGGAGCACGAAGGATGGCCATACTGGGAGACACCGCATGGGACTTTGGTTCTATAGGAGGAGTGTTCACGTCTGTTGGAAAATTAGTACACCAGATTTTTGGAACTGCATATGGAGTTTTGTTCAGCGGTGTTTCCTGGACCATGAAAATAGGAATAGGGGTTCTGCTGACATGGTTAGGATTAAACTCAAGGAGCACGTCCCTCTCGATGACGTGCATTGCAGTTGGCCTAGTAACACTATACCTAGGAGTCATGGTTCAGGCGGATTCAGGATGCGTAATTAATTGGAAGGGTAGAGAACTCAAATGTGGAAGTGGCATTTTTGTCACCAATGAAGTTCACACTTGGACAGAGCAATACAAATTTCAAGCTGACTCCCCAAAAAGACTATCAGCAGCCATCGGGAAGGCATGGGAGGAGGGTGTGTGTGGAATTCGATCAGCAACTCGTCTCGAGAACATCATGTGGAAGCAAATATCAAATGAACTGAACCACATCTTACTTGAAAATGACATGAAATTCACAGTGGTTGTAGGAGATGTTGCTGGGATCTTGGCTCAAGGGAAGAAAATGATTAGGCCACAACCCATGGAACACAAATACTCGTGGAAAAATTGGGGAAAGGCTAAAATCATAGGGGCAGATGTACAGAACTCCACCTTCATCATTGACGGCCCAAACACCCCAGAATGCTCTGATGACCAAAGAGCATGGAACATCTGGGAAGTTGAGGACTATGGATTTGGAATTTTCACGACAAACATATGGCTGAAATTGCGTGACTCCTACACCCAAGTGTGTGACCACCGGCTAATGTCAGCTGCCATCAAGGACAGCAAGGCAGTTCACGCTGATATGGGGTACTGGATAGAAAGTGAAAAGAACGATACCTGGAAGCTGGCAAGAGCCTCCTTCATAGAAGTTAAAACATGTATTTGGCCAAAATCCCACACTCTATGGAGCAATGGAGTTCTGGAAAGTGAAATGATAATTCCAAAGATTTATGGAGGACCAATATCTCAGCATAACTACAGACCAGGATATTTCACACAAACGGCAGGGCCGTGGCACCTAGGCAAGTTGGAATTGGATTTTGATCTGTGTGAGGGTACCACAGTCGTTGTGGATGAACATTGTGGAAATCGAGGACCATCTCTTAGGACCACAACAGTCACAGGAAAGATAATTCATGAATGGTGTTGCAGATCTTGTACGCTACCACCCTTACGTTTCAGAGGAGAAGATGGGTGCTGGTACGGTATGGAAATCAGACCAGTCAAGGAAAAGGAAGAGAATCTAGTCAAATCAATGGTCTCTGCAGGGCCAGGGGAAGTGGACAGCTTTTCACTAGGACTGCTATGCATATCAATAATGATCGAAGAGGTGATGAGATCCAGATGGAGTAGAAAGATGCTGATGACTGGAACACTGGCTGTGTTCTTCCTTCTCATAATGGGACAATTAACATGGAATGATCTGATCAGATTATGCATCATGGTTGGAGCCAACGCATCCGACAGAATGGGGATGGGAACGACGTACCTAGCTCTGATGGCCACTTTTAAAATGAGACCAATGTTTGCTGTAGGGCTATTATTCCGCAGACTAACATCCAGAGAAGTTCTTCTTCTAACCATTGGATTGAGTCTAGTGGCATCTGTGGAGTTACCAAACTCCTTGGAGGAGCTGGGGGATGGACTTGCAATGGGCATTATGATTTTAAAATTGTTGACTGACTTTCAATCACACCAGTTGTGGGCTACCTTGCTGTCCATGACATTTATCAAAACAACGCTTTCCTTGCACTATGCATGGAAGACAATGGCTATGGTACTGTCAATTGTATCTCTCTTCCCCTTATGCCTGTCCACGACCTCCCAGAAAACAACATGGCTTCCGGTGCTATTGGGATCTCTTGGATGCAAACCACTAACCATGT
			TTCTTATAGCAGAAAACAAAATCTGGGGAAGGAAAAGCTGGCCCCTCAATGAGGGGATCATGGCTGTTGGAATAGTCAGCATCCTACTAAGTTCACTCCTCAAAAATGATGTGCCGCTAGCTGGGCCACTAATAGCTGGAGGTATGCTAATAGCATGTTATGTTATATCTGGAAGCTCAGCCGACCTATCACTAGAGAAAGCAGCTGAGGTCTCCTGGGAAGAAGAAGCAGAACACTCTGGTGCCTCACACAACATATTAGTGGAGGTTCAAGACGATGGAACCATGAAGATAAAGGACGAAGAGAGAGATGACACGCTAACCATTCTCCTTAAAGCAACTCTGCTAGCAGTTTCAGGGGTGTACCCATTATCAATACCAGCGACCCTTTTTGTGTGGTACTTTTGGCAGAAAAAGAAACAGAGATCTGGAGTGTTATGGGACACACCTAGCCCTCCAAAAGTGGAAAAAGCAGTTCTTGATGATGGTATCTATAGAATTATGCAGAGAGGACTGTTGGGTAGGTCCCAAGTAGGGGTAGGAGTTTTTCAAGAAAACGTGTTCCATACAATGTGGCATGTCACCAGGGGAGCTGTACTCATGTATCAAGGGAAGAGACTGGAACCGAGCTGGGCCAGTGTCAAAAAAGACCTGATCTCATATGGAGGAGGTTGGAGGCTTCAAGGATCCTGGAACACGGGAGAAGAAGTGCAGGTGATTGCTGTTGAACCAGGAAAAAACCCAAAAAATGTACAAACGGCGCCGGGCACCTTTAAGACCCCTGAAGGTGAAGTTGGAGCCATTGCCCTAGATTTTAAACCCGGTACATCTGGATCCCCCATCGTGAACAGAGAAGGGAAAATAGTAGGTCTTTATGGAAATGGAGTAGTGACAACAAGTGGAACCTACGTCAGTGCCATAGCTCAAGCCAAAGCATCACAAGAAGGGCCCCTACCAGAGATTGAAGACGAAGTGTTCAGGAAAAGAAACTTGACAATAATGGACCTACATCCAGGATCGGGAAAAACAAGAAGATATCTTCCAGCCATAGTCCGTGAGGCCATAAAAAGGAAGATGCGCACACTAATTCTGGCCCCTACAAGGGTTGTCGCTTCCGAAATGGCAGAAGCGCTCAAGGGAATGCCAATAAGGTACCAAACAACAGCAGTGAAGAGTGAACACACAGGGAAAGAGATAGTTGACCTCATGTGTCACGCCACTTTCACCATGCGCCTCCTGTCTCCCGTGAGAGTTCCCAATTACAACATGATTATTATGGATGAAGCACATTTCACCGATCCATCCAGCATAGCGGCCAGAGGGTACATCTCAACCCGAGTGGGCATGGGTGAAGCAGCTGCGATCTTCATGACAGCCACTCCCCCAGGATCAGTGGAGGCCTTTCCACAGAGTAACGCAGTCATCCAAGATGAGGAAAGAGACATTCCTGAAAGATCATGGAACTCAGGCTATGAGTGGATCACTGACTTCCCAGGTAAAACAGTCTGGTTCGTTCCAAGCATCAAAGCAGGAAATGACATTGCCAACTGCTTAAGAAAGAATGGAAAACGAGTGATTCAATTGAGCAGGAAGACCTTTGATACAGAGTACCAAAAAACAAAAAATAACGACTGGGACTACGTTGTCACAACAGACATCTCCGAAATGGGAGCAAACTTCCGGGCCGACAGGGTGATAGACCCAAGACGGTGTCTGAAACCGGTAATACTAAAAGATGGTCCAGAGCGCGTCATTTTAGCAGGACCGATGTCAGTGACTGTGGCCAGTGCCGCCCAGAGGAGAGGAAGAATTGGAAGGAACCACAATAAGGAAGGTGATCAGTACATCTACATGGGACAGCCTTTAAACAACGATGAAGATCACGCTCACTGGACAGAAGCAAAAATGCTCCTTGACAATATAAACACACCAGAAGGGATTATCCCAGCCCTCTTCGAGCCGGAGAGAGAAAAGAGTGCAGCAATAGACGGGGAATACAGA
			CTGCGGGGTGAAGCAAGGAAAACGTTCGTGGAGCTCATGAGAAGAGGAGATCTACCTGTCTGGCTATCCTACAAAGTTGCCTCAGAAGGCTTCCAGTACTCTGACAGAAGATGGTGCTTTGACGGGGAAAGGAACAACCAGGTGTTGGAGGAGAACATGGACGTGGAGATTTGGACAAAAGAAGGAGAAAGAAAGAAACTACGCCCCCGCTGGCTGGATGCCAGAACATACTCAGACCCACTGGCCCTGCGCGAGTTTAAGGAGTTTGCAGCAGGAAGAAGAAGCGTCTCAGGTGATCTAATACTAGAAATAGGGAAACTTCCACAACACTTGACGCAAAGGGCCCAGAATGCCTTGGACAACCTGGTCATGTTGCACAACTCCGAACAAGGAGGAAGAGCCTATAGACATGCAATGGAAGAACTGCCAGATACCATAGAAACGTTGATGCTCCTAGCTTTGATAGCTGTGTTAACTGGTGGAGTGACGCTGTTCTTCCTATCAGGAAAGGGCCTAGGGAAAACATCTATCGGCCTACTCTGCGTGATGGCTTCAAGCGCACTGCTATGGATGGCTAGTGTGGAGCCCCATTGGATAGCGGCCTCCATCATACTGGAGTTCTTCCTGATGGTGTTGCTTATTCCAGAGCCAGACAGACAACGCACTCCGCAGGATAACCAGCTGGCATATGTGGTGATAGGTTTGTTATTCATGATACTGACAGTAGCAGCCAATGAGATGGGACTGCTGGAAACCACAAAGAAAGACTTAGGGATTGGCCATGTGGCTGTTGAAAATCACCACCATGCCGCAATGCTGGACATAGACTTACATCCAGCTTCAGCCTGGACCCTCTATGCAGTGGCCACAACAATTATCACTCCCATGATGAGGCACACAATCGAAAACACAACGGCAAACATTTCCCTGACAGCCATTGCAAACCAGGCAGCTATATTGATGGGACTTGACAAAGGATGGCCAATATCGAAGATGGACATAGGAGTTCCACTTCTCGCCTTGGGGTGCTATTCCCAGGTGAACCCACTGACGCTGACAGCGGCGGTGTTGATGCTAGTGGCTCATTACGCCATAATTGGACCTGGACTGCAAGCAAAAGCTACTAGAGAAGCTCAAAAAAGGACAGCGGCCGGAATAATGAAAAATCCAACCATTGATGGAATTGTCGCAATAGACTTGGACCCTGTGGTTTATGATGCAAAATTTGAGAAACAACTAGGCCAAATAATGCTGTTGATACTATGCACATCACAGATCCTCTTGATGCGGACTACATGGGCCTTGTGCGAATCCATCACACTGGCCACCGGACCTCTGACCACACTTTGGGAAGGATCTCCAGGAAAATTTTGGAACACCACGATAGCGGTTTCCATGGCAAACATTTTCAGAGGAAGTTATCTAGCAGGAGCAGGTCTGGCTTTCTCATTAATGAAATCTCTAGGAGGAGGTAGGAGAGGCACGGGAGCCCAAGGGGAAACACTGGGAGAGAAATGGAAAAGACAGCTGAACCAACTGAGCAAGTCAGAATTCAACACCTATAAAAGGAGTGGGATTATGGAAGTGGACAGATCCGAAGCCAAAGAGGGACTGAAAAGAGGAGAAACAACCAAACATGCAGTGTCGAGAGGAACCGCTAAACTAAGGTGGTTTGTGGAGAGGAACCTTGTGAAACCAGAAGGGAAAGTCATAGACCTCGGTTGTGGAAGAGGTGGCTGGTCATACTATTGCGCTGGGCTGAAGAAAGTCACAGAAGTGAAGGGATATACAAAAGGAGGACCAGGACATGAGGAACCAATCCCAATGGCGACCTATGGATGGAACCTAGTAAAACTGCACTCCGGGAAAGACGTATTTTTTACACCACCTGAGAAATGTGATACCCTTTTGTGTGATATTGGTGAGTCCTCTCCAAACCCAACTATAGAGGAAGGAAGAACGCTACGCGTTCTAAAGATGGTGGAACCATGGCTCAGAGG
			AAACCAATTTTGCATAAAAATTCTGAATCCCTACATGCCAAGTGTGGTGGAAACTCTGGAGCAAATGCAAAGAAAACATGGAGGAATGCTAGTGCGAAATCCACTTTCAAGAAATTCTACTCATGAAATGTACTGGGTTTCATGTGGAACAGGAAACATTGTGTCAGCAGTAAACATGACATCCAGAATGTTGCTAAATCGATTTACAATGGCTCACAGGAAACCAACATATGAAAGAGACGTGGACCTAGGCGCCGGAACAAGACATGTGGCAGTGGAACCAGAGGTAGCCAACCTAGATATCATTGGCCAGAGGATAGAGAACATAAAACATGAACATAAGTCAACATGGCATTATGATGAGGACAATCCATATAAAACATGGGCCTATCATGGATCATATGAGGTCAAGCCATCAGGATCAGCCTCATCCATGGTCAATGGCGTGGTGAAACTGCTCACCAAACCATGGGATGTTATCCCCATGGTTACACAAATAGCCATGACTGACACCACACCCTTTGGACAACAGAGGGTGTTTAAAGAGAAAGTTGACACACGCACACCAAAAGCAAAACGAGGCACAGCACAAATCATGGAAGTGACAGCTAGGTGGTTATGGAGTTTTCTCTCTAGAAACAAGAAACCAAGAATTTGTACAAGAGAGGAGTTCACAAGAAAAGTTAGGTCAAACGCAGCCATTGGAGCAGTGTTCGTCGATGAAAATCAATGGAACTCAGCAAAAGAAGCAGTGGAAGATGACCGGTTCTGGGACCTTGTGCACAGAGAGAGGGAGCTTCACAAACAGGGAAAATGTGCCACGTGTGTTTACAACATGATGGGGAAGAGAGAGAAAAAGCTAGGAGAGTTCGGAAAGGCAAAAGGAAGTCGTGCAATATGGTACATGTGGTTGGGAGCACGCTTTCTAGAGTTCGAAGCTCTTGGTTTCATGAACGAAGATCACTGGTTCAGCAGAGAGAATTCACTCAGCGGAGTGGAAGGAGAAGGACTTCACAAACTTGGATATATACTCAGAGACATATCAAAGATTCCAGGGGGAAACATGTATGCAGATGACACAGCCGGATGGGATACAAGGATAACAGAGGATGACCTCCAGAATGAGGCCAAAATCACTGACATCATGGAACCCGAACATGCCCTACTGGCTAAGTCAATCTTCAAGCTAACCTACCAAAATAAAGTGGTAAGGGTACAGAGACCAGCAAAAAATGGAACCGTGATGGATGTCATATCCAGACGTGACCAGAGAGGAAGTGGCCAGGTTGGAACTTATGGCTTAAACACTTTCACCAACATGGAAGCCCAGCTGATAAGACAAATGGAGTCTGAGGAAATCTTTTCACCCAACGAATTAGAGACCCCAAATCTAGCCGAGAGAGTTCTCGACTGGCTGGAAAAATATGGCGTCGAAAGGCTGAAAAGAATGGCAATCAGCGGAGATGACTGCGTAGTGAAACCAATTGATGATAGGTTTGCGACAGCCTTAACAGCTCTGAATGATATGGGAAAAGTAAGAAAAGATATACCACAATGGGAACCTTCAAAAGGATGGAATGATTGGCAACAAGTGCCTTTTTGTTCACACCACTTCCACCAGCTGATTATGAAGGATGGGAGGGAAATAGTGGTGCCATGCCGCAACCAAGATGAACTTGTGGGTAGGGCTAGAGTATCACAAGGTGCTGGATGGAGCCTGAGAGAAACTGCATGCCTAGGCAAGTCATATGCACAAATGTGGCAGCTGATGTACTTCCACAGGAGAGACCTGAGACTAGCCGCTAATGCCATCTGTTCAGCCGTTCCAGTTGATTGGGTTCCAACCAGCCGCACCACTTGGTCGATCCATGCCCATCACCAATGGATGACAACAGAAGACATGCTGTCAGTATGGAATAGGGTTTGGATAGAGGAAAACCCATGGATGGAGGACAAGACCCGTGTATCCAGCTGGGAAGATGTTCCATACCTAGGGAAAA
			GGGAAGATCAATGGTGTGGATCTCTGATAGGCTTAACAGCAAGGGCCACCTGGGCCACCAACATACAAGTGGCCATAAACCAAGTGAGGAGACTAATTGGGAATGAGAATTATTCGGATTACATGACATCAATGAAGAGATTCAAGAACGAGAGTGAACCCGAAGGGGCACTCTGG
		</sequence>
		<sequence>
			<taxon idref="AB608787_Taiwan_2008"/>
			ATGAACAACCAACGAAAAAAGACGGCTCGACCGTCTTTCAATATGCTGAAACGCGCGAGAAACCGCGTGTCAACTGTTTCACAGTTGGCGAAGAGATTCTCAAAAGGATTGCTCTCAGGCCAAGGACCCATGAAATTGGTGATGGCTTTCATAGCATTCCTAAGATTTCTAGCCATACCCCCAACAGCAGGAATTTTGGCTAGATGGGGCTCATTCAAGAAGAATGGAGCGATCAAAGTGCTACGGGGTTTCAAGAAAGAAATCTCAAACATGTTGAATATAATGAATAGAAGGAGAAGATCTGTGACCATGCTCCTTATGCTGATGCCTACAGCCTTGGCGTTCCATTTGACTACACGAGGGGGAGAGCCGCACATGATAGTCAGCAAGCAGGAAAGAGGAAAGTCACTTTTGTTCAAGACCTCAGCAGGTGTCAACATGTGCACCCTTATAGCGATGGATTTGGGAGAGTTATGTGAGGACACAATGACTTACAAATGCCCTCGAATCACTGAGGCGGAACCAGATGACGTTGATTGTTGGTGCAATGCCACAGACACATGGGTGACCTATGGAACATGTTCCCAAACTGGCGAGCACCGACGAGACAAACGTTCCGTCGCACTGGCCCCACACGTGGGACTTGGTTTGGAAACAAGAACTGAAACGTGGATGTCCTCTGAAGGCGCTTGGAAACAGATACAAAGAGTGGAGACTTGGGCCTTGAGACACCCAGGATTCACGGTGATAGCCCTTTTTCTAGCACATGCCATAGGAACATCCATCACCCAGAAAGGGATTATTTTCATTTTGTTAATGCTGGTAACACCATCCATGGCCATGCGATGCGTGGGAATAGGCAGCAGGGACTTCGTGGAAGGACTGTCAGGAGCAACTTGGGTAGATGTGGTACTGGAACATGGAAGTTGCGTCACCACCATGGCGAAAGACAAACCAACATTGGACATTGAACTCTTGAAGACGGAAGTCACAAACCCTGCCGTCCTGCGCAAACTGTGCATTGAAGCTAAAATATCAAACACCACCACCGACTCAAGATGTCCAACACAAGGAGAAGCCACACTGGTGGAAGAACAAGACGCGAACTTTGTGTGTCGACGAACGTTTGTGGACAGAGGCTGGGGCAATGGCTGTGGGCTCTTCGGAAAAGGAAGCCTACTAACGTGTGCTAAGTTCAAGTGTGTGACAAAACTGGAAGGAAAGATAGTTCAATATGAAAACTTGAAATATTCAGTAATAGTCACCGTTCACACTGGAGACCAGCATCAGGTGGGAAATGAAAGCACAGAACATGGGACAACTGCAACTATAACACCTCAAGCTCCTACGACGGAAATACAGCTGACCGACTACGGAGCTCTTACATTGGATTGTTCACCTAGAACAGGATTAGATTTTAATGAAATGGTGTTGTTGACAATGAAAGAAAAATCATGGCTAGTCCACAAACAATGGTTTCTAGACTTACCACTGCCTTGGACCTCGGGAGCTTCAACATCACAAGAGACTTGGAACAGACAAGATTTGCTGGTGACATTTAAGACAGCTCATGCAAAGAAGCAGGAAGTAGTCGTACTAGGATCACAAGAAGGAGCAATGCACACTGCGTTGACCGGAGCGACAGAAATCCAAACGTCTGGAACGACAACAATTTTTGCAGGACACTTGAAATGTAGACTAAAGATGGACAAACTGACTCTAAAAGGGATGTCATATGTGATGTGCACAGGCTCATTCAAGCTAGAGAAAGAAGTGGCTGAGACCCAGCATGGAACCGTTCTAGTGCAGATTAAATACGAAGGAACAGATGCACCATGCAAGATCCCTTTTTCGACCCAAGATGAAAAAGGAGTAACCCAGAATGGGAGATTGATAACAGCCAACCCCATAGTCACTGACAAAGAAAAACCAGTCAACATTGAGGCAGAACCGCCTTTTGGTGAGAGTTACATCGTGATAGGAGCAGGTGAAAAAGCTTT
			GAAACTAAGCTGGTTCAAGAAAGGAAGCAGCATAGGGAAAATGTTTGAGGCAACTGCCAGAGGAGCTCGAAGGATGGCCATACTGGGAGACACCGCATGGGACTTTGGTTCTATAGGAGGAGTGTTCACGTCTGTAGGAAAATTAGTACACCAGATTTTTGGAACTGCATATGGAGTTTTGTTCAGCGGTGTTTCCTGGACCATGAAAATAGGAATAGGGGTTCTGCTGACATGGTTAGGATTAAACTCAAGGAGCACGTCCCTCTCGATGACGTGCATTGCAGTTGGCCTAGTAACACTATACCTAGGAGTCATGGTTCAGGCAGATTCAGGATGCGTAATAAATTGGAAAGGTAGAGAACTCAAATGTGGAAGTGGCATTTTTGTCACCAATGAAGTTCACACTTGGACAGAGCAATACAAATTTCAAGCTGACTCCCCAAAAAGACTATCAGCAGCCATCGGGAAGGCATGGGAGGAGGGTGTGTGTGGAATTCGATCAGCAACTCGTCTCGAGAACATCATGTGGAAGCAAATATCAAATGAACTGAACCACATCTTACTTGAAAATGACATGAAATTCACAGTGGTTGTAGGAGATGTTGCTGGGATCTTGGCTCAAGGAAAAAAAATGATTAGGCCACAACCCATGGAACACAAATACTCGTGGAAAAGCTGGGGAAAGGCTAAAATCATAGGGGCAGATGTACAGAACTCCACCTTCATCATTGACGGCCCAAACACCCCAGAATGCCCTGATGACCAAAGAGCATGGAACATTTGGGAAGTTGAGGACTATGGATTTGGAATTTTCACGACAAACATATGGCTGAAATTGCGTGATTCCTACACCCAAGTGTGTGACCACCGGCTAATGTCAGCTGCCATCAAGGACAGCAAGGCAGTTCACGCTGACATGGGGTACTGGATAGAAAGTGAAAAGAACGAGACCTGGAAGCTGGCAAGAGCCTCTTTCATAGAAGTTAAAACATGTATTTGGCCAAAATCCCATACTCTATGGAGCAATGGAGTTCTGGAAAGTGAGATGATAATTCCAAAGATCTATGGAGGACCAATATCTCAGCATAACTACAGACCAGGATATTTCACACAAACGGCAGGGCCGTGGCACCTAGGCAAGTTGGAACTGGATTTCGATTTGTGTGAGGGTACCACGGTCGTTGTGGATGAACATTGTGGAAATCGAGGACCATCTCTTAGGACCACAACAGTCACAGGAAAGATAGTTCATGAATGGTGTTGCAGATCTTGCACGCTACCACCCTTACGTTTCAGAGGAGAAGATGGGTGCTGGTACGGTATGGAAATCAGACCAGTCAAGGAAAAGGAAGAGAATCTAGTCAAATCAATGGTCTCTGCAGGGTCAGGAGAAGTGGACAGCTTCTCACTAGGATTGCTATGCATATCAATAATAATCGAAGAGGTGATGAGATCCAGATGGATTAGAAAAATGCTGATGACTGGAACACTGGGTGTGTTCTTCCTTCTCATTATGGGTCAATTGACATGGAATGATCTGATCAGATTATGCATCATGGTTGGAGCCAACGCTTCTGACAGAATGGGGATGGGAACGACGTACCTAGCTCTGATGGCCACTTTTAAAATGAGACCAATGTTTGCTGTAGGGCTATTATTCCGCAGACTAACATCCAGAGAAGTTCTTCTTCTAACCATTGGATTGAGTCTAGTGGCATCTGTGGAGTTACCAAATTCCTTGGAGGAGCTGGGGGATGGACTTGCAATGGGCATTATGATTTTAAAATTATTGACTGACTTTCAATCACATCAGTTGTGGGCTACCTTGCTGTCCTTGACATTTATCAAAACAACGTTTTCCTTGCATTATGCATGGAAGACAATGGCTATGGTACTGTCAATTGTATCTCTCTTCCCCTTATGCCTGTCCACGACCTCCCAGAAAACAACATGGCTTCCGGTGCTATTGGGATCTCTTGGATGCAAACCACTAACCATGT
			TTCTTATAGCAGAAAACAAAATCTGGGGAAGGAAAAGCTGGCCCCTCAATGAAGGGATCATGGCTGTTGGAATAGTCAGCATCCTACTAAGTTCACTCCTCAAAAATGATGTGCCGCTAGCTGGGCCACTAATAGCTGGAGGCATGCTAATAGCATGTTATGTTATATCTGGAAGCTCAGCCGACCTATCACTAGAGAAAGCAGCTGAGGTCTCCTGGGAAGAAGAAGCAGAACACTCTGGTGCCTCACACAACATATTAGTGGAGGTTCAAGATGATGGAACCATGAAGATAAAGGATGAAGAGAGAGATGACACGCTAACCATTCTCCTTAAAGCAACTCTGCTAGCAGTTTCAGGGGTGTACCCATTATCAATACCAGCGACCCTTTTTGTGTGGTACTTTTGGCAGAAAAAGAAACAGAGATCTGGAGTGTTATGGGACACACCTAGCCCTCCAGAAGTGGAAAGAGCAGTTCTTGATGATGGTATCTATAGAATTATGCAGAGAGGACTGTTGGGCAGGTCCCAAGTAGGGGTAGGAGTTTTTCAAGAAAACGTGTTCCACACAATGTGGCATGTCACCAGGGGAGCTGTACTCATGTATCAAGGGAAGAGACTGGAACCGAGCTGGGCCAGCGTCAAAAAAGACCTGATCTCATATGGAGGAGGTTGGAGGCTTCAAGGATCCTGGAACACAGGAGAAGAAGTGCAGGTGATTGCTGTTGAACCAGGGAAAAACCCCAAAAATGTACAAACAGCGCCGGGCACCTTTAAGACCCCTGAAGGTGAAGTTGGAGCCATTGCCCTAGATTTTAAACCCGGCACATCTGGATCTCCCATCGTGAACAGAGAAGGGAAAATAGTAGGTCTTTATGGAAATGGAGTAGTGACAACAAGTGGAACCTACGTCAGTGCCATAGCTCAAGCCAAAGCATCACAAGAAGGGCCCCTACCAGAGATTGAAGACGAAGTGTTTAGGAAAAGAAACTTAACAATAATGGACCTACATCCAGGATCGGGGAAAACAAGAAGATATCTTCCAGCCATAGTCCGTGAGGCCATAAAAAGGAAGCTGCGCACACTAATTCTGGCTCCCACAAGGGTTGTCGCTTCCGAAATGGCAGAAGCGCTCAAGGGAATGCCAATAAGGTACCAAACAACAGCAGTGAAGAGTGAACACACAGGAAAAGAGATAGTTGACCTCATGTGTCACGCCACTTTCACCATGCGCCTCCTGTCTCCCGTGAGAGTTCCCAATTACAATATGATTATCATGGATGAAGCACATTTCACCGATCCATCCAGCATAGCGGCCAGAGGGTACATCTCAACCCGAGTGGGCATGGGTGAAGCAGCTGCGATCTTCATGACAGCCACTCCCCCAGGATCAGTGGAGGCCTTTCCACAGAGTAACGCAGTTATCCAGGATGAGGAAAGAGACATTCCTGAGAGATCATGGAACTCAGGCTATGAGTGGATCACTGACTTCCCAGGTAAAACAGTCTGGTTTGTTCCAAGCATTAAAGCAGGAAATGACATTGCCAACTGCTTAAGAAAAAATGGAAAACGAGTGATTCAATTGAGCAGGAAAACCTTTGATACAGAGTACCAAAAAACAAAAAATAACGACTGGGACTACGTCGTCACAACAGACATCTCCGAAATGGGAGCAAATTTCCGGGCCGACAGGGTGATAGACCCAAGACGGTGTCTGAAACCGGTAATACTAAAAGATGGTCCAGAGCGCGTTATTTTAGCAGGACCGATGCCAGTGACTGTGGCCAGTGCCGCCCAGAGGAGAGGAAGAATTGGAAGGAACCACAATAAGGAAGGTGATCAGTACATCTACATGGGACAGCCTTTAAACAACGATGAAGATCACGCTCACTGGACAGAAGCAAAAATGCTCCTTGATAATATAAACACACCAGAAGGGATTATCCCAGCCCTCTTCGAGCCGGAGAGAGAAAAGAGTGCAGCAATAGACGGGGAATACAGA
			CTGCGGGGTGAAGCAAGGAAAACGTTTGTGGAGCTCATGAGAAGAGGAGATCTACCTGTCTGGCTATCCTACAAAGTTGCCTCAGAAGGCTTCCAGTACTCTGACAGAAGATGGTGCTTTGACGGGGAAAGGAACAACCAGGTGTTGGAGGAGAACATGGACGTGGAGATTTGGACAAAAGAAGGAGAAAGAAAGAAATTACGCCCCCGCTGGCTGGATGCCAGAACATACTCAGACCCACTGGCCCTGCGCGAGTTTAAAGAGTTTGCAGCAGGAAGAAGAAGCGTCTCAGGTGATCTAATACTAGAAATAGGGAAACTTCCACAACACTTGACGCAAAGGGCCCAGAATGCCTTGGACAACCTGGTCATGTTGCACAACTCCGAACAAGGAGGAAGAGCCTATAGACATGCAATGGAAGAACTGCCAGACACCATAGAAACGTTGATGCTCCTAGCTTTGATAGCTGTGTTAACTGGTGGAGTGACGCTGTTCTTCCTATCAGGAAAGGGCCTAGGGAAAACATCTATTGGCCTACTCTGCGTGATGGCTTCAAGCGTACTGCTATGGATGGCCAGTGTGGAGCCCCATTGGATAGCGGCCTCCATCATACTGGAGTTCTTCCTGATGGTGTTGCTTATTCCAGAGCCAGACAGACAACGCACTCCGCAGGACAATCAGCTGGCATATGTGGTGATAGGTTTGTTATTCATGATACTGACAGTAGCAGCCAATGAGATGGGACTGCTGGAAACCACAAAGAAAGACTTAGGGATTGGCCATGTGGCTGTTGAAAATCACCACCATGCCGCAATGCTGGACGTAGACTTACATCCAGCTTCAGCCTGGACCCTCTATGCAGTGGCCACAACAATTATCACTCCCATGATGAGGCACACAATCGAAAACACAACGGCAAACATTTCCCTGACAGCCATTGCAAACCAGGCAGCTATATTGATGGGACTTGACAAAGGATGGCCAATATCGAAGATGGACATAGGAGTTCCACTTCTCGCCTTGGGGTGCTATTCCCAGGTGAATCCACTAACGCTGACAGCAGCGGTGTTGATGCTAGTGGCTCATTACGCCATAATTGGACCTGGACTGCAAGCAAAAGCTACTAGAGAAGCTCAAAAAAGGACAGCGGCCGGAATAATGAAAAATCCAACCGTTGATGGAATTGTTGCAATAGATTTGGACCCTGTGGTTTATGATGCAAAATTTGAGAAACAACTAGGCCAAATAATGTTGTTGATACTATGCACATCACAGATCCTCTTGATGCGGACTACATGGGCCTTGTGCGAATCCATCACACTGGCCACTGGACCTCTGACCACACTTTGGGAGGGATCTCCAGGAAAATTTTGGAACACCACGATAGCGGTTTCCATGGCAAACATTTTCAGAGGAAGTTATCTAGCAGGAGCAGGTCTGGCTTTCTCATTAATGAAATCTCTAGGAGGAGGTAGGAGAGGCACGGGAGCCCAAGGGGAAACACTGGGAGAGAAATGGAAAAGACAGCTGAACCAACTGAGCAAGTCAGAATTCAACACCTATAAAGGAAGTGGGATTATGGAAGTGGACAGATCTGAAGCCAAAGAGGGATTGAAAAGAGGAGAAACAACCAAACATGCAGTGTCGAGAGGAACCGCTAAACTGAGGTGGTTTGTGGAGAGGAACCTTGTGAAACCAGAAGGGAAAGTCATAGACCTCGGTTGTGGAAGAGGTGGCTGGTCATACTATTGCGCTGGGCTGAAGAAAGTCACAGAAGTGAAGGGATATACAAAAGGAGGACCTGGACATGAGGAACCAATCCCAATGGCGACCTATGGATGGAACCTAGTAAAGCTGCACTCTGGGAAAGACGTATTCTTTATACCACCTGAGAAATGTGACACCCTTTTGTGTGATATTGGTGAGTCCTCTCCAAACCCAACCATAGAGGAAGGAAGAACGCTACGCGTTCTAAAGATGGTGGAACCATGGCTCAAAGG
			AAACCAATTTTGCATAAAAATTCTGAATCCCTACATGCCAAGTGTGGTGGAAACTCTGGAGCAAATGCAAAGAAAACATGGAGGAATGCTAGTGCGAAATCCACTTTCAAGAAATTCCACTCATGAGATGTATTGGGTTTCATGTGGAACAGGAAACATTGTGTCAGCAGTAAACATGACATCCAGAATGTTGCTAAATCGATTCACAATGGCTCACAGGAAACCAACATATGAAAGAGACGTGGACCTAGGCGCCGGAACAAGACATGTGGCAGTGGAACCAGAGGTAGCCAACCTAGATATCATTGGCCAGAGGATAGAGAATATAAAACATGAACATAAGTCGACATGGCATTATGATGAGGACAATCCATATAAAACATGGGCCTATCATGGATCATATGAGGTTAAGCCATCAGGATCAGCCTCATCCATGGTCAATGGCGTGGTGAAACTGCTCACCAAACCATGGGATGTCATCCCCATGGTCACACAAATAGCCATGACTGACACTACACCCTTTGGACAACAGAGGGTGTTTAAAGAGAAAGTTGACACACGCACACCAAAAGCAAAACGAGGCACAGCACAAATCATGGAGGTGACAGCCAGGTGGTTATGGAGTTTTCTTTCTAGAAACAAGAAACCAAGAATTTGTACAAGAGAGGAGTTCACAAGAAAAGTTAGGTCAAACGCAGCCATTGGAGCAGTGTTCGTTGATGAAAATCAATGGAACTCAGCAAAAGAAGCAGTGGAAGATGAGCGGTTCTGGGACCTTGTGCACAGAGAGAGGGAACTTCACAAACAGGGAAAATGTGCCACGTGTGTTTACAACATGATGGGGAAGAGAGAGAAAAAACTAGGAGAGTTCGGAAAGGCAAAAGGAAGTCGTGCAATATGGTACATGTGGTTGGGAGCACGCTTTCTAGAGTTCGAAGCTCTTGGTTTCATGAACGAAGACCACTGGTTCAGCAGAGAGAATTCACTCAGCGGAGTGGAAGGAGAAGGACTTCACAAACTTGGATATATACTCAGAGACATATCAAAGATTCCAGGGGGAAACATGTATGCAGATGACACAGCCGGATGGGATACGAGGATAACAGAGGATGACCTCCAGAATGAGGCCAAAATTACTGACATCATGGAACCCGAACATGCCCTACTGGCTAAGTCAATCTTCAAGCTAACCTACCAAAATAAGGTGGTAAGGGTACAGAGACCAGCAAAAAATGGAACCGTGATGGATGTCATATCCAGACGTGACCAGAGAGGAAGTGGCCAGGTTGGAACTTATGGCTTAAACACTTTCACCAATATGGAAGCCCAGCTGATAAGACAAATGGAGTCTGAGGGAATCTTTTCACCCAGCGAATTAGAGACCCCAAATTTAGCCGAGAGAGTTCTCGACTGGCTGGAAAAATATGGCGTCGAAAGGCTGAAAAGAATGGCTATTAGCGGAGATGACTGCGTAGTGAAACCAATTGATGATAGGTTCGCGACAGCCTTAACAGCTCTGAATGATATGGGAAAAGTAAGAAAAGATATACCACAATGGGAACCTTCAAAAGGATGGAATGATTGGCAACAAGTGCCTTTTTGTTCACACCACTTCCACCAGCTGATTATGAAAGATGGGAGGGAAATAGTGGTGCCATGCCGCAACCAAGATGAACTTGTGGGTAGGGCTAGAGTATCACAAGGTGCTGGATGGAGCCTGAGAGAAACTGCATGCCTAGGCAAGTCATATGCACAAATGTGGCAGCTGATGTACTTCCACAGGAGAGATCTGAGACTGGCCGCTAATGCTATCTGTTCAGCCGTTCCAGTTGATTGGGTTCCAACCAGCCGCACCACCTGGTCGATCCATGCCCATCACCAATGGATGACAACAGAAGACATGCTGTCAGTATGGAATAGGGTTTGGATAGAGGAAAACCCATGGATGGAGGACAAAACCCATATATCCAGTTGGGAAGATGTTCCATATCTAGGAAAAA
			GGGAAGATCAATGGTGTGGATCACTGATAGGCTTAACAGCAAGGCCCACCTGGGCCACCAACATACAAGTGGCCATAAACCAAGTGAGAAGACTAATTGGGAATGAGAATTATCTAGATTACATGACATCAATGAAGAGATTCAAGAACGAGAGTGAACCCGAAGGGGCACTCTGG
		</sequence>
		<sequence>
			<taxon idref="AY732479_Thailand_2001"/>
			ATGAACAACCAACGAAAAAAGACGGCTCGACCGTCTTTCAATATGCTGAAACGCGCGAGAAACCGCGTGTCAACTGTTTCACAGTTGGCGAAGAGATTCTCAAAAGGATTGCTCTCAGGCCAAGGACCCATGAAATTGGTGATGGCTTTCATAGCATTCCTAAGATTTCTAGCCATACCCCCAACAGCAGGAATTTTGGCTAGATGGGGCTCATTCAAGAAGAATGGAGCGATCAAAGTGCTACGGGGTTTCAAGAAAGAAATCTCAAACATGTTGAATATAATGAATAGAAGGAAAAGATCTGTGACCATGCTCCTTATGCTGATGCCTACAGCCTTGGCGTTCCATTTGACTACACGAGGGGGAGAGCCGCACATGATAGTCAGCAAGCAGGAAAGAGGAAAGTCACTTTTGTTTAAGACCTCAGCAGGTGTCAACATGTGCACCCTTATAGCGATGGATTTGGGAGAGTTATGTGAGGACACAATGACTTACAAATGCCCTCGAATCACTGAGGCGGAACCAGATGACGTTGATTGTTGGTGCAATGCCACAGACACATGGGTGACCTATGGAACATGTTCCCAAACTGGCGAGCACCGACGAGACAAACGTTCCGTCGCACTGGCCCCACACGTGGGACTTGGTTTGGAAACAAGAACTGAAACGTGGATGTCCTCTGAAGGCGCTTGGAAACAGATACAAAGAGTGGAGACTTGGGCCCTGAGACACCCAGGATTCACGGTGATAGCCCTTTTTCTAGCACATGCCATAGGAACATCCATCACCCAGAAAGGGATTATTTTCATTTTGTTAATGCTGGTAACACCATCCATGGCCATGCGATGCGTGGGAATAGGCAGCAGGGACTTCGTGGAAGGACTGTCAGGAGCAACTTGGGTAGATGTGGTACTGGAACATGGAAGTTGCGTCACCACCATGGCAAAAGACAAACCAACATTGGACATTGAACTCTTGAAGACGGAAGTCACAAACCCTGCCGTCCTGCGCAAACTGTGCATTGAAGCTAAAATATCAAACACCACCACCGACTCAAGATGTCCAACACAAGGAGAAGCCACACTGGTGGAAGAACAAGACGCGAACTTTGTGTGTCGACGAACGTTTGTGGACAGAGGCTGGGGCAATGGCTGTGGGCTCTTCGGAAAAGGAAGCCTACTAACGTGTGCTAAGTTCAAGTGTGTGACAAAACTGGAAGGAAAGATAGTTCAATATGAAAACTTGAAATATTCAGTAATAGTCACCGTCCACACTGGAGACCAGCATCAGGTGGGAAATGAAAGCACAGAACATGGGACAACTGCAACTATAACACCTCAAGCTCCTACGACGGAAATACAGCTGACCGACTACGGAGCTCTTACATTGGATTGTTCACCTAGAACAGGACTAGACTTTAATGAAATGGTGTTGTTGACAATGAAAGAAAAATCATGGCTAGTCCACAAACAATGGTTTCTAGACTTACCACTGCCTTGGACCTCGGGAGCTTCAACATCACAAGAGACTTGGAACAGACAAGATTTGCTGGTGACATTTAAGACAGCTCATGCAAAGAAGCAGGAAGTAGTCGTACTAGGATCACAAGAAGGAGCAATGCACACTGCGTTGACCGGAGCGACAGAAATCCAAACGTCTGGAACGACAACAATTTTTGCAGGACACTTGAAATGTAGACTAAAGATGGACAAACTGACTCTAAAAGGGATGTCATATGTGATGTGCACAGGCTCATTCAAGCTAGAGAAAGAAGTGGCTGAGACCCAGCATGGAACCGTTCTAGTGCAGATTAAATATGAAGGAACAGATGCACCATGCAAGATCCCTTTTTCGACCCAAGATGAAAAAGGAGTAACCCAGAATGGGAGATTGATAACAGCCAACCCCATAGTCACTGACAAAGAAAAACCAGTCAACATTGAGGCAGAACCGCCTTTTGGTGAGAGTTACATCGTGATAGGAGCAGGTGAAAAAGCTTT
			GAAACTAAGCTGGTTCAAGAAAGGAAGCAGCATAGGGAAAATGTTTGAGGCAACTGCCAGAGGAGCACGAAGGATGGCCATACTGGGAGACACCGCATGGGACTTTGGTTCTATAGGAGGAGTGTTCACGTCTGTTGGAAAATTAGTACACCAGATTTTTGGAACTGCATATGGAGTTTTGTTCAGCGGTGTTTCCTGGACCATGAAAATAGGAATAGGGGTTCTGCTGACATGGCTAGGATTAAACTCAAGGAGCACGTCCCTCTCGATGACGTGCATTGCAGTTGGCCTAGTAACACTATACCTAGGAGTCATGGTTCAGGCGGATTCAGGATGCGTAATTAATTGGAAAGGTAGAGAACTCAAATGTGGAAGTGGCATTTTTGTCACCAATGAAGTTCACACTTGGACAGAGCAATACAAATTTCAAGCTGACTCCCCAAAGAGACTATCAGCAGCCATCGGGAAGGCATGGGAGGAGGGTGTGTGTGGAATTCGATCAGCAACTCGTCTCGAGAACATCATGTGGAAGCAAATATCAAATGAACTGAACCACATCTTACTTGAAAATGACATGAAATTCACAGTGGTTGTAGGAGATGTTGCTGGGATCTTGGCTCAAGGAAAAAAAATGATTAGGCCACAACCCATGGAATACAAATACTCGTGGAAAAGCTGGGGAAAGGCTAAAATCATAGGGGCAGATGTACAGAACTCCACCTTCATCATTGACGGCCCAAACACCCCAGAATGCCCTGATGATCAAAGAGCATGGAACATTTGGGAAGTTGAGGACTATGGATTTGGAATTTTCACGACAAACATATGGCTGAAATTGCGTGACTCCTACACCCAAGTGTGTGACCACCGGCTAATGTCAGCTGCCATCAAGGACAGCAAGGCAGTTCACGCTGACATGGGGTACTGGATAGAAAGTGAAAAGAACGAGACCTGGAAGCTGGCAAGAGCCTCTTTCATAGAAGTTAAAACATGTATTTGGCCAAAATCCCACACTCTATGGAGCAATGGAGTTCTGGAAAGTGAAATGATAATTCCAAAGATCTATGGAGGACCAATATCTCAGCATAACTACAGACCAGGATATTTCACACAAACGGCAGGGCCGTGGCACCTAGGCAAGTTGGAACTGGATTTTGATTTGTGTGAGGGTACCACAGTCGTTGTGGATGAACATTGTGGAAATCGAGGACCATCTCTTAGGACCACAACAGTCACAGGAAAGATAATTCATGAATGGTGTTGCAGATCTTGTACGCTACCACCCTTACGTTTCAGAGGAGAAGATGGGTGCTGGTACGGTATGGAAATCAGACCAGTCAAGGAAAAGGAAGAGAATCTAGTCAAATCAATGGTCTCTGCAGGGTCAGGGGAAGTGGACAGCTTTTCACTAGGACTGCTATGCATATCAATAATGATCGAAGAGGTGATGAGATCCAGATGGAGTAGAAAAATGCTGATGACTGGAACACTGGCTGTGTTCTTCCTTCTCATAATGGGACAATTGACATGGAATGATCTGATCAGATTATGCATCATGGTTGGAGCCAACGCTTCCGACAGAATGGGGATGGGAACGACGTACCTAGCTCTGATGGCCACTTTTAAAATGAGACCAATGTTTGCTGTAGGGCTATTATTCCGCAGACTAACATCCAGAGAAGTTCTTCTTCTAACAATTGGATTGAGTCTAGTGGCATCTGTGGAGTTACCAAATTCCTTGGAGGAGCTGGGGGATGGACTTGCAATGGGCATTATGATTTTAAAATTATTGACTGACTTTCAATCACATCAGTTGTGGGCTACCTTGCTGTCCTTGACATTTATCAAAACAACGTTTTCCTTGCACTATGCATGGAAGACAATGGCTATGGTACTGTCAATTGTATCTCTCTTCCCCTTATGCCTGTCCACGACCTCCCAGAAAACAACATGGCTTCCGGTGCTATTGGGATCTCTTGGATGCAAACCACTAACCATGT
			TTCTTATAGCAGAAAACAAAATCTGGGGAAGGAAAAGTTGGCCCCTCAATGAAGGGATCATGGCTGTTGGAATAGTCAGCATCCTACTAAGTTCACTCCTCAAAAATGATGTGCCGCTAGCTGGGCCACTAATAGCTGGAGGCATGCTAATAGCATGTTATGTTATATCTGGAAGCTCAGCCGACCTATCACTAGAGAAAGCAGCTGAGGTCTCCTGGGAAGAAGAAGCAGAACACTCTGGTGCCTCACACAACATATTAGTGGAGGTCCAAGATGATGGAACCATGAAGATAAAGGATGAAGAGAGAGATGACACGCTAACCATTCTCCTTAAAGCAACTCTGCTAGCAGTTTCAGGGGTGTACCCATTATCAATACCAGCGACCCTTTTTGTGTGGTACTTTTGGCAGAAAAAGAAACAGAGATCTGGAGTGTTATGGGACACACCTAGCCCTCCAGAAGTGGAAAGAGCAGTTCTTGATGATGGTATCTATAGAATTATGCAGAGAGGACTGTTGGGCAGGTCCCAAGTAGGGGTAGGAGTTTTTCAAGAAAACGTGTTCCACACAATGTGGCATGTCACCAGGGGAGCTGTACTCATGTATCAAGGGAAGAGACTGGAACCGAGCTGGGCCAGTGTCAAAAAAGACCTGATCTCATATGGAGGAGGTTGGAGGCTTCAAGGATCCTGGAACACGGGAGAAGAAGTGCAGGTGATTGCTGTTGAACCAGGGAAAAACCCCAAAAATGTACAAACAGCGCCGGGCACCTTTAAGACCCCTGAAGGTGAAGTTGGAGCCATTGCCCTAGATTTTAAACCCGGCACATCTGGATCTCCCATCGTGAACAGAGAAGGAAAAATAGTAGGTCTTTATGGAAATGGAGTAGTAACAACAAGTGGAACCTACGTCAGTGCCATAGCTCAAGCCAAAGCATCACAAGAAGGGCCCCTACCAGAGATTGAAGACGAAGTGTTTAGGAAAAGAAACTTAACAATAATGGACCTACATCCAGGATCGGGGAAAACAAGAAGATATCTTCCAGCCATAGTCCGTGAGGCCATAAAAAGGAAGCTGCGCACACTAATTCTGGCTCCCACAAGGGTTGTCGCTTCCGAAATGGCAGAAGCGCTCAAGGGAATGCCAATAAGGTACCAAACAACAGCAGTGAAGAGTGAACACACAGGAAAAGAGATAGTTGACCTCATGTGTCACGCCACTTTCACCATGCGCCTCCTGTCTCCCGTGAGAGTTCCCAATTACAATATGATTATCATGGATGAAGCACATTTCACCGATCCATCCAGCATAGCGGCCAGAGGGTACATCTCAACCCGAGTGGGCATGGGTGAAGCAGCTGCGATCTTCATGACAGCCACTCCCCCAGGATCAATGGAGGCCTTTCCACAGAGCAACGCAGTTATCCAAGATGAGGAAAGAGACATTCCTGAGAGATCATGGAACTCAGGCTATGAGTGGATCACTGACTTCCCAGGTAAAACAGTCTGGTTTGTTCCAAGCATTAAAGCAGGAAATGACATTGCCAACTGCTTAAGAAAGAATGGAAAACGAGTGATTCAATTGAGCAGGAAAACCTTTGATACAGAGTACCAAAAAACAAAAAATAACGACTGGGACTACGTCGTCACAACAGACATCTCCGAAATGGGAGCAAATTTCCGGGCCGACAGGGTGATAGACCCAAGACGGTGTCTGAAACCGGTAATACTAAAAGATGGTCCAGAGCGTGTCATTTTAGCAGGACCGATGCCAGTGACTGTGGCCAGTGCCGCCCAGAGGAGAGGAAGAATTGGAAGGAACCACAATAAGGAAGGTGATCAGTACATCTACATGGGACAGCCTTTAAACAACGATGAAGATCACGCTCACTGGACAGAAGCAAAAATGCTCCTTGATAATATAAACACACCAGAAGGGATTATCCCAGCCCTCTTCGAGCCGGAGAGAGAAAAGAGTGCAGCAATAGACGGGGAATACAGA
			CTGCGGGGTGAAGCAAGGAAAACGTTTGTGGAGCTCATGAGAAGAGGAGATCTACCTGTCTGGCTATCCTACAAAGTTGCCTCAGAAGGCTTCCAGTACTCTGACAGAAGATGGTGCTTTGACGGGGAAAGGAACAACCAGGTGTTGGAGGAGAACATGGACGTGGAGATCTGGACAAAAGAAGGAGAAAGAAAGAAACTACGACCCCGCTGGCTGGATGCCAGAACATACTCAGACCCACTGGCCCTGCGCGAGTTTAAAGAGTTTGCAGCAGGAAGAAGAAGCGTCTCAGGTGATCTAATACTAGAAATAGGGAAACTTCCACAACACTTGACGCAAAGGGCCCAGAATGCCTTGGACAACCTGGTCATGTTGCACAACTCCGAACAAGGAGGAAGAGCCTATAGACATGCAATGGAAGAACTGCCAGACACCATAGAAACGTTGATGCTCCTAGCTTTGATAGCTGTGTTAACTGGTGGAGTGACGCTGTTCTTCCTATCAGGAAAGGGCCTAGGGAAAACATCTATCGGCCTACTCTGCGTGATGGCTTCAAGCGTACTGCTATGGATGGCCAGTGTGGAGCCCCATTGGATAGCGGCCTCCATCATACTGGAGTTCTTCCTGATGGTGTTGCTTATTCCAGAGCCAGACAGACAACGCACTCCGCAGGACAACCAGCTGGCATATGTGGTGATAGGTTTGTTATTCATGATACTGACAGTAGCAGCCAATGAGATGGGACTGCTGGAAACCACAAAGAAAGACTTAGGGATTGGCCATGTGGCTGTTGAAAATCACCACCATGCCGCAATGCTGGACGTAGACTTACATCCAGCTTCAGCCTGGACCCTCTATGCAGTGGCCACAACAATTATCACTCCCATGATGAGGCACACAATCGAAAACACAACGGCAAACATTTCCCTGACAGCCATTGCAAACCAGGCAGCTATATTGATGGGACTTGACAAAGGATGGCCAATATCGAAGATGGACATAGGAGTTCCACTTCTCGCCTTGGGGTGCTATTCCCAGGTGAATCCACTGACGCTGACAGCGGCGGTGTTGATGCTAGTGGCTCATTACGCCATAATTGGACCTGGACTGCAAGCAAAAGCTACTAGAGAAGCTCAAAAAAGGACAGCGGCCGGAATAATGAAAAATCCAACCATTGATGGAATTGTTGCAATAGATTTGGACCCTGTGGTTTATGATGCAAAATTTGAGAAACAACTAGGCCAAATAATGTTGTTGATACTATGCACATCACAGATCCTCTTGATGCGGACTACATGGGCCTTGTGCGAATCCATCACACTGGCCACTGGACCTCTGACCACGCTTTGGGAGGGATCTCCAGGAAAATTTTGGAACACCACGATAGCGGTTTCCATGGCAAACATTTTCAGAGGAAGTTATCTAGCAGGAGCAGGTCTGGCCTTCTCATTAATGAAATCTCTAGGAGGAGGTAGGAGAGGCACGGGAGCCCAAGGGGAAACACTGGGAGAGAAATGGAAAAGACAGCTGAACCAACTGAGCAAGTCAGAATTCAACACCTATAAAAGGAGTGGGATTATGGAAGTGGACAGATCCGAAGCCAAAGAGGGACTGAAAAGAGGAGAAACAACCAAACATGCAGTGTCGAGAGGAACCGCTAAACTGAGGTGGTTTGTGGAGAGGAACCTTGTGAAACCAGAAGGGAAAGTCATAGACCTCGGTTGTGGAAGAGGTGGCTGGTCATACTATTGCGCTGGGCTGAAGAAAGTCACAGAAGTGAAGGGATATACAAAAGGAGGACCTGGACATGAGGAACCAATCCCAATGGCGACCTATGGATGGAACCTAGTAAAACTGCACTCCGGGAAAGACGTATTCTTTATACCACCTGAGAAATGTGATACCCTTTTGTGTGATATTGGTGAGTCCTCTCCAAACCCAACTATAGAGGAAGGAAGAACGCTACGCGTTCTAAAGATGGTGGAACCATGGCTCAGAGG
			AAACCAATTTTGCATAAAAATTCTGAATCCCTACATGCCAAGTGTGGTGGAAACTCTGGAGCAAATGCAAAGAAAACATGGAGGAATGCTAGTGCGAAATCCACTTTCAAGAAATTCTACTCATGAAATGTATTGGGTTTCATGTGGAACAGGAAACATTGTGTCAGCAGTAAACATGACATCCAGAATGTTGCTAAATCGATTCACAATGGCTCACAGGAAACCAACATATGAAAGAGACGTGGACCTAGGCGCCGGAACAAGACATGTGGCAGTGGAACCAGAGGTAGCCAACCTAGATATCATTGGCCAGAGGATAGAGAACATAAAACATGAACATAAGTCAACATGGCATTATGATGAGGACAATCCATATAAAACATGGGCCTATCATGGATCATATGAGGTCAAGCCATCAGGATCAGCCTCATCCATGGTCAATGGCGTGGTGAAACTGCTCACCAAACCATGGGATGTCATCCCCATGGTCACACAAATAGCCATGACTGACACCACACCCTTTGGACAACAGAGGGTGTTTAAAGAGAAAGTTGACACACGCACACCAAAAGCAAAACGAGGCACAGCACAAATCATGGAGGTGACAGCCAGGTGGTTATGGGGTTTTCTCTCTAGAAACAAGAAACCAAGAATTTGTACAAGAGAGGAGTTCACAAGAAAAGTTAGGTCAAACGCAGCCATTGGAGCAGTGTTCGTTGATGAAAATCAATGGAACTCAGCAAAAGAAGCAGTGGAAGATGACCGGTTCTGGGACCTTGTGCACAGAGAGAGGGAGCTTCACAAACAGGGAAAATGTGCCACGTGTGTTTACAACATGATGGGGAAGAGAGAGAAAAAGCTAGGAGAGTTCGGAAAGGCAAAAGGAAGTCGTGCAATATGGTACATGTGGTTGGGAGCACGCTTTCTAGAGTTCGAAGCTCTTGGTTTCATGAACGAAGATCACTGGTTCAGCAGAGAGAATTCACTCAGCGGAGTGGAAGGAGAAGGACTTCACAAACTTGGATATATACTCAGAGACATATCAAAGATTCCAGGGGGAAACATGTATGCAGATGACACAGCCGGATGGGATACAAGGATAACAGAGGATGACCTCCAGAATGAGGCCAAAATTACTGACATCATGGAACCCGAACATGCCCTACTGGCTAAGTCAATCTTCAAGCTAACCTACCAAAATAAGGTGGTAAGGGTACAGAGACCAGCAAAAAATGGAACCGTGATGGATGTCATATCCAGACGTGACCAGAGAGGAAGTGGCCAGGTTGGAACCTATGGCTTAAACACTTTCACCAACATGGAAGCCCAGCTGATAAGACAAATGGAGTCTGAGGGAATCTTTTCACCCAACGAATTAGAGACCCCAAATTTAGCCGAGAGAGTTCTCGACTGGCTGGAAAAATATGGCGTCGAAAGGCTGAAAAGAATGGCAATCAGCGGAGATGACTGCGTAGTGAAACCAATTGATGATAGGTTCGCGACAGCCTTAACAGCTCTGAATGATATGGGAAAAGTAAGAAAAGACATACCACAATGGGAACCTTCAAAAGGATGGAATGATTGGCAACAAGTGCCTTTTTGTTCACACCACTTCCACCAGCTGATTATGAAGGATGGGAGGGAAATAGTGGTGCCATGCCGCAACCAAGATGAACTTGTGGGTAGGGCTAGAGTATCACAAGGTGCTGGATGGGGCCTGAGAGAAACTGCATGCCTAGGCAAGTCATATGCACAAATGTGGCAGCTGATGTACTTCCACAGGAGAGACCTGAGACTAGCCGCTAATGCTATCTGTTCAGCCGTTCCAGTTGATTGGGTCCCAACCAGCCGCACCACCTGGTCGATCCATGCCCATCACCAATGGATGACAACAGAAGACATGCTGTCAGTGTGGAATAGGGTTTGGATAGAGGAAAACCCATGGATGGAGGACAAAACCCGTATATCCAGTTGGGAAGATGTCCCATATCTAGGAAAAA
			GGGAAGATCAATGGTGTGGATCTCTGATAGGCTTAACAGCAAGGGCCACCTGGGCCACCAACATACAAGTGGCCATAAACCAAGTGAGAAGACTAATTGGGAATGAGAATTATTCAGATTACATGACATCAATGAAGAGATTCAAGAACGAGAGTGAACCCGAAGGGGCACTCTGG
		</sequence>
		<sequence>
			<taxon idref="AY835999_China_2004"/>
			ATGAACAACCAACGAAAAAAGACGGCTCGACCGTCTTTCAATATGCTGAAACGCGCGAGAAACCGCGTGTCAACTGTTTCACAGTTGGCGAAGAGATTCTCAAAAGGATTGCTCTCAGGCCAAGGACCCATGAAATTGGTGATGGCTTTCATAGCACTCCTAAGATTTCTAGCCATACCCCCAACAGCAGGAATTTTGGCTAGATGGGGCTCATTCAAGAAGAATGGAGCGATCAAAGTGCTACGGGGTTTCAAGAAAGAAATCTCACACATGTTGAATATAATGAATAGAAGGAAAAGATCTGTGACCATGCTCCTTATGCTGATGCCTACAGCCTTGGCGTTCCATTTGACTACACGAGGGGGAGAGCCGCACATGATAGTCAGCAAGCAGGAAAGAGGAAAGTCACTTTTGTTCAAGACCTCAGCAGGTGTCAACATGTGCACCCTTATAGCGATGGATTTGGGAGAGTTATGTGAGGACACAATGACTTACAAATGCCCTCGAATCACTGAGGCGGAACCAGATGACGTTGATTGTTGGTGCAATGCCACAGACACATGGGTGACCTATGGAACATGTTCCCAAACTGGCGAGCACCGACGAGACAAACGTTCCGTCGCACTGGCCCCACACGTGGGACTTGGTTTGGAAACAAGAACTGAAACGTGGATGTCCTCTGAAGGCGCTTGGAAACAGATACAAAGAGTGGAGACTTGGGCCCTGAGACACCCAGGATTCACGGTGATAGCCCTTTTTCTAGCACATGCCATAGGAACATCCATCACCCAGAAAGGGATCATTTTCATTTTGTTAATGCTGGTAACACCATCCATGGCCATGCGATGCGTGGGAATAGGCAGCAGGGACTTCGTGGAAGGACTGTCAGGAGCAACCTGGGTAGATGTGGTACTGGAACATGGAAGTTGCGTCACCACCATGGCAAAAGACAAACCAACATTGGACATTGAACTCTTAAAGACGGAAGTCACAAACCCTGCCGTCCTGCGCAAACTGTGCATTGAAGCTAAAATATCAAACACCACCACCGACTCAAGATGTCCAACACAAGGAGAAGCCACACTGGTGGAAGAACAAGACGCGAACTTTGTGTGTCGACGAACGTTTGTGGACAGAGGCTGGGGCAATGGCTGTGGGCTCTTCGGAAAAGGAAGCCTACTAACGTGTGCTAAGTTCAAGTGTGTGACAAAACTGGAAGGAAAGATAGTTCAATATGAAAACTTGAAATATTCAGTAATAGTCACCGTCCACACTGGAGACCAGCATCAGGTGGGAAATGAAAGCACAGAACATGGGACAACTGCAACTATAACACCTCAAGCTCCTACGACGGAAATACAGCTGACCGACTACGGAGCTCTTACATTGGATTGTTCACCTAGAACAGGACTAGACTTTAATGAAATGGTGTTGTTGACAATGAAAGAAAAATCATGGCTAGTCCACAAACAATGGTTTCTAGACTTACCACTGCCTTGGACTTCGGGAGCTTCAACATCACAAGAGACTTGGAACAGACAAGATTTGCTGGTGACATTTAAGACAGCTCATGCAAAGAAGCAGGAAGTAGTCGTACTAGGATCACAAGAAGGAGCAATGCACACTGCGTTGACCGGAGCGACAGAAATCCAAACGTCTGGAACGACAACAATTTTTGCAGGACACTTGAAATGTAGACTAAAGATGGACAAACTGACTCTAAAAGGGATGTCATATGTGATGTGCACAGGCTCATTTAAGCTAGAGAAAGAAGTGGCTGAGACCCAGCATGGAACCGTTCTAGTGCAGATTAAATATGAAGGAACAGATGCACCATGCAAGATCCCTTTTTTGACCCAAGATGAAAAAGGAGTAACCCAGAATGGGAGATTGATAACAGCCAACCCCATAGTCACTGACAAAGAAAAACCAGTCAACATTGAGGCAGAACCGCCTTTTGGTGAGAGTTACATCGTGATAGGAGCAGGTGAAAAAGCTTT
			GAAACTAAGCTGGTTCAAGAAAGGAAGCAGCATAGGGAAAATGTTTGAGGCAACTGCCAGAGGAGCACGAAGGATGGCCATACTGGGAGACACCGCATGGGACTTTGGTTCTGTAGGAGGAGTGTTCACGTCTGTTGGAAAATTAGTACACCAGATTTTTGGAACTGCATATGGAGTTTTGTTCAGCGGTGTTTCCTGGACCATGAAATTAGGAATAGGGGTTCTGCTGACATGGCTAGGATTAAACTCAAGGAGCACGTCCCTCTCGATGACGTGCATTGCAGTTGGCCTAGTAACACTATACCTAGGAGTCATGGTTCAGGCGGATTCAGGATGCGTAATTAATTGGAAAGGTAGAGAACTCAAATGTGGAAGTGGCATTTTTGTCACCAATGAAGTTCACACTTGGACAGAGCAATACAAATTTCAAGCTGACTCCCCAAAGAGACTATCAGCAGCCATCGGGAAGGCATGGGAGGAGGGTGTGTGTGGAATTCGATCAGCAACTCGTCTCGAGAACATCATGTGGAAGCAAATATCAAATGAACTGAACCACATCTTACTTGAAAATGACATGAAATTCACAGTGGTTGTAGGAGATGTTGCTGGGATCTTGGTTCAAGGGAAAAAAATGATTAGGCCACAACCCATGGAATACAAATACTCGTGGAAAAGCTGGGGAAAGGCTAAAATCATAGGGGCAGATGTACAGAACTCCACCTTCATCATTGACGGCCCAAACACCCCAGAATGCCCTGATGACCAAAGAGCATGGAACATTTGGGAAGTTGAGGATTATGGATTTGGAATTTTCACGACAAACATATGGCTGAAATTGCGTGACTCCTACACCCAAGTGTGTGATCACCGGCTAATGTCAGCTGCCATCAAGGACAGCAAGGCAGTTCACGCTGACATGGGGTACTGGATAGAAAGTGAAAAGAACGAGACCTGGAAGCTGGCAAGAGCCTCTTTCATAGAAGTTAAAACATGTATTTGGCCAAAATCCCACACTCTATGGAGCAATGGAGTTCTGGAAAGTGAAATGATAATTCCAAAGATCTATGGAGGACCAATATCTCAACATAACTACAGACCAGGATATTTCACACAAACGGCAGGGCCGTGGCACCTAGGCAAATTGGAACTGGATTTTGATTTGTGTGAGGGTACCACAGTCGTTGTGGATGAACATTGTGGAAATCGAGGACCATCTCTTAGGACCACAACAGTCACAGGAAAGATAATTCATGAATGGTGTTGCAGATCTTGTACGCTACCACCCTTACGTTTCAGAGGAGAAAATGGGTGCTGGTACGGTATGGAAATCAGACCAGTCAAGGAAAAGGAAGAGAATCTAGTCAAATCAATGGTCTCTGCAGGGTCAGGGGAAGTGGACAGCTTTTCACTAGGACTGCTATGCATATCAATAATGATCGAAGAGGTGATGAGATCCAGATGGAGTAGAAAAATGCTGATGACCGGAATACTGGCTGTGTTCTTCCTTCTCATAATGGGACAATTGACATGGAATGATCTGATCAGATTATGCATCATGGTTGGAGCCAACGCTTCCGACAGAATGGGGATGGGAACGACGTACCTAGCTCTGATGGCCACTTTTAAAATGAGACCAATGTTTGCTGTAGGGCTATTATTCCGCAGACTAACATCCAGAGAAGTTCTTCTTCTAACAATTGGATTGAGTCTAGTGGCATCTGTGGAGTTACCAAATTCCTTGGAGGAGCTGGGGGATGGACTTGCAATGGGCATTATGATTTTAAAATTATTGACTGACTTTCAATCACATCAGTTGTGGGCTACCTTGCTGTCCTTGACATTTATCAAAACAACGTTTTCCTTGCACTATGCATGGAAGACAATGGCTATGGTACTGTCAATTGTATCTCTCTTCCCCTTATGCCTGTCCACGACCTCCCAGAAAACAACATGGCTTCCGGTGCTATTGGGATCTCTTGGATGCAAACCACTAACCATGT
			TTCTTATAGCAGAAAACAAAATTTGGGGAAGGAAAAGTTGGCCCCTCAATGAAGGGATCATGGCTGTTGGAATAGTCAGCATCCTACTAAGTTCACTCCTCAAAAATGATGTGCCGCTAGCTGGGCCACTAATAGCTGGAGGCATGCTAATAGCATGTTATGTTATATCTGGAAGCTCAGCCGACCTATCACTAGAGAAAGCAGCTGAGGTCTCCTGGGAAGAAGAAGCAGAACACTCTGGTGCCTCACACAACATATTAGTGGAGGTCCAAGATGATGGAACCATGAAGATAAAGGATGAAGAGAGAGATGACACGCTAACCATTCTCCTTAAAGCAACTCTGCTAGCAGTTTCAGGGGTGTACCCATTATCAATACCAGCGACCCTTTTTGTGTGGTACTTTTGGCAGAAAAAGAAACAGAGATCTGGAGTGTTATGGGACACACCTAGCCCTCCAGAAGTGGAAAGAGCAGTTCTTGATGATGGTATCTATAGAATTATGCAGAGAGGACTGTTGGGCAGGTCCCAAGTAGGGGTAGGAGTTTTTCAAGAAAACGTGTTCCACACAATGTGGCATGTCACCAGGGGAGCTGTACTCATGTATCAAGGGAAGAGACTGGAACCGAGCTGGGCCAGTGTCAAAAAAGACCTGATCTCATATGGAGGAGGTTGGAGGCTTCAAGGATCCTGGAACACGGGAGAAGAAGTGCAGGTGATTGCTGTTGAACCAGGGAAAAACCCCAAAAATGTACAAACAGCGCCGGGCACCTTTAAGACCCCTGAAGGTGAAGTTGGAGCCATTGCCCTAGATTTTAAACCCGGCACATCTGGATCTCCCATCGTGAACAGAGAAGGAAAAATAGTAGGTCTTTATGGAAATGGAGTAGTGACAACAAGTGGAACCTACGTCAGTGCCATAGCTCAAACCAAAGCATCACAAGAAGGGCCCCTACCAGAGATTGAAGACGAAGTGTTTAGGAAAAGAAACTTAACAATAATGGACCTACATCCAGGATCGGGAAAAACAAGAAGATATCTTCCAGCCATAGTCCGTGAGGCCATAAAAAGGAAGCTGCGCACACTAATTCTGGCTCCCACAAGGGTTGTCGCTTCCGAAATGGCGGAAGCGCTCAAGGGAATGCCAATAAGGTACCAAACAACAGCAGTGAAGAGTGAACACACAGGAAAAGAGATAGTTGACCTCATGTGTCACGCCACTTTCACCATGCGCCTCCTGTCTCCCGTGAGAGTTCCCAATTACAACATGATTATCATGGATGAAGCACATTTCACCGATCCATCCAGCATAGCGGCCAGAGGGTACATCTCAACCCGAGTGGGCATGGGTGAAGCAGCTGCAATCTTCATGACAGCCACTCCCCCAGGATCAATGGAGGCCTTTCCACAGAGCAACGCAGTTATCCAAGATGAGGAAAGAGACATTCCTGAGAGATCATGGAACTCAGGCTATGAGTGGATCACTGACTTCCCAGGTAAAACAGTCTGGTTTGTTCCAAGCATTAAAGCAGGGAATGACATTGCCAACTGCTTAAGAAAGAATGGAAAACGAGTGATTCAATTGAGCAGGAAAACCTTTGATACAGAGTACCAAAAAACAAAAAATAACGACTGGGACTACGTCGTCACAACAGACATCTCCGAAATGGGAGCAAATTTTCGGGCCGACAGGGTGATAGACCCAAGACGGTGTCTGAAACCGGTAATACTAAAAGATGGTCCAGAGCGTGTCATTTTAGCAGGACCGATGCCAGTGACTGTGGCCAGTGCCGCCCAGAGGAGAGGAAGAATTGGAAGGAACCACAATAAGGAAGGTGATCAGTACATCTACATGGGACAGCCTTTAAACAACGATGAAGATCACGCTCACTGGACAGAAGCAAAAATGCTCCTTGATAATATAAACACACCAGAAGGGATTATCCCAGCCCTCTTCGAGCCGGAGAGAGAAAAGAGTGCAGCAATAGACGGGGAATATAGA
			CTGCGGGGTGAAGCAAGGAAAACGTTTGTGGAGCTCATGAGAAGAGGAGATCTACCTGTCTGGCTATCCTACAAAGTTGCCTCAGAAGGCTTCCAGTACTCTGACAGAAGATGGTGCTTTGACGGGGAAAGGAACAACCAGGTGTTGGAGGAGAACATGGACGTGGAGATCTGGACAAAAGAAGGAGAAAGAAAGAAACTACGACCCCGCTGGCTGGATGCCAGAACATACTCAGACCCACTGGCCCTGCGCGAGTTTAAAGAGTTTGCAGCAGGAAGAAGAAGCGTCTCAGGTGATCTAATACTAGAAATAGGGAAACTTCCACAACACTTGACGCAAAGGGCCCAGAATGCCTTGGACAACCTGGTCATGTTGCACAACTCCGAACAAGGAGGAAGAGCCTATAGACATGCAATGGAAGAACTGCCAGACACCATAGAAACATTGATGCTCCTGGCTTTGATAGCTGTGTTAACTGGTGGAGTGACGCTGTTCTTCCTATCAGGAAAGGGCCTAGGGAAAACATCTATCGGCCTACTCTGCGTGATGGCTTCAAGCGTACTGCTATGGATGGCCAGTGTGGAGCCCCATTGGATAGCGGCCTCCATCATACTGGAGTTCTTCCTGATGGTGTTGCTTATTCCAGAGCCAGACAGACAACGCACTCCGCAGGACAACCAGCTGGCATATGTGGTGATAGGTTTGTTATTCATGATACTGACAGTAGCAGCCAATGAGATGGGACTGCTGGAAACCACAAAGAAAGACTTAGGGATTGGCCATGTGGCTGTTGAAAATCACCACCATGCCGCAATGCTGGACGTGGACTTACATCCAGCTTCAGCCTGGACCCTCTATGCAGTGGCCACAACAATTATCACTCCCATGATGAGGCACACAATCGAAAACACAACGGCAAACATTTCCCTGACAGCCATTGCAAACCAGGCAGCCATATTGATGGGACTTGACAAAGGATGGCCAATATCGAAGATGGACATAGGAGTTCCACTTCTCGCCTTGGGGTGCTATTCCCAGGTGAATCCACTGACGCTGACAGCGGCGTTGTTGATGCTAGTGGCTCATTACGCCATAATTGGACCTGGACTGCAAGCAAAAGCTACTAGAGAAGCTCAAAAAAGGACAGCGGCCGGAATAATGAAAAATCCAACCATTGATGGAATTGTTGCAATAGATTTGGACCCTGTGGTTTATGATGCAAAATTTGAGAAACAACTAGGCCAAATAATGTTGTTGATACTATGCACATCACAGATCCTCTTGATGCGGACTACATGGGCCCTGTGCGAATCCATCACACTGGCCACTGGACCTCTGACCACGCTTTGGGAGGGATCTCCAGGAAAATTTTGGAACACCACGATAGCGGTTTCCATGGCAAACATTTTCAGAGGAAGTTATCTAGCAGGAGCAGGTCTGGCCTTCTCATTAATGAAATCTCTAGGAGGAGGTAGGAGAGGCACGGGAGCCCAAGGGGAAACACTGGGAGAGAAATGGAAAAGACAGCTGAACCAACTGAGCAAGTCAGAATTCAACACCTATAAAAGGAGTGGGATTATGGAAGTGGACAGATCCGAAGCCAAAGAGGGACTGAAAAGAGGAGAAACAACCAAACATGCAGTGTCGAGAGGAACCGCTAAACTGAGGTGGTTTGTGGAGAGGAACCTTGTGAAACCAGAAGGGAAAGTCATAGACCTCGGTTGTGGAAGAGGTGGCTGGTCATACTATTGCGCTGGGCTGAAGAAAGTCACAGAAGTGAAGGGATATACTAAAGGAGGACCTGGACATGAGGAACCAATCCCAATGGCGACCTATGGATGGAACCTAGTAAAACTGCACTCCGGGAAAGACGTATTCTTTATACCACCTGAGAAATGTGATACCCTTTTGTGTGATATTGGTGAGTCCTCTCCAAACCCAACTATAGAGGAAGGAAGAACGCTACGCGTTCTAAAGATGGTGGAACCATGGCTCAGAGG
			AAACCAATTTTGCATAAAAATTCTGAATCCCTACATGCCAAGTGTGGTGGAAACTCTGGAGCAAATGCAAAGAAAACATGGAGGAATGCTAGTGCGAAATCCACTTTCAAGAAATTCTACTCATGAAATGTATTGGGTTTCATGTGGAACAGGAAACATTGTGTCAGCAGTAAACATGACATCCAGAATGTTGCTAAATCGATTCACAATGGCTCACAGGAAACCAACATATGAAAGAGACGTGGACCTAGGCGCCGGAACAAGACATGTGGCAGTGGAACCAGAGGTAGCCAACCTAGATATCATTGGCCAGAGGATAGAGAACATAAAACATGAACATAAGTCAACATGGCATTATGATGAGGACAATCCATATAAAACATGGGCCTATCATGGATCATATGAGGTCAAGCCATCAGGATCAGCCTCATCCATGGTCAATGGCGTGGTGAAACTGCTCACCAAACCATGGGATGTCATCCCCATGGTCACACAAATAGCCATGACTGACACTACACCCTTTGGACAACAGAGGGTGTTTAAAGAGAAAGTTGACACACGCACACCAAAAGCAAAACGAGGCACAGCACAAATCATGGAGGTGACAGCCAGGTGGTTATGGGGTTTTCTTTCTAGAAACAAGAAACCAAGAATTTGTACAAGAGAGGAGTTCACAAGAAAAGTTAGGTCAAACGCAGCCATTGGAGCAGTGTTCGTTGATGAAAATCAATGGAACTCAGCAAAAGAAGCAGTGGAAGATGACCGGTTCTGGGACCTTGTGCACAGAGAGAGGGAGCTTCACAAACAGGGAAAATGTGCCACGTGTGTTTACAACATGATGGGGAAGAGAGAGAAAAAGCTAGGAGAGTTCGGAAAGGCAAAAGGAAGTCGTGCAATATGGTACATGTGGTTGGGAGCACGCTTTCTAGAGTTCGAAGCTCTTGGTTTCATGAACGAAGATCACTGGTTCAGCAGAGAGAATTCACTCAGCGGAGTGGAAGGAGAAGGACTTCACAAACTTGGATATATACTCAGAGACATATCAAAGATTCCAGGGGGAAACATGTATGCAGATGACACAGCCGGATGGGATACAAGGATAACAGAGGATGACCTCCAGAATGAGGCCAAAATTACTGACATCATGGAACCCGAACATGCCCAATTGGCTAAGTCAATCTTCAAGCTAACCTACCAAAATAAGGTGGTAAGGGTACAGAGACCAGCAAAAAATGGAACCGTGATGGATGTCATATCCAGACGTGACCAGAGAGGAAGTGGCCAGGTTGGAACCTATGGCTTAAACACTTTCACCAACATGGAAGCCCAGCTGATAAGACAAATGGAGTCTGAGGGAATCTTTTCACCCAACGAATTAGAGACCCCAAATTTAGCCGAGAGAGTTCTCGACTGGCTGGAAAAATATGGCGTCGAAAGGCTGAAAAGAATGGCAATCAGCGGAGATGACTGCGTAGTGAAACCAATTGATGATAGGTTCGCGACAGCCTTAACAGCTCTGAATGATATGGGAAAAGTAAGAAAAGACATACCACAATGGGAACCTTCAAAAGGATGGAATGATTGGCAACAAGTGCCTTTTTGTTCACACCACTTCCACCAGCTGATTATGAAGGATGGGAGGGAAATAGTGGTGCCATGCCGCAACCAAGATGAACTTGTGGGAAGGGCTAGAGTATCACAAGGTGCTGGATGGAGCCTGAGAGAAACTGCATGCCTAGGCAAGTCATATGCACAAATGTGGCAGCTGATGTACTTCCACAGGAGAGACCTGAGACTAGCCGCTAATGCTATCTGTTCAGCCGTTCCAGTTGATTGGGTCCCAACCAGCCGCACCACCTGGTCGATCCATGCCCATCACCAATGGATGACAACAGAAGACATGCTGTCAGTGTGGAATAGGGTTTGGATAGAGGAAAACCCATGGATGGAGGACAAAACCCGTATATCCAGTTGGGAAGATGTTCCATATCTAGGAAAAA
			GGGAAGATCAATGGTGTGGATCTCTGATAGGCTTAACAGCAAGGGCCACCTGGGCCACCAACATACAAGTGGCCATAAACCAAGTGAGAAGACTAATTGGGAATGAGAATTATTCAGATTACATGACATCAATGAAGAGATTCAAGAACGAGAGTGAACCAGAAGGGGCACTCTGG
		</sequence>
		<sequence>
			<taxon idref="EU482811_VietNam_2006"/>
			ATGAACAACCAACGAAAAAAGACGGCTCGACCGTCTTTCAATATGCTGAAACGCGCGAGAAACCGCGTGTCAACTGTTTCACAGTTGGCGAAGAGATTCTCAAAAGGATTGCTCTCAGGCCAAGGACCCATGAAATTGGTGATGGCTTTCATAGCATTCCTAAGATTTCTAGCCATACCCCCAACAGCAGGAATTTTGGCTAGATGGGGCTCATTCAAGAAGAATGGAGCGATCAAAGTGCTACGGGGTTTCAAGAAAGAAATCTCAAACATGTTGAATATAATGAATAGAAGGAAAAGATCTGTGACCATGCTCCTTATGCTGATGCCTACAGCCCTGGCGTTCCATTTGACTACACGAGGGGGAGAGCCGCACATGATAGTCAGCAAGCAGGAAAGAGGAAAGTCACTTTTGTTTAAGACCTCAGCAGGTGTCAATATGTGCACCCTTATAGCGATGGATTTGGGAGAGTTATGTGAGGACACAATGACTTACAAATGCCCTCGAATCACTGAGGCGGAACCGGATGACGTTGATTGTTGGTGCAATGCCACAGACACATGGGTGACCTATGGAACATGTTCCCAAACTGGCGAGCACCGACGAGAAAAACGTTCCGTCGCACTGGCCCCACACGTGGGACTTGGTTTGGAAACAAGAACTGAAACGTGGATGTCCTCTGAAGGCGCTTGGAAACAGATACAAAGGGTGGAGACTTGGGCCCTGAGACACCCAGGATTCACGGTGATAGCCCTTTTTCTAGCACATGCCATAGGAACATCTATCACCCAGAAAGGGATTATTTTCATTTTGTTAATGCTGGTAACACCATCCATGGCCATGCGATGCGTGGGAATAGGCAGCAGGGACTTCGTGGAAGGACTGTCAGGAGCAACTTGGGTAGATGTGGTACTGGAACATGGAAGTTGCGTCACCACCATGGCAAAAGACAAACCAACATTGGACATTGAACTCTTGAAGACGGAAGTCACAAACCCTGCCGTCCTGCGCAAACTGTGCATTGAAGCTAAAATATCAAACACCACCACCGACTCAAGATGTCCAACACAAGGAGAAGCCACACTGGTGGAAGAACAAGACGCGAACTTTGTGTGTCGACGAACGTTTGTGGACAGAGGCTGGGGCAATGGCTGTGGGCTCTTCGGAAAAGGAAGCCTACTAACGTGTGCTAAGTTCAAGTGTGTGACAAAACTGGAAGGAAAGATAGTTCAATATGAAAACTTGAAATATTCAGTAATAGTCACCGTCCACACTGGAGACCAGCATCAGGTGGGAAATGAAAGCACAGAACATGGGACAACTGCAACTATAACACCTCAAGCTCCCACGACGGAAATACAGCTGACCGACTACGGAGCTCTTACATTGGATTGTTCACCTAGAACAGGACTAGACTTTAATGAAATGGTGTTGTTGACAATGAAAGAAAAATCATGGCTAGTCCACAAACAATGGTTTCTAGACTTACCACTGCCTTGGACTTCGGGAGCTTCAACATCACAAGAGACTTGGAACAGACAAGATTTGCTGGTGACATTTAAGACAGCTCATGCAAAGAAGCAGGAAGTAGTCGTACTAGGATCACAAGAAGGAGCAATGCACACTGCGTTGACCGGAGCGACAGAAATCCAAACGTCTGGAACGACAACAATTTTTGCAGGACACTTGAAATGTAGACTAAAGATGGACAAACTGACTCTAAAAGGGATGTCATATGTGATGTGCACAGGCTCATTCAAGCTAGAGAAAGAAGTGGCTGAGACTCAGCATGGAACCGTTCTAGTGCAGATTAAATATGAAGGAACAGATGCACCATGCAAGATTCCTTTTTCGACCCAAGATGAAAAAGGAGTAACCCAGAATGGGAGATTGATAACAGCCAACCCCATAGTCACTGACAAGGAAAAACCAGTCAACATTGAGGCAGAACCGCCTTTTGGTGAGAGTTACATCGTGATAGGAGCAGGTGAAAAAGCTTT
			GAAACTAAGCTGGTTCAAGAAAGGAAGCAGCATAGGGAAAATGTTTGAGGCAACTGCCAGAGGAGCACGAAGGATGGCCATACTGGGAGACACCGCATGGGACTTTGGTTCTATAGGAGGAGTGTTCACGTCTGTTGGAAAATTAGTACACCAGATTTTTGGAACTGCATATGGAGTTTTGTTCAGCGGTGTTTCCTGGACCATGAAAATAGGAATAGGGGTTCTGCTGACATGGCTAGGATTAAACTCAAGGAGCACGTCCCTCTCGATGACGTGCATTGCAGTTGGCCTAGTAACACTATACCTAGGAGTCATGGTTCAGGCGGATTCAGGATGCGTAATTAATTGGAAAGGTAGAGAACTCAAATGTGGAAGTGGTATTTTTGTCACCAATGAAGTTCACACTTGGACAGAGCAATACAAATTTCAAGCTGACTCCCCAAAGAGACTATCAGCAGCCATTGGGAAGGCATGGGAGGAGGGTGTGTGTGGAATTCGATCAGCAACTCGTCTCGAGAACATCATGTGGAAGCAAATATCAAATGAACTGAACCACATCTTACTTGAAAATGACATGAAATTCACAGTGGTTGTAGGAGATGTTGCTGGGATCTTGGTTCAAGGAAAAAAAATGATTAGGCCACAACCCATGGAATACAAATACTCGTGGAAAAGCTGGGGAAAGGCTAAAATCATAGGGGCAGATGTACAGAACTCCACCTTCATCATTGACGGCCCAAACACCCCAGAATGCCCTGATGACCAAAGAGCATGGAACATTTGGGAAGTTGAGGACTATGGATTTGGAATTTTCACGACAAACATATGGCTGAAATTGCGTGACTCCTACACCCAAGTGTGTGACCACCGGCTAATGTCAGCTGCCATCAAGGACAGCAAGGCAGTTCACGCTGACATGGGCTACTGGATAGAAAGTGAAAAGAACGAGACCTGGAAGCTGGCAAGAGCCTCTTTCATAGAAGTTAAAACATGTATTTGGCCAAAATCCCACACTCTATGGAGCAATGGAGTTCTGGAAAGTGAAATGATAATTCCAAAGATCCATGGAGGACCAATATCTCAGCATAACTACAGACCAGGATATTTCACACAAACGGCAGGGCCGTGGCACCTAGGCAAGTTGGAACTGGATTTTGATTTGTGTGAGGGTACCACAGTCGTTGTGGATGAACATTGTGGAAATCGAGGACCATCTCTTAGGACCACAACAGTCACAGGAAAGATAATTCATGAATGGTGTTGCAGATCTTGTACGCTACCACCCTTACGTTTCAGAGGAGAAGATGGGTGCTGGTACGGTATGGAAATCAGACCAGTCAAGGAAAAGGAAGAGAATCTAGTCAAATCAATGGTCTCTGCAGGGTCAGGGGAAGTGGACAGCTTTTCACTAGGACTGCTATGCATATCAATAATGATCGAAGAGGTGATGAGATCCAGATGGAGTAGAAAAATGCTGATGACTGGAACACTGGCTGTGTTCTTCCTTCTCATAATGGGACAGTTGACATGGAATGATCTGATCAGATTATGCATCATGGTTGGAGCCAACGCTTCCGACAGAATGGGGATGGGAACGACGTACCTAGCTCTGATGGCCACTTTTAAAATGAGACCAATGTTTGCTGTAGGGCTATTATTCCGCAGACTAACATCCAGAGAAGTTCTTCTTCTAACAATTGGATTGAGTCTAGTGGCATCTGTGGAGTTACCAAATTCCTTGGAGGAGCTGGGGGATGGACTTGCAATGGGCATCATGATTTTAAAATTATTGACTGACTTTCAATCATATCAGTTGTGGGCTACCTTGCTGTCCTTGACATTTATCAAAACAACGTTTTCCCTGCACTATGCATGGAAGACAATGGCTATGGTACTGTCAATTGTATCTCTCTTCCCCTTATGCCTGTCCACGACCTCCCAGAAAACAACATGGCTTCCGGTGCTATTGGGATCTCTTGGATGCAAACCACTAACCATGT
			TTCTAATAGCAGAAAACAAAATCTGGGGAAGGAAAAGTTGGCCCCTCAATGAAGGGATCATGGCTGTTGGAATAGTCAGCATCCTATTAAGTTCACTCCTCAAAAATGATGTGCCGCTAGCTGGGCCACTAATAGCTGGAGGCATGCTAATAGCATGTTATGTTATATCTGGAAGCTCAGCCGACCTATCACTAGAGAAAGCAGCTGAGGTCTCCTGGGAAGAAGAAGCAGAACACTCAGGTGCCTCACACAACATATTAGTGGAGGTCCAAGATGATGGAACCATGAAGATAAAGGATGAAGAGAGAGATGACACGCTAACCATTCTCCTTAAAGCAACTCTGCTAGCAGTTTCAGGGGTGTACCCATTATCAATACCAGCGACCCTTTTTGTGTGGCACTTTTGGCAGAAAAAGAAACAGAGATCTGGAGTGTTGTGGGACACACCTAGCCCTCCAGAAGTGGAAAGAGCAGTTCTTGATGATGGTATCTATAGAATTATGCAGAGAGGACTGTTGGGCAGGTCCCAAGTAGGGGTGGGAGTTTTTCAAGAAAACGTGTTCCACACAATGTGGCATGTCACCAGGGGAGCTGTACTCATGTATCAAGGGAAGAGACTGGAACCGAGCTGGGCCAGTGTCAAAAAAGACCTGATCTCATATGGAGGAGGTTGGAGGCTTCAAGGATCCTGGAACACGGGAGAAGAAGTGCAGGTGATTGCTGTTGAACCAGGGAAAAACCCCAAAAATGTACAAACAGCGCCGGGCACCTTTAAGACCCCTGAAGGTGAAGTTGGAGCCATTGCCCTAGATTTCAAACCCGGCACATCTGGATCTCCCATCGTGAACAGAGAAGGAAAAATAGTAGGTCTTTATGGAAATGGAGTAGTGACAACAAGTGGAACCTACGTCAGTGCCATAGCTCAAGCCAAAGCATCACAAGAAGGGCCCCTACCAGAGATTGAAGACGAAGTGTTTAGGAAAAGAAACTTAACAATAATGGACCTACATCCAGGATCGGGGAAAACAAGAAGATATCTTCCAGCCATAGTCCGTGAGGCCATAAAAAGGAAGCTGCGCACACTAATTCTGGCTCCCACAAGGGTTGTCGCTTCCGAAATGGCAGAAGCGCTCAAGGGAATGCCAATAAGGTACCAAACAACAGCAGTGAAGAGTGAACACACAGGAAAAGAGATAGTTGACCTCATGTGTCACGCTACTTTCACCATGCGCCTCCTGTCTCCCGTGAGAGTTCCCAATTACAATATGATTATCATGGATGAAGCACATTTCACCGATCCATCCAGCATAGCGGCCAGAGGGTACATCTCAACCCGAGTGGGCATGGGTGAAGCAGCTGCAATCTTCATGACAGCCACTCCCCCAGGATCAATGGAGGCCTTTCCACAGAGCAACGCAGTTATCCAAGATGAGGAAAGAGACATTCCTGAGAGATCATGGAACTCAGGCTATGAGTGGATCACTGACTTCCCAGGTAAAACAGTCTGGTTTGTTCCAAGCATTAAAGCAGGAAATGACATTGCCAACTGCTTAAGAAAGAATGGAAAACGAGTGATTCAATTGAGCAGGAAAACCTTTGATACAGAGTATCAAAAAACAAAAAATAACGACTGGGACTACGTCGTCACAACGGACATCTCCGAAATGGGAGCAAATTTCCGGGCCGACAGGGTGATAGACCCAAGACGGTGTCTGAAACCGGTAATATTAAAAGATGGTCCAGAGCGTGTCATTTTAGCAGGACCGATGCCAGTGACTGTGGCCAGTGCCGCCCAGAGGAGAGGAAGAATTGGAAGGAACCACAATAAGGAAGGTGATCAGTACATCTACATGGGACAGCCTTTAAACAACGATGAAGATCACGCTCACTGGACAGAAGCAAAAATGCTCCTTGATAATATAAACACACCAGAAGGGATTATCCCAGCCCTCTTTGAGCCGGAGAGAGAAAAGAGTGCAGCAATAGACGGGGAATATAGA
			CTGCGGGGTGAAGCAAGGAAAACGTTTGTGGAGCTCATGAGAAGAGGAGACCTACCTGTCTGGCTGTCCTACAAAGTTGCCTCAGAAGGCTTCCAGTACTCTGACAGAAGATGGTGCTTTGACGGGGAAAGGAACAACCAGGTGTTGGAGGAGAACATGGACGTGGAGATCTGGACAAAAGAAGGAGAAAGAAAGAAACTACGACCCCGCTGGCTGGATGCCAGAACATACTCAGACCCACTGGCCCTGCGCGAGTTTAAAGAGTTTGCAGCAGGAAGAAGAAGCGTCTCAGGTGATCTAATACTAGAAATAGGGAAACTTCCACAACACTTGACGCAAAGGGCCCAGAATGCCTTGGACAACTTGGTCATGTTGCACAACTCCGAACAAGGAGGAAGAGCCTATAGACATGCAATGGAAGAACTGCCAGACACCATAGAAACATTGATGCTCCTTGCTTTGATAGCTGTGTTAACTGGTGGAGTGACGCTGTTCTTCCTATCAGGAAAGGGCCTAGGGAAAACATCTATCGGCCTACTCTGCGTGATGGCTTCAAGCGTACTACTATGGATGGCCAGTGTGGAGCCCCATTGGATAGCGGCCTCCATCATACTGGAGTTCTTCCTAATGGTGTTGCTTATTCCAGAGCCAGACAGACAACGCACTCCGCAGGACAACCAGCTGGCATATGTGGTGATAGGTTTGTTATTCATGATACTGACAGTAGCAGCCAATGAGATGGGACTGCTGGAAACCACAAAGAAAGACTTAGGGATTGGCCATGTGGCTGTTGAAAATCACCACCATGCCGCAATGCTGGACGTAGACTTACATCCAGCTTCAGCCTGGACCCTCTATGCAGTGGCCACAACAATTATCACTCCCATGATGAGGCACACAATCGAAAACACAACGGCAAACATTTCCCTGACAGCCATTGCAAACCAGGCAGCCATATTGATGGGACTTGACAAAGGATGGCCAATATCGAAGATGGACATAGGAGTTCCACTTCTCGCCTTGGGGTGCTATTCCCAGGTGAATCCACTGACGCTGACAGCGGCGGTGTTGATGCTAGTGGCTCATTACGCCATAATTGGACCTGGACTGCAAGCAAAAGCTACTAGAGAAGCTCAAAAAAGGACAGCGGCCGGAATAATGAAAAATCCAACCATTGATGGAATTGTTGCAATAGATTTGGACCCTGTGGTTTATGATGCAAAATTTGAGAAACAACTAGGCCAAATAATGTTGTTGATACTATGCACATCACAGATCCTCTTGATGCGGACTACATGGGCCCTGTGCGAATCCATCACACTGGCCACTGGACCTCTGACCACGCTTTGGGAGGGATCTCCAGGAAAATTTTGGAACACCACGATAGCGGTTTCCATGGCAAACATTTTTAGAGGAAGTTATCTAGCAGGAGCAGGTCTGGCCTTCTCATTAATGAAATCTCTAGGAGGAGGTAGGAGAGGCACGGGAGCCCAAGGGGAAACACTGGGAGAGAAATGGAAAAGACAGCTGAACCAACTGAGCAAGTCAGAATTCAACACCTATAAAAGGAGTGGGATTATGGAAGTGGACAGATCCGAAGCCAAAGAGGGACTGAAAAGAGGAGAAACAACCAAACATGCAGTGTCGAGAGGAACCGCTAAACTGAGGTGGTTTGTGGAGAGGAACCTTGTGAAACCAGAAGGGAAAGTCATAGACCTTGGTTGTGGAAGAGGTGGCTGGTCATACTATTGCGCTGGGCTGAAGAAAGTCACAGAAGTGAAGGGATATACAAAAGGAGGACCTGGACATGAGGAACCAATCCCAATGGCGACCTATGGATGGAACCTAGTAAAACTGCACTCCGGGAAAGACGTATTCTTTATACCACCTGAGAAATGTGATACCCTTTTGTGTGATATTGGTGAGTCCTCTCCAAACCCAACTATAGAGGAAGGAAGAACGCTACGCGTTCTAAAGATGGTGGAACCATGGCTCAGAGG
			AAACCAATTTTGCATAAAGATTCTGAATCCCTACATGCCAAGTGTGGTGGAAACTCTGGAGCAAATGCAAAGAAAACATGGAGGAATGCTAGTGCGAAATCCACTTTCAAGAAATTCTACTCATGAAATGTATTGGGTTTCATGTGGAACAGGAAACATTGTGTCAGCAGTAAACATGACATCCAGAATGTTGCTAAATCGATTCACAATGGCTCACAGGAAACCAACATATGAAAGAGACGTGGACCTAGGCGCCGGAACAAGACATGTGGCAGTGGAACCAGAGGTAGCCAACCTAGATATCATTGGCCAGAGGATAGAGAACATAAAACATGAACATAAGTCAACATGGCATTATGATGAGGACAATCCATATAAAACATGGGCCTATCATGGATCATATGAGGTCAAGCCATCAGGATCAGCCTCATCCATGGTCAATGGCGTGGTGAAACTGCTCACCAAACCATGGGATGTCATCCCCATGGTCACACAAATAGCCATGACTGACACTACACCCTTTGGACAACAGAGGGTGTTTAAAGAGAAAGTTGACACACGCACACCAAAAGCAAAACGAGGCACAGCACAAATCATGGAGGTGACAGCTAGGTGGTTATGGGGTTTTCTTTCTAGAAACAAGAAACCAAGAATTTGTACAAGAGAGGAGTTCACAAGAAAAGTTAGGTCAAACGCAGCCATTGGAGCAGTGTTCGTTGATGAAAATCAATGGAACTCAGCAAAAGAAGCAGTGGAAGATGACCGGTTCTGGGACCTTGTGCACAGAGAGAGGGAGCTTCACAAACAGGGAAAATGTGCCACGTGTGTTTACAACATGATGGGGAAGAGAGAAAAAAAACTAGGAGAGTTCGGAAAGGCAAAAGGAAGTCGTGCAATATGGTACATGTGGTTGGGAGCACGCTTTCTAGAGTTTGAAGCTCTTGGTTTCATGAACGAAGATCACTGGTTCAGCAGAGAGAATTCACTCAGCGGAGTGGAAGGGGAAGGACTTCACAAACTTGGATATATACTCAGAGACATATCAAAGATTCCAGGGGGAAACATGTATGCAGATGACACAGCCGGATGGGATACAAGGATAACAGAGGATGACCTCCAGAATGAGGCCAAAATTACTGACATCATGGAACCCGAACATGCCCTGCTGGCTAAGTCAATCTTCAAGCTAACCTACCAAAATAAGGTGGTAAGGGTACAGAGACCAGCAAAAAATGGAACCGTGATGGATGTCATATCCAGACGTGACCAGAGAGGAAGTGGCCAGGTTGGAACCTATGGCTTAAACACTTTCACCAACATGGAAGCCCAGCTGATAAGACAAATGGAGTCTGAGGGAATCTTTTTACCCAACGAATTAGAGACCCCAAATTTAGCCGGGAGAGTTCTCGACTGGCTGGAAAAATATGGCGTCGAAAGGCTGAAAAGAATGGCAATCAGCGGAGATGACTGCGTAGTGAAACCAATTGATGATAGGTTCGCGACAGCCTTAACAGCTCTGAATGATATGGGAAAAGTAAGAAAAGACATACCACAATGGGAACCTTCAAAAGGATGGAATGATTGGCAACAAGTGCCTTTTTGTTCACACCACTTCCACCAGCTGATTATGAAGGATGGGAGGGAAATAGTGGTGCCATGCCGCAACCAAGATGAACTTGTGGGTAGGGCTAGAGTATCACAAGGTGCTGGATGGAGCCTGAGAGAAACTGCATGCCTAGGCAAGTCATATGCACAAATGTGGCAGCTGATGTACTTCCACAGGAGAGACCTGAGACTAGCCGCTAATGCTATCTGTTCAGCCGTTCCAGTTGACTGGGTCCCAACCAGCCGCACCACCTGGTCGATCCATGCCCATCACCAATGGATGACAACAGAAGACATGCTGTCAGTGTGGAATAGGGTCTGGATAGAGGAAAACCCATGGATGGAGGACAAAACCCGTATATCCAGTTGGGAAGATGTTCCATATCTAGGAAAAA
			GGGAAGATCAATGGTGTGGATCTCTGATAGGCTTAACTGCAAGGGCCACCTGGGCCACCAACATACAAGTGGCCATAAACCAAGTGAGAAGACTAATTGGGAATGAGAATTATTCAGATTACATGACATCAATGAAGAGATTCAAGAACGAGAGTGAACCCGAAGGGGCACTCTGG
		</sequence>
		<sequence>
			<taxon idref="HM469967_Thailand_2007"/>
			ATGAACAACCAACGAAAAAAGACGGCTCGACCGTCTTTCAATATGCTGAAACGCGCGAGAAACCGCGTGTCAACTGTTTCACAGTTGGCGAAGAGATTCTCAAAAGGATTGCTCTCAGGCCAAGGACCCATGAAATTGGTGATGGCCTTCATAGCATTCCTAAGATTTCTAGCCATACCCCCAACAGCAGGAATTTTGGCTAGATGGGGCTCATTCAAGAAGAATAGAGCAATCAAAGTGCTACGGGGTTTCAAGAAAGAAATCTCAAACATGTTGAATATAATGAATAGAAGGAAAAGATCTGTGACCATGCTCCTTATGCTGATGCCTACGGCCTTGGCGTTCCATTTGACTACACGAGGGGGAGAGCCGCACATGATAGTCAGCAAGCAGGAAAGAGGAAAGTCACTTTTGTTTAAGACCTCAGCAGGTGTCAACATGTGCACCCTTATAGCGATGGATTTGGGAGAGTTATGTGAGGACACAATGACTTACAAATGCCCTCGAATCACTGAGGCGGAACCAGATGACGTTGATTGTTGGTGCAATGCCACAGACACATGGGTGACCTATGGAACATGTTCCCAAACTGGCGAGCACCGACGAGACAAACGTTCCGTCGCACTGGCCCCACACGTGGGACTTGGTTTGGAAACAAGAACCGAAACGTGGATGTCCTCTGAAGGCGCTTGGAAACAGATACAAAGAGTGGAGACTTGGGCCCTGAGACACCCAGGATTCACGGTGATAGCCCTTTTTCTAGCACATGCCATAGGAACATCCATTACCCAGAAAGGGATTATTTTTATTTTGTTAATGCTGGTAACACCATCCATGGCCATGCGATGCGTGGGAATAGGCAGCAGGGACTTCGTGGAAGGACTGTCAGGAGCAACTTGGGTGGATGTGGTGCTGGAACATGGAAGCTGCGTCACCACCATGGCAAAAGACAAACCAACATTGGACATTGAACTCTTGAAGACGGAAGTCACAAACCCTGCCGTCCTGCGCAAACTGTGCATTGAAGCTAAAATATCAAACACCACCACCGACTCAAGATGTCCAACGCAAGGAGAAGCCACACTGGTGGAAGAACAAGACGCGAACTTTGTGTGTCGACGAACGTTTGTGGACAGAGGCTGGGGCAATGGCTGTGGGCTCTTCGGAAAAGGAAGCCTAATAACGTGTGCTAAGTTCAAGTGTGTGACAAAACTGGAAGGAAAGATAGTTCAATATGAAAACTTGAAATATTCAGTAATAGTCACCGTCCACACTGGAGACCAGCACCAGGTGGGAAATGAAAGCACAGAACATGGGACAACTGCAACTATAACACCTCAAGCTCCTACGACGGAAATACAGCTGACCGACTACGGAGCTCTTACATTGGATTGTTCACCTAGAACAGGACTAGACTTTAATGAAATGGTGTTGTTGACAATGAAAGAAAAATCATGGCTAGTCCACAAACAATGGTTTCTAGACCTACCACTGCCTTGGACCTCGGGAGCTTCAACATCACAAGAGACTTGGAACAGACAAGATTTGCTGGTGACATTTAAGACAGCTCATGCAAAGAAGCAGGAAGTAGTCGTACTAGGATCACAAGAAGGAGCAATGCATACTGCGTTGACCGGAGCGACAGAAATCCAAACGTCTGGAACGACAACAATTTTTGCAGGACACTTGAAATGTAGACTAAAGATGGACAAACTGACTCTAAAAGGGATGTCATATGTGATGTGCACAGGCTCATTCAAGCTAGAGAAAGAAGTGGCTGAGACCCAGCATGGAACCGTTCTAGTGCAGATTAAATACGAAGGAACAGATGCACCATGCAAGATCCCTTTTTCGACCCAAGATGAAAAAGGAGTAACCCAGAATGGGAGATTGATAACAGCTAACCCTATAGTCACTGACAAAGAAAAACCAGTCAACATTGAGGCAGAACCGCCTTTTGGTGAGAGTTACATCGTGATAGGAGCAGGTGAAAAAGCTTT
			GAAACTAAGCTGGTTCAAGAAAGGAAGCAGCATAGGGAAAATGTTTGAGGCAACTGCCAGAGGAGCACGAAGGATGGCCATACTGGGAGACACCGCATGGGACTTTGGTTCTATAGGGGGAGTGTTCACGTCTGTTGGAAAATTAGTACACCAGATTTTTGGAACTGCATATGGAGTTTTGTTCAGCGGTGTTTCCTGGACCATGAAAATAGGAATAGGGGTTCTGCTAACATGGCTAGGATTAAACTCAAGGAGCACGTCCCTTTCGATGACGTGCATTGCAGTTGGCCTAGTAACACTATACCTAGGAGTCATGGTTCAGGCGGATTCAGGATGTGTAATTAATTGGAAAGGTAGAGAACTCAAATGTGGAAGTGGCATTTTTGTCACCAATGAAGTTCACACTTGGACAGAGCAATACAAATTTCAAGCTGACTCCCCAAAGAGACTATCAGCAGCCATCGGGAAGGCATGGGAGGAGGGTGTGTGCGGAATTCGATCAGCAACTCGTCTCGAGAACATCATGTGGAAGCAAATATCAAATGAACTGAACCACATCTTACTTGAAAATGACATGAAATTCACAGTGGTTGTAGGAGATGTTGCTGGGATCTTGGCTCAAGGGAAAAAAATGATTAGGCCACAACCCATGGAATACAAATACTCGTGGAAAAGCTGGGGAAAGGCTAAAATCATAGGGGCAGATGTTCAGAACACCACCTTCATCATCGACGGCCCAAACACCCCAGAATGCCCTGATGACCAAAGAGCATGGAACATTTGGGAAGTTGAGGACTATGGATTTGGAATTTTCACGACAAACATATGGCTGAAATTGCGTGACTCCTACACCCAAGTGTGTGACCACCGGCTAATGTCAGCTGCCATCAAGGACAGCAAGGCAGTTCACGCTGACATGGGGTACTGGATAGAAAGTGAAAAGAACGAGACCTGGAAGCTGGCAAGAGCCTCTTTCATAGAAGTTAAAACATGTATCTGGCCAAAATCCCACACCCTATGGAGCAATGGAGTTCTGGAAAGTGAAATGATAATTCCAAAGATCTATGGAGGACCAATATCTCAGCACAACTACAGACCAGGATATTTCACACAAACGGCAGGGCCGTGGCACCTAGGCAAGTTGGAACTGGATTTTGATTTGTGTGAGGGTACCACAGTTGTTGTGGATGAACATTGTGGAAATCGAGGACCATCTCTTAGGACCACAACAGTCACAGGAAAGATAATTCATGAATGGTGTTGCAGATCTTGTACGCTACCACCCTTACGTTTCAGAGGAGAAGATGGGTGCTGGTACGGTATGGAAATCAGACCAGTCAAGGAAAAGGAAGAGAATTTAGTTAAATCAATGGTCTCTGCAGGGTCAGGGGAAGTGGATAGCTTTTCACTAGGACTGCTATGCATATCGATAATGATCGAAGAGGTGATGAGATCCAGATGGAGTAGAAAAATGCTGATGACTGGAACACTGGCTGTGTTCTTCCTTCTCATAATGGGACAATTGACATGGAATGATCTGATCAGATTATGCATCATGGTTGGAGCCAACGCTTCCGACAGGATGGGGATGGGAACGACGTACCTAGCTCTGATGGCCACTTTTAAAATGAGACCAATGTTTGCTGTAGGGCTATTATTCCGCAGACTAACATCCAGAGAAGTTCTTCTTCTAACAATTGGATTGAGTCTAGTGGCATCTGTGGAGTTACCAAATTCCTTGGAGGAGCTGGGGGATGGACTTGCAATGGGTATCATGATTTTAAAACTATTGACTGACTTTCAATCACATCAGTTGTGGGCTACCTTGCTGTCCTTGACATTTATCAAAACGACGTTTTCATTGCACTATGCATGGAAGACAATGGCTATGGTACTGTCAATTGTATCTCTCTTCCCCTTGTGCCTGTCCACGACCTCCCAAAAAACAACATGGCTTCCGGTGCTGTTGGGATCTCTTGGATGCAAACCACTAACCATGT
			TTCTTATAGCAGAAAACAAAATCTGGGGAAGGAAAAGTTGGCCCCTCAATGAAGGAATCATGGCTGTTGGAATAGTCAGCATCCTACTAAGTTCACTCCTCAAAAATGATGTGCCGCTAGCTGGGCCACTAATAGCTGGAGGCATGCTAATAGCATGTTATGTCATATCTGGAAGCTCAGCCGACCTATCACTAGAGAAAGCAGCTGAAGTCTCCTGGGAAGAAGAAGCAGAACACTCTGGTGCCTCACATAACATATTAGTGGAGGTCCAAGATGATGGAACCATGAAGATAAAGGATGAAGAGAGAGATGACACGCTAACCATTCTCCTTAAAGCAACTCTGCTAGCAGTTTCAGGGGTGTACCCATTATCAATACCAGCGACCCTTTTTGTGTGGTACTTTTGGCAGAAAAAGAAACAGAGATCTGGAGTGCTATGGGACACACCTAGCCCTCCAAAAGTGGAAAGAGCAGTTCTTGATGATGGTATCTATAGAATTATGCAGAGAGGACTGTTGGGCAGGTCCCAAGTAGGGGTGGGAGTTTTTCAAGAAAACGTGTTCCACACAATGTGGCATGTCACCAGGGGAGCTGTACTCATGTATCAAGGGAAGAGACTGGAACCGAGCTGGGCCAGTGTCAAAAAAGACCTGATCTCATATGGAGGAGGTTGGAGGCTTCAAGGATCCTGGAACACGGGAGAAGAAGTGCAGGTGATTGCTGTAGAACCAGGGAAAAACCCCAAAAATGTACAAACAGCGCCGGGCACCTTTAAGACCCCTGAAGGTGAAATTGGAGCCATTGCCCTAGATTTTAAACCCGGCACATCTGGATCTCCCATCGTGAACAGAGAAGGAAAAATAGTAGGCCTTTATGGAAATGGAGTAGTGACAACAAGTGGAACCTACGTCAGTGCCATAGCTCAAGCCAAAGCATCACAAGAAGGGCCTCTACCAGAGATTGAAGACGAGGTGTTTAGGAAAAGAAACTTAACAATAATGGACCTACATCCAGGATCGGGGAAAACGAGAAGATATCTTCCAGCCATAGTCCGTGAGGCCATAAAAAGAAAGCTGCGCACACTAATTCTGGCTCCCACAAGGGTTGTCGCTTCCGAAATGGCAGAGGCGCTCAAGGGAATGCCAATAAGGTACCAAACAACAGCAGTGAAGAGTGAACACACAGGGAAAGAGATAGTTGACCTCATGTGTCACGCCACTTTCACCATGCGCCTTCTGTCTCCCGTGAGAGTTCCCAATTACAACATGATTATCATGGATGAAGCACATTTTACCGATCCATCTAGCATAGCGGCCAGAGGGTACATCTCAACCCGAGTGGGCATGGGTGAAGCAGCCGCGATCTTCATGACAGCCACTCCCCCAGGATCAGTGGAGGCCTTTCCACAGAGCAACGCAGTTATCCAAGACGAGGAAAGAGACATCCCTGAGAGATCATGGAACTCAGGCTATGAGTGGATCACTGACTTTCCAGGCAAAACAGTTTGGTTTGTTCCAAGCATTAAAGCAGGAAATGACATTGCCAACTGCTTAAGAAAGAATGGGAAACGGGTGATTCAATTGAGCAGGAAAACCTTTGATACAGAGTACCAAAAAACAAAAAATAGCGACTGGGACTACGTCGTCACAACAGACATCTCCGAAATGGGAGCAAATTTCCGGGCCGACAGGGTAATAGACCCAAGACGGTGTCTGAAACCGGTAATACTAAAAGATGGTCCAGAGCGTGTTATTTTAGCAGGACCGATGCCAGTGACTGTGGCCAGTGCCGCCCAGAGGAGAGGAAGAGTTGGAAGGAACCACAACAAGGAAGGTGATCAGTACATCTACATGGGACAGCCTTTAAACAACGATGAAGATCACGCTCATTGGACAGAAGCAAAAATGCTCCTTGATAATATAAACACACCAGAAGGGATTATCCCAGCCCTCTTCGAGCCGGAGAGAGAAAAGAGTGCAGCAATAGACGGGGAATACAGA
			CTGCGGGGTGAAGCAAGGAAAACGTTTGTGGAACTCATGAGAAGAGGAGATCTACCTGTCTGGCTATCCTACAAAGTAGCCTCAGAAGGCTTCCAGTACTCTGACAGAAGATGGTGTTTTGACGGGGAAAGGAACAACCAGGTGTTGGAGGAGAACATGGACGTGGAGATCTGGACAAAAGAAGGAGAAAGAAAGAAACTACGACCCCGCTGGCTGGATGCCAGAACATACTCAGACCCATTGGCCCTGCGCGAGTTTAAAGAGTTTGCAGCAGGAAGAAGAAGCGTCTCAGGTGATCTAATATTGGAAATAGGGAAACTTCCACAACACTTGACGCAAAGGGCCCAGAATGCCTTGGACAACCTGGTTATGTTGCACAATTCCGAACAAGGAGGAAGAGCCTATAGACATGCAATGGAAGAACTGCCAGACACCATAGAAACGTTGATGCTCCTAGCTTTGATAGCTGTGTTAACTGGTGGAGTGACGCTGTTCTTCCTATCAGGAAGGGGCCTAGGGAAAACATCTATCGGCCTACTCTGCGTGATGGCTTCAAGCGTACTGCTATGGATGGCTAGTGTGGAGCCCCATTGGATAGCGGCCTCCATCATACTGGAGTTCTTCCTGATGGTGCTGCTTATTCCAGAGCCAGACAGACAACGCACTCCGCAGGACAACCAGCTGGCATATGTGGTGATAGGTTTATTATTCATGATACTGACAGTAGCAGCCAATGAGATGGGACTGCTGGAAACCACAAAGAAAGATTTAGGGATTGGCCATGTGGCTGTTGAAAATCACCACCACGCCGCAATGCTGGACGTAGACTTACATCCAGCTTCAGCCTGGACCCTCTATGCAGTGGCCACAACAATTATCACTCCCATGATGAGGCACACAATTGAAAACACAACGGCAAACATTTCTCTGACAGCCATTGCAAACCAGGCAGCTATATTGATGGGACTTGACAAAGGATGGCCAATATCGAAGATGGACATAGGAGTTCCACTTCTCGCCTTGGGGTGCTATTCCCAGGTGAATCCACTGACGCTGACAGCGGCGGTATTGATGCTAGTGGCTCATTACGCCATAATTGGACCTGGACTGCAAGCAAAAGCTACTAGAGAGGCTCAAAAAAGGACAGCGGCCGGAATAATGAAAAATCCAACCGTTGATGGAATTGTTGCGATAGATTTGGACCCTGTGGTTTATGATGCAAAATTTGAGAAACAACTAGGCCAAATAATGTTGTTGATACTATGTACATCACAGATCCTCTTGATGCGGACTACATGGGCCTTGTGCGAATCTATCACACTGGCCACTGGACCTCTGACCACGCTTTGGAAGGGATCTCCAGGAAAATTTTGGAACACCACGATAGCGGTTTCCATGGCAAACATTTTCAGAGGAAGTTATCTAGCGGGAGCAGGTCTGGCCTTCTCATTAATGAAATCTCTAGGAGGAGGTAGGAGAGGCACGGGAGCCCAAGGGGAAACACTGGGAGAGAAATGGAAAAGACAGCTGAACCAACTGAGCAAGTCAGAATTCAATACCTATAAAAGGAGTGGGATTATGGAAGTGGACAGATCCGAAGCCAAAGAGGGACTGAAAAGAGGAGAAACAACCAAACACGCAGTGTCGAGAGGAACCGCTAAACTGAAGTGGTTTGTGGAGAGGAACCTTGTGAAACCAGAAGGGAAAGTCATAGACCTCGGTTGTGGAAGAGGTGGCTGGTCATACTATTGCGCTGGGCTGAAGAAAGTCACAGAAGTGAAGGGATATACAAAGGGAGGACCTGGACATGAGGAACCAATCCCAATGGCGACCTATGGATGGAACCTAGTAAAGCTGCACTCCGGGAAAGACGTATTCTTTATACCACCTGAGAAATGTGACACCCTTTTGTGTGATATTGGTGAGTCCTCTCCAAACCCAACTATAGAGGAAGGAAGAACGCTACGCGTCCTAAAGATGGTGGAACCATGGCTCAGAAA
			AAATCAATTTTGCATAAAAATTCTGAATCCTTACATGCCAAGTGTGGTGGAAACTCTGGAGCAAATGCAAAGAAAACATGGGGGAATGCTAGTACGAAATCCACTTTCAAGAAATTCTACTCATGAAATGTATTGGGTTTCATGTGGAACAGGAAACATTGTGTCAGCAGTAAACATGACATCCAGAATGTTGCTAAATCGATTCACAATGGCTCACAGGAAACCAACATATGAAAGAGACGTGGACCTAGGCGCCGGAACAAGACATGTGGCAGTGGAACCAGAGGTAGCCAACCTAGATATCATTGGCCAGAGGATAGAGAACATAAAACATGAACATAAGTCAACATGGCATTATGATGAGGACAATCCATATAAAACATGGGCCTATCATGGATCATATGAGGTCAAGCCATCAGGATCAGCCTCATCCATGGTCAACGGCGTGGTGAAACTGCTCACCAAACCATGGGATGTCATCCCCATGGTCACACAAATAGCCATGACAGACACCACGCCCTTTGGACAACAGAGGGTGTTTAAAGAGAAAGTTGACACACGCACACCAAAAGCAAAACGAGGCACAGCACAAATCATGGAGGTGACAGCCAGGTGGTTATGGGGTTTTCTTTCTAGAAACAAGAAACCAAGAATTTGTACAAGAGAGGAGTTCACAAGAAAAGTTAGGTCAAACGCAGCCATTGGAGCAGTGTTCGTTGATGAAAATCAATGGAATTCAGCAAAAGAAGCAGTGGAAGATGAGCGGTTCTGGGACCTTGTGCACAGAGAGAGGGAGCTTCACAAACAGGGAAAATGTGCCACGTGTGTTTATAACATGATGGGGAAGAGAGAGAAAAAGCTAGGAGAGTTCGGAAAGGCAAAAGGAAGTCGTGCAATATGGTACATGTGGTTGGGAGCTCGCTTTCTAGAGTTCGAAGCTCTCGGTTTCATGAACGAAGATCACTGGTTCAGCAGAGAGAATTCACTCAGCGGAGTGGAAGGAGAAGGACTCCACAAACTTGGATATATACTCAGAGACATATCAAAGATTCCAGGGGGAAACATGTATGCAGATGACACAGCCGGATGGGATACAAGGATAACAGAGGATGACCTTCAGAATGAGGCCAAAATTACTGACATCATGGAACCCGAACATGCCCTATTGGCCAAGTCAATCTTCAAGCTAACCTACCAAAATAAGGTGGTAAGGGTACAGAGACCAGCAAAAAATGGAACCGTGATGGATGTCATATCCAGACGTGACCAGAGAGGAAGTGGCCAGGTCGGAACTTATGGCCTAAACACTTTCACCAACATGGAAGCTCAGCTGATAAGACAAATGGAGTCTGAGGGAATCTTCTCACCCAGCGAATTAGAAACCCCAAATTTAGCCGAGAGAGTTCTCGACTGGCTGGAAAAATATGGCGTCGAAAGGCTGAAAAGAATGGCAATCAGCGGAGATGACTGCGTAGTGAAACCAATTGATGATAGGTTTGCAACAGCCTTAACAGCTCTAAATGATATGGGAAAAGTAAGAAAAGATATACCACAATGGGAACCTTCAAAAGGATGGAATGATTGGCAAAAAGTGCCTTTTTGTTCACACCACTTCCACCAGCTGATTATGAAGGATGGGAGGGAAATAGTGGTGCCATGCCGCAACCAAGATGAACTTGTGGGTAGGGCTAGAGTATCACAAGGTGCTGGATGGAGCCTGAGAGAAACTGCATGCCTAGGCAAGTCATATGCACAAATGTGGCAGCTGATGTACTTCCACAGGAGAGACCTGAGACTAGCCGCTAATGCTATCTGTTCAGCCGTTCCAGTTGATTGGGTCCCAACCAGCCGCACCACCTGGTCAATCCATGCCCATCACCAATGGATGACAACAGAAGACATGCTGTCAGTGTGGAATAGGGTTTGGATAGAGGAAAACCCATGGATGGAGGACAAAACCCATATATCCAGTTGGGAAGATGTTCCATACTTGGGAAAAA
			GGGAAGATCAATGGTGTGGATCCCTGATAGGCTTAACAGCAAGGGCCACCTGGGCCACCAACATACAAGTGGCCATAAACCAAGTGAGAAGATTAATTGGGAATGAGAATTATCTAGATTACATGACATCAATGAAGAGATTCAAGAACGAGAGTGATCCCGAAGGGGCACTCTGG
		</sequence>
		<sequence>
			<taxon idref="FJ639678_Cambodia_2003"/>
			ATGAACAACCAACGGAAAAAGACGGCTCGACCGTCTTTCAATATGCTGAAACGCGCGAGAAACCGCGTGTCAACTGTTTCACAGTTGGCGAAGAGATTCTCAAAAGGATTGCTCTCAGGCCAAGGACCCATGAAATTGGTGATGGCTTTCATAGCATTCCTAAGATTTCTAGCCATACCCCCAACAGCAGGAATTTTGGCTAGATGGGGCTCATTCAAGAAGAATGGAGCGATCAAAGTGCTACGGGGTTTCAAGAAAGAAATTTCAAACATGTTGAATACAATGAATAGAAGGAAAAGATCTGTGACCATGCTCCTTATGCTGATGCCTACAGCCTTGGCGTTCCATTTGACTACACGAGGAGGAGAGCCGCACATGATAGTTAGCAAGCAGGAAAGAGGAAAGGCACTTTTGTTTAAGACCTCAGCAGGTGTCAACATGTGCACCCTTATAGCAATGGATTTGGGAGAGTTATGTGAGGACACAATGACTTACAAGTGTCCTCGAATTACTGAGGTGGAACCAGATGACGTTGATTGTTGGTGCAATGCCACAGACACATGGGTGACCTATGGAACATGCCCCCAAACTGGCGAGCACCGACGAGACAGACGTTCCGTTGCACTGGCCCCACATGTGGGACTTGGTTTGGAAACAAGAGCCGAAACGTGGATGTCCTCTGAAGGCGCTTGGAAACAGATACAAAGAGTGGAGACTTGGGCCCTGAGACACCCGGGATTCACGGTGATAGCCCTTTTTCTAGCACATGCCATAGGAACATCCATTACCCAGAAAGGGATTATTTTCATTTTGTTAATGCTGGTAACACCTTCCATGGCCATGCGATGCGTGGGAATAGGCAACAGGGACTTCGTGGAAGGACTGTCAGGAGCAACTTGGGTAGATGTGGTACTGGAACATGGAAGTTGCGTCACCACCATGGCAAAAGACAAACCAACATTGGACATTGAACTCTTGAAGACGGAAGTCACAAACCCTGCCGTCCTGCGCAAACTGTGCATTGAAGCTAAAATATCAAATACCACCACCGACTCAAGATGTCCAACACAAGGAGAAGCCACACTGGTGGAAGAACAAGACGCGAACTTTGTGTGTCGACGAACGTTTGTGGACAGAGGCTGGGGCAATGGCTGTGGGCTCTTCGGAAAAGGAAGCCTAATAACGTGTGCTAAGTTCAAGTGTGTGACAAAACTGGAAGGAAAGATAGTTCAATATGAAAACTTGAAATATTCAGTAATAGTCACCGTCCACACTGGAGACCAGCATCAGGTGGGAAATGAAAGCACAGAACATGGGACAACCGCAACTATAACACCTCAAGCTCCTACGTCGGAAATACAGCTGACCGACTACGGAGCTCTTACATTGGATTGCTCACCTAGAACAGGACTAGACTTCAATGAAATGGTGTTGTTGACAATGAAAGAAAAATCATGGCTAGTCCACAAACAATGGTTTCTAGACCTACCACTGCCCTGGACCTCGGGAGCTTCAACATCACAAGAGACTTGGAACAGACAAGATTTGCTGGTGACATTTAAGACAGCTCATGCAAAGAAGCAGGAAGTAGTCGTACTAGGATCACAAGAAGGAGCAATGCACACTGCGTTGACCGGAGCGACAGAAATCCAAACGTCTGGAACGACAACAATTTTTGCAGGGCACCTGAAATGTAGACTAAAGATGGACAAACTGACTCTAAAAGGGATGTCATATGTGATGTGCACAGGATCGTTTAAGCTAGAGAAAGAAGTGGCTGAGACCCAGCATGGAACCGTTCTAGTGCAGATTAAATACGAAGGAACAGATGCACCATGCAAGATCCCCTTTTCGACCCAAGATGAAAAAGGAGTAACCCAGAATGGGAGATTGATAACAGCTAACCCTATAGTCACTGACAAAGAAAAACCAGTCAACATTGAGGCAGAACCGCCTTTTGGTGAGAGTTACATCGTGATAGGAGCAGGTGAAAAAGCTTT
			GAAACTAAGCTGGTTCAAGAAAGGAAGCAGCATAGGAAAAATGTTTGAGGCAACTGCCAGAGGAGCACGAAGGATGGCCATACTGGGAGACACCGCATGGGACTTTGGTTCTATAGGAGGAGTGTTCACGTCTGTTGGAAAACTAGTACACCAGATTTTTGGAACTGCATATGGAGTTTTGTTCAGCGGTGTTTCCTGGACCATGAAAATAGGAATAGGGGTTCTGCTGACATGGCTAGGGTTAAACTCAAGGAGCACGTCTCTTTCGATGACGTGCATTGCAGTTGGTCTAGTAACACTATACCTAGGAGTCATGGTTCAGGCGGATTCAGGATGTGTAATCAATTGGAAAGGTAGAGAACTCAAATGTGGAAGTGGCATTTTTGTCACCAATGAAGTTCACACTTGGACAGAACAATACAAATTTCAAGCTGACTCCCCAAAGAGACTATCAGCAGCCATCGGGAAGGCATGGGAGGAGGGTGTGTGTGGAATTCGATCAGCCACCCGTCTCGAGAATATCATGTGGAAGCAAATATCAAATGAACTGAACCACATCTTACTTGAAAATGACATGAAATTCACAGTGGTTGTAGGAGATGTTGTTGGGATCTTGGCTCAAGGGAAAAAGATGATTAGGCCACAACCCATGGAATACAAATACTCGTGGAAAAGCTGGGGAAAGGCAAAGATCATAGGGGCAGATATACAGAACACCACCTTCATCATCGACGGCCCAAACACCCCAGAATGCCCTGATGATCAAAGAGCGTGGAACATTTGGGAAGTTGAGGACTATGGATTTGGAATTTTCACGACAAACATATGGCTGAAATTGCGTGACTCCTACACCCAAGTGTGTGACCACCGGCTGATGTCAGCTGCCATCAAGGACAGCAAGGCAGTTCACGCTGATATGGGGTACTGGATAGAAAGTGAAAAGAACGAGACCTGGAAGCTGGCAAGAGCCTCTTTCATAGAAGTTAAAACATGTATCTGGCCAAAATCCCACACCCTATGGAGCAATGGAGTTCTGGAAAGTGAAATGATAATTCCAAAGATCTATGGAGGACCAATATCTCAGCACAACTACAGACCAGGATATTTCACACAAACGGCAGGGCCGTGGCACCTAGGTAAGTTGGAACTGGATTTTGATTTGTGTGAGGGTACCACAGTTGTTGTGGATGAACATTGTGGAAATAGAGGACCATCTCTTAGAACCACAACAGTCACAGGAAAGATAATTCATGAATGGTGTTGCAGATCTTGTACGCTACCACCCTTACGTTTCAAAGGAGAAGATGGGTGTTGGTACGGTATGGAAATCAGACCAGTCAAGGAAAAGGAAGAGAATCTAGTCAAATCAATGGTCTCTGCAGGGTCAGGGGAAGTGGACAGCTTTTCACTAGGACTGCTATGCATATCAATAATGATCGAAGAGGTGATGAGATCCAGATGGAGTAGAAAAATGCTGATGACTGGAACACTGGCTGTGTTCTTCCTTCTCATAATGGGACAATTGACATGGAATGATCTGATCAGGTTATGCATCATGGTTGGAGCCAACGCTTCCGACAGGATGGGGATGGGAACGACGTACCTAGCTCTGATGGCCACTTTTAAAATGAGACCAATGTTTGCTGTCGGGCTATTATTCCGCAGACTAACATCCAGAGAAGTTCTTCTTCTAACAATTGGATTGAGTCTAGTGGCATCTGTGGAGTTACCAAATTCCTTAGAGGAGCTGGGGGATGGACTTGCAATGGGCATTATGATCTTAAAATTATTGACTGACTTTCAGTCACATCAGCTGTGGGCCACCTTGCTGTCCTTGACATTTATCAAAACAACGTTTTCCTTGCACTATGCATGGAAGACAATGGCTATGGTACTGTCAATTGTATCTCTCCTCCCCTTATGCCTGTCCACGACCTCCCAAAAAACAACATGGCTTCCGGTGCTATTGGGATCTCTTGGATGCAAACCACTAACCATGT
			TTCTTATAGCAGAAAACAAAATCTGGGGGAGGAAAAGTTGGCCCCTCAATGAAGGAATCATGGCTGTTGGAATAGTCAGCATCCTACTAAGTTCACTCCTCAAAAATGATGTGCCGCTAGCTGGGCCACTAATAGCTGGAGGCATGCTAATAGCATGTTATGTTATATCAGGAAGCTCAGCCGACCTATCACTAGAGAAAGCAGCTGAGGTCTCCTGGGAAGAAGAAGCAGAACACTCTGGTGCCTCACACAACATATTAGTGGAGGTCCAAGATGATGGAACCATGAAGATAAAGGATGAAGAGAGAGATGACACGCTAACCATTCTCCTTAAAGCAACTCTGCTGGCAGTTTCAGGAGTGTACCCATTATCAATACCAGCGACCCTTTTTTTGTGGTACTTTTGGCAGAAAAAGAAACAGAGATCTGGAGTGTTATGGGACACACCTAGCCCTCCAGAAGTCGAAAGAGCAGTTCTTGATGATGGTATCTATAGAATTATGCAGAGAGGACTGTTGGGCAGGTCCCAAGTAGGGGTAGGAGTTTTTCAAGAAAACGTGTTCCACACAATGTGGCATGTCACCAGGGGAGCTGTACTCATGTATCAAGGGAAGAGGCTGGAACCGAGTTGGGCCAGTGTCAAAAAAGATCTGATCTCATATGGAGGAGGTTGGAGGCTTCAAGGATCCTGGAACACGGGAGAAGAAGTGCAGGTGATTGCCGTTGAACCAGGGAAAAACCCCAAAAATGTACAAACAGCGCCGGGCACCTTTAAGACCCCTGAGGGTGAAGTTGGAGCCATTGCCCTAGATTTTAAACCCGGCACATCTGGATCTCCCATCGTGAACAGAGAAGGGAAAATAGTAGGTCTATATGGAAATGGAGTAGTGACAACAAGTGGAACCTACGTCAGTGCCATAGCTCAAGCCAAAGCATCACAAGAAGGGCCCCTACCAGAGATTGAAGACGAGGTGTTTAGGAAAAGAAACTTAACAATAATGGACCTACATCCAGGATCGGGGAAAACAAGAAGATATCTTCCAGCCATAGTCCGTGAGGCCATAAAAAGGAAGCTGCGCACACTAATTTTGGCTCCCACAAGGGTTGTCGCTTCCGAAATGGCAGAGGCGCTCAAGGGAATGCCAATAAGGTACCAAACAACAGCAGTGAAGAGTGAACACACAGGAAAAGAGATAGTTGACCTCATGTGTCACGCCACTTTCACCATGCGTCTCCTCTCTCCTGTGAGAGTTCCCAACTACAACATGATTATCATGGATGAAGCACATTTCACCGATCCATCCAGCATAGCGGCCAGAGGATACATCTCAACCCGAGTGGGCATGGGTGAAGCAGCTGCGATCTTCATGACAGCCACTCCCCCAGGATCAGTGGAGGCCTTTCCACAGAGCAATGCAGTTATCCAAGATGAGGAAAGAGACATTCCTGAGAGGTCATGGAACTCAGGCTATGAGTGGATCACTGACTTCCCAGGTAAAACAGTTTGGTTTGTTCCAAGCATTAAATCAGGAAATGACATTGCCAATTGCTTAAGAAAGAATGGGAAACGGGTGATTCAATTGAGCAGGAAAACCTTTGATACAGAGTACCAAAAAACAAAAAATAACGACTGGGACTACGTTGTCACAACAGACATCTCCGAAATGGGAGCAAACTTCCGGGCCGACAGGGTGATAGACCCAAGACGGTGTCTGAAACCGGTAATACTAAAAGATGGTCAAGAGCGTGTCATTTTAGCAGGACCGATGCCAGTGACTGTGGCCAGTGCCGCCCAGAGGAGAGGAAGAATTGGAAGGAACCACAATAAGGAAGGTGATCAGTACATCTACATGGGACAGCCTTTAAACAACGATGAGGATCACGCCCACTGGACAGAAGCAAAAATGCTCCTTGATAATATAAACACACCAGAAGGGATTATCCCAGCCCTCTTCGAACCGGAGAGAGAAAAAAGTGCAGCAATAGACGGGGAATACAGA
[truncated: 1,556,330 more chars]
