# Supplementary material for: Highly Selective Transmission Success of Dengue Virus Type 1 Lineages in a Dynamic Virus Population: An Evolutionary and Fitness Perspective
Source: iScience. 2018 Jul 18;6:38–51. doi: 10.1016/j.isci.2018.07.008 (PMC6137288; doi:10.1016/j.isci.2018.07.008)
Supplement: Data S2. XML Script File for the Envelope Gene-Based Discrete Phylogeography Analysis, Related to Figures 3 and S1 and Tables S1 and S2 [file mmc3.zip]

Archive with 1 entries (1 files):
- Data File S2_XML script for discrete phylogeography.xml
