# Supplementary material for: Highly Selective Transmission Success of Dengue Virus Type 1 Lineages in a Dynamic Virus Population: An Evolutionary and Fitness Perspective
Source: iScience. 2018 Jul 18;6:38–51. doi: 10.1016/j.isci.2018.07.008 (PMC6137288; doi:10.1016/j.isci.2018.07.008)
Supplement: Data S2. XML Script File for the Envelope Gene-Based Discrete Phylogeography Analysis, Related to Figures 3 and S1 and Tables S1 and S2 [file mmc3.zip › Data File S2_XML script for discrete phylogeography.xml]

<?xml version="1.0" standalone="yes"?>

<!-- Generated by BEAUTi v1.7.4                                              -->
<!--       by Alexei J. Drummond, Andrew Rambaut and Marc A. Suchard         -->
<!--       Department of Computer Science, University of Auckland and        -->
<!--       Institute of Evolutionary Biology, University of Edinburgh        -->
<!--       David Geffen School of Medicine, University of California, Los Angeles-->
<!--       http://beast.bio.ed.ac.uk/                                        -->
<beast>
<!-- The list of sampling locations                                        -->
	<!-- K = 10                                                              -->

  <location id="Cluster1" />

  <location id="Cluster2" />
  
  <location id="Cluster3" />

  <location id="Cluster4" />

  <location id="Cluster5" />

  <location id="Cluster6" />
  
  <location id="Cluster7" />

  <location id="Cluster8" />
  
  <location id="Cluster9" />

  <location id="Cluster10" />
	<!-- The list of taxa to be analysed (can also include dates/ages).          -->
	<!-- ntax=792                                                                -->
	<taxa id="taxa">
		<taxon id="JN544407_2011.28_1.30191_103.86296">
			<date value="2011.28" direction="forwards" units="years"/>
			<attr name="location">Cluster1</attr>
		</taxon>
		<taxon id="02239_2012.04_1.30191_103.86296">
			<date value="2012.04" direction="forwards" units="years"/>
			<attr name="location">Cluster1</attr>
		</taxon>
		<taxon id="25394_2012.47_1.30191_103.86296">
			<date value="2012.47" direction="forwards" units="years"/>
			<attr name="location">Cluster1</attr>
		</taxon>
		<taxon id="KJ806934_2012.77_1.30191_103.86296">
			<date value="2012.77" direction="forwards" units="years"/>
			<attr name="location">Cluster1</attr>
		</taxon>
		<taxon id="44692_2012.83_1.30191_103.86296">
			<date value="2012.83" direction="forwards" units="years"/>
			<attr name="location">Cluster1</attr>
		</taxon>
		<taxon id="49460_2012.92_1.30191_103.86296">
			<date value="2012.92" direction="forwards" units="years"/>
			<attr name="location">Cluster1</attr>
		</taxon>
		<taxon id="49862_2012.92_1.30191_103.86296">
			<date value="2012.92" direction="forwards" units="years"/>
			<attr name="location">Cluster1</attr>
		</taxon>
		<taxon id="KJ806936_2012.96_1.30191_103.86296">
			<date value="2012.96" direction="forwards" units="years"/>
			<attr name="location">Cluster1</attr>
		</taxon>
		<taxon id="04564_2013.08_1.30191_103.86296">
			<date value="2013.08" direction="forwards" units="years"/>
			<attr name="location">Cluster1</attr>
		</taxon>
		<taxon id="06944_2013.11_1.30191_103.86296">
			<date value="2013.11" direction="forwards" units="years"/>
			<attr name="location">Cluster1</attr>
		</taxon>
		<taxon id="07861_2013.13_1.30191_103.86296">
			<date value="2013.13" direction="forwards" units="years"/>
			<attr name="location">Cluster1</attr>
		</taxon>
		<taxon id="10133_2013.19_1.30191_103.86296">
			<date value="2013.19" direction="forwards" units="years"/>
			<attr name="location">Cluster1</attr>
		</taxon>
		<taxon id="11805_2013.21_1.30191_103.86296">
			<date value="2013.21" direction="forwards" units="years"/>
			<attr name="location">Cluster1</attr>
		</taxon>
		<taxon id="KJ806943_2013.21_1.30191_103.86296">
			<date value="2013.21" direction="forwards" units="years"/>
			<attr name="location">Cluster1</attr>
		</taxon>
		<taxon id="KM403585_2013.26_1.30191_103.86296">
			<date value="2013.26" direction="forwards" units="years"/>
			<attr name="location">Cluster1</attr>
		</taxon>
		<taxon id="KM403588_2013.28_1.30191_103.86296">
			<date value="2013.28" direction="forwards" units="years"/>
			<attr name="location">Cluster1</attr>
		</taxon>
		<taxon id="16847_2013.3_1.30191_103.86296">
			<date value="2013.3" direction="forwards" units="years"/>
			<attr name="location">Cluster1</attr>
		</taxon>
		<taxon id="18991_2013.34_1.30191_103.86296">
			<date value="2013.34" direction="forwards" units="years"/>
			<attr name="location">Cluster1</attr>
		</taxon>
		<taxon id="19971_2013.36_1.30191_103.86296">
			<date value="2013.36" direction="forwards" units="years"/>
			<attr name="location">Cluster1</attr>
		</taxon>
		<taxon id="19245_2013.36_1.30191_103.86296">
			<date value="2013.36" direction="forwards" units="years"/>
			<attr name="location">Cluster1</attr>
		</taxon>
		<taxon id="23068_2013.43_1.30191_103.86296">
			<date value="2013.43" direction="forwards" units="years"/>
			<attr name="location">Cluster1</attr>
		</taxon>
		<taxon id="24679_2013.45_1.30191_103.86296">
			<date value="2013.45" direction="forwards" units="years"/>
			<attr name="location">Cluster1</attr>
		</taxon>
		<taxon id="24036_2013.45_1.30191_103.86296">
			<date value="2013.45" direction="forwards" units="years"/>
			<attr name="location">Cluster1</attr>
		</taxon>
		<taxon id="25460_2013.47_1.30191_103.86296">
			<date value="2013.47" direction="forwards" units="years"/>
			<attr name="location">Cluster1</attr>
		</taxon>
		<taxon id="27404_2013.51_1.30191_103.86296">
			<date value="2013.51" direction="forwards" units="years"/>
			<attr name="location">Cluster1</attr>
		</taxon>
		<taxon id="28348_2013.53_1.30191_103.86296">
			<date value="2013.53" direction="forwards" units="years"/>
			<attr name="location">Cluster1</attr>
		</taxon>
		<taxon id="KM403616_2013.53_1.30191_103.86296">
			<date value="2013.53" direction="forwards" units="years"/>
			<attr name="location">Cluster1</attr>
		</taxon>
		<taxon id="29077_2013.55_1.30191_103.86296">
			<date value="2013.55" direction="forwards" units="years"/>
			<attr name="location">Cluster1</attr>
		</taxon>
		<taxon id="32253_2013.6_1.30191_103.86296">
			<date value="2013.6" direction="forwards" units="years"/>
			<attr name="location">Cluster1</attr>
		</taxon>
		<taxon id="33677_2013.62_1.30191_103.86296">
			<date value="2013.62" direction="forwards" units="years"/>
			<attr name="location">Cluster1</attr>
		</taxon>
		<taxon id="34565_2013.64_1.30191_103.86296">
			<date value="2013.64" direction="forwards" units="years"/>
			<attr name="location">Cluster1</attr>
		</taxon>
		<taxon id="35068_2013.66_1.30191_103.86296">
			<date value="2013.66" direction="forwards" units="years"/>
			<attr name="location">Cluster1</attr>
		</taxon>
		<taxon id="36817_2013.68_1.30191_103.86296">
			<date value="2013.68" direction="forwards" units="years"/>
			<attr name="location">Cluster1</attr>
		</taxon>
		<taxon id="36867_2013.68_1.30191_103.86296">
			<date value="2013.68" direction="forwards" units="years"/>
			<attr name="location">Cluster1</attr>
		</taxon>
		<taxon id="37529_2013.7_1.30191_103.86296">
			<date value="2013.7" direction="forwards" units="years"/>
			<attr name="location">Cluster1</attr>
		</taxon>
		<taxon id="41978_2013.77_1.30191_103.86296">
			<date value="2013.77" direction="forwards" units="years"/>
			<attr name="location">Cluster1</attr>
		</taxon>
		<taxon id="42542_2013.79_1.30191_103.86296">
			<date value="2013.79" direction="forwards" units="years"/>
			<attr name="location">Cluster1</attr>
		</taxon>
		<taxon id="42235_2013.79_1.30191_103.86296">
			<date value="2013.79" direction="forwards" units="years"/>
			<attr name="location">Cluster1</attr>
		</taxon>
		<taxon id="43855_2013.81_1.30191_103.86296">
			<date value="2013.81" direction="forwards" units="years"/>
			<attr name="location">Cluster1</attr>
		</taxon>
		<taxon id="44736_2013.83_1.30191_103.86296">
			<date value="2013.83" direction="forwards" units="years"/>
			<attr name="location">Cluster1</attr>
		</taxon>
		<taxon id="44667_2013.83_1.30191_103.86296">
			<date value="2013.83" direction="forwards" units="years"/>
			<attr name="location">Cluster1</attr>
		</taxon>
		<taxon id="45378_2013.85_1.30191_103.86296">
			<date value="2013.85" direction="forwards" units="years"/>
			<attr name="location">Cluster1</attr>
		</taxon>
		<taxon id="48321_2013.91_1.30191_103.86296">
			<date value="2013.91" direction="forwards" units="years"/>
			<attr name="location">Cluster1</attr>
		</taxon>
		<taxon id="50875_2013.94_1.30191_103.86296">
			<date value="2013.94" direction="forwards" units="years"/>
			<attr name="location">Cluster1</attr>
		</taxon>
		<taxon id="KJ806950_2013.94_1.30191_103.86296">
			<date value="2013.94" direction="forwards" units="years"/>
			<attr name="location">Cluster1</attr>
		</taxon>
		<taxon id="01306_2014.02_1.30191_103.86296">
			<date value="2014.02" direction="forwards" units="years"/>
			<attr name="location">Cluster1</attr>
		</taxon>
		<taxon id="01521_2014.02_1.30191_103.86296">
			<date value="2014.02" direction="forwards" units="years"/>
			<attr name="location">Cluster1</attr>
		</taxon>
		<taxon id="KJ806967_2014.02_1.30191_103.86296">
			<date value="2014.02" direction="forwards" units="years"/>
			<attr name="location">Cluster1</attr>
		</taxon>
		<taxon id="KJ806962_2014.09_1.30191_103.86296">
			<date value="2014.09" direction="forwards" units="years"/>
			<attr name="location">Cluster1</attr>
		</taxon>
		<taxon id="05372_2014.09_1.30191_103.86296">
			<date value="2014.09" direction="forwards" units="years"/>
			<attr name="location">Cluster1</attr>
		</taxon>
		<taxon id="KJ806968_2014.13_1.30191_103.86296">
			<date value="2014.13" direction="forwards" units="years"/>
			<attr name="location">Cluster1</attr>
		</taxon>
		<taxon id="KM403607_2014.33_1.30191_103.86296">
			<date value="2014.33" direction="forwards" units="years"/>
			<attr name="location">Cluster1</attr>
		</taxon>
		<taxon id="21167_2014.39_1.30191_103.86296">
			<date value="2014.39" direction="forwards" units="years"/>
			<attr name="location">Cluster1</attr>
		</taxon>
		<taxon id="24476_2014.44_1.30191_103.86296">
			<date value="2014.44" direction="forwards" units="years"/>
			<attr name="location">Cluster1</attr>
		</taxon>
		<taxon id="26213_2014.48_1.30191_103.86296">
			<date value="2014.48" direction="forwards" units="years"/>
			<attr name="location">Cluster1</attr>
		</taxon>
		<taxon id="27551_2014.5_1.30191_103.86296">
			<date value="2014.5" direction="forwards" units="years"/>
			<attr name="location">Cluster1</attr>
		</taxon>
		<taxon id="27971_2014.5_1.30191_103.86296">
			<date value="2014.5" direction="forwards" units="years"/>
			<attr name="location">Cluster1</attr>
		</taxon>
		<taxon id="27201_2014.5_1.30191_103.86296">
			<date value="2014.5" direction="forwards" units="years"/>
			<attr name="location">Cluster1</attr>
		</taxon>
		<taxon id="27792_2014.5_1.30191_103.86296">
			<date value="2014.5" direction="forwards" units="years"/>
			<attr name="location">Cluster1</attr>
		</taxon>
		<taxon id="27983_2014.5_1.30191_103.86296">
			<date value="2014.5" direction="forwards" units="years"/>
			<attr name="location">Cluster1</attr>
		</taxon>
		<taxon id="32136_2014.59_1.30191_103.86296">
			<date value="2014.59" direction="forwards" units="years"/>
			<attr name="location">Cluster1</attr>
		</taxon>
		<taxon id="32165_2014.59_1.30191_103.86296">
			<date value="2014.59" direction="forwards" units="years"/>
			<attr name="location">Cluster1</attr>
		</taxon>
		<taxon id="37261_2014.69_1.30191_103.86296">
			<date value="2014.69" direction="forwards" units="years"/>
			<attr name="location">Cluster1</attr>
		</taxon>
		<taxon id="38903_2014.7_1.30191_103.86296">
			<date value="2014.7" direction="forwards" units="years"/>
			<attr name="location">Cluster1</attr>
		</taxon>
		<taxon id="43348_2014.8_1.30191_103.86296">
			<date value="2014.8" direction="forwards" units="years"/>
			<attr name="location">Cluster1</attr>
		</taxon>
		<taxon id="45726_2014.83_1.30191_103.86296">
			<date value="2014.83" direction="forwards" units="years"/>
			<attr name="location">Cluster1</attr>
		</taxon>
		<taxon id="48445_2014.89_1.30191_103.86296">
			<date value="2014.89" direction="forwards" units="years"/>
			<attr name="location">Cluster1</attr>
		</taxon>
		<taxon id="51017_2014.94_1.30191_103.86296">
			<date value="2014.94" direction="forwards" units="years"/>
			<attr name="location">Cluster1</attr>
		</taxon>
		<taxon id="48856_2012.89_1.30191_103.86296">
			<date value="2012.89" direction="forwards" units="years"/>
			<attr name="location">Cluster1</attr>
		</taxon>
		<taxon id="09136_2014.17_1.30191_103.86296">
			<date value="2014.17" direction="forwards" units="years"/>
			<attr name="location">Cluster1</attr>
		</taxon>
		<taxon id="14146_2014.26_1.30191_103.86296">
			<date value="2014.26" direction="forwards" units="years"/>
			<attr name="location">Cluster1</attr>
		</taxon>
		<taxon id="22125_2015.42_1.30191_103.86296">
			<date value="2015.42" direction="forwards" units="years"/>
			<attr name="location">Cluster1</attr>
		</taxon>
		<taxon id="44137_2015.85_1.30191_103.86296">
			<date value="2015.85" direction="forwards" units="years"/>
			<attr name="location">Cluster1</attr>
		</taxon>
		<taxon id="48292_2015.92_1.30191_103.86296">
			<date value="2015.92" direction="forwards" units="years"/>
			<attr name="location">Cluster1</attr>
		</taxon>
		<taxon id="02896_2016.04_1.30191_103.86296">
			<date value="2016.04" direction="forwards" units="years"/>
			<attr name="location">Cluster1</attr>
		</taxon>
		<taxon id="03720_2016.06_1.30191_103.86296">
			<date value="2016.06" direction="forwards" units="years"/>
			<attr name="location">Cluster1</attr>
		</taxon>
		<taxon id="05372_2016.1_1.30191_103.86296">
			<date value="2016.1" direction="forwards" units="years"/>
			<attr name="location">Cluster1</attr>
		</taxon>
		<taxon id="07695_2016.13_1.30191_103.86296">
			<date value="2016.13" direction="forwards" units="years"/>
			<attr name="location">Cluster1</attr>
		</taxon>
		<taxon id="09109_2016.17_1.30191_103.86296">
			<date value="2016.17" direction="forwards" units="years"/>
			<attr name="location">Cluster1</attr>
		</taxon>
		<taxon id="14345_2016.27_1.30191_103.86296">
			<date value="2016.27" direction="forwards" units="years"/>
			<attr name="location">Cluster1</attr>
		</taxon>
		<taxon id="19492_2016.37_1.30191_103.86296">
			<date value="2016.37" direction="forwards" units="years"/>
			<attr name="location">Cluster1</attr>
		</taxon>
		<taxon id="24234_2016.46_1.30191_103.86296">
			<date value="2016.46" direction="forwards" units="years"/>
			<attr name="location">Cluster1</attr>
		</taxon>
		<taxon id="32279_2016.62_1.30191_103.86296">
			<date value="2016.62" direction="forwards" units="years"/>
			<attr name="location">Cluster1</attr>
		</taxon>
		<taxon id="43564_2016.83_1.30191_103.86296">
			<date value="2016.83" direction="forwards" units="years"/>
			<attr name="location">Cluster1</attr>
		</taxon>
		<taxon id="06358_2012.11_1.307668_103.80182">
			<date value="2012.11" direction="forwards" units="years"/>
			<attr name="location">Cluster2</attr>
		</taxon>
		<taxon id="09203_2012.17_1.307668_103.80182">
			<date value="2012.17" direction="forwards" units="years"/>
			<attr name="location">Cluster2</attr>
		</taxon>
		<taxon id="04207_2013.08_1.307668_103.80182">
			<date value="2013.08" direction="forwards" units="years"/>
			<attr name="location">Cluster2</attr>
		</taxon>
		<taxon id="11388_2013.21_1.307668_103.80182">
			<date value="2013.21" direction="forwards" units="years"/>
			<attr name="location">Cluster2</attr>
		</taxon>
		<taxon id="16624_2013.3_1.307668_103.80182">
			<date value="2013.3" direction="forwards" units="years"/>
			<attr name="location">Cluster2</attr>
		</taxon>
		<taxon id="20382_2013.38_1.307668_103.80182">
			<date value="2013.38" direction="forwards" units="years"/>
			<attr name="location">Cluster2</attr>
		</taxon>
		<taxon id="20401_2013.38_1.307668_103.80182">
			<date value="2013.38" direction="forwards" units="years"/>
			<attr name="location">Cluster2</attr>
		</taxon>
		<taxon id="23959_2013.43_1.307668_103.80182">
			<date value="2013.43" direction="forwards" units="years"/>
			<attr name="location">Cluster2</attr>
		</taxon>
		<taxon id="KM403596_2013.43_1.307668_103.80182">
			<date value="2013.43" direction="forwards" units="years"/>
			<attr name="location">Cluster2</attr>
		</taxon>
		<taxon id="24988_2013.45_1.307668_103.80182">
			<date value="2013.45" direction="forwards" units="years"/>
			<attr name="location">Cluster2</attr>
		</taxon>
		<taxon id="24645_2013.45_1.307668_103.80182">
			<date value="2013.45" direction="forwards" units="years"/>
			<attr name="location">Cluster2</attr>
		</taxon>
		<taxon id="24411_2013.45_1.307668_103.80182">
			<date value="2013.45" direction="forwards" units="years"/>
			<attr name="location">Cluster2</attr>
		</taxon>
		<taxon id="25704_2013.47_1.307668_103.80182">
			<date value="2013.47" direction="forwards" units="years"/>
			<attr name="location">Cluster2</attr>
		</taxon>
		<taxon id="25214_2013.47_1.307668_103.80182">
			<date value="2013.47" direction="forwards" units="years"/>
			<attr name="location">Cluster2</attr>
		</taxon>
		<taxon id="KJ806946_2013.51_1.307668_103.80182">
			<date value="2013.51" direction="forwards" units="years"/>
			<attr name="location">Cluster2</attr>
		</taxon>
		<taxon id="29485_2013.55_1.307668_103.80182">
			<date value="2013.55" direction="forwards" units="years"/>
			<attr name="location">Cluster2</attr>
		</taxon>
		<taxon id="35062_2013.66_1.307668_103.80182">
			<date value="2013.66" direction="forwards" units="years"/>
			<attr name="location">Cluster2</attr>
		</taxon>
		<taxon id="36230_2013.68_1.307668_103.80182">
			<date value="2013.68" direction="forwards" units="years"/>
			<attr name="location">Cluster2</attr>
		</taxon>
		<taxon id="38350_2013.72_1.307668_103.80182">
			<date value="2013.72" direction="forwards" units="years"/>
			<attr name="location">Cluster2</attr>
		</taxon>
		<taxon id="44479_2013.83_1.307668_103.80182">
			<date value="2013.83" direction="forwards" units="years"/>
			<attr name="location">Cluster2</attr>
		</taxon>
		<taxon id="47789_2013.89_1.307668_103.80182">
			<date value="2013.89" direction="forwards" units="years"/>
			<attr name="location">Cluster2</attr>
		</taxon>
		<taxon id="50449_2013.94_1.307668_103.80182">
			<date value="2013.94" direction="forwards" units="years"/>
			<attr name="location">Cluster2</attr>
		</taxon>
		<taxon id="52585_2013.98_1.307668_103.80182">
			<date value="2013.98" direction="forwards" units="years"/>
			<attr name="location">Cluster2</attr>
		</taxon>
		<taxon id="01982_2014.02_1.307668_103.80182">
			<date value="2014.02" direction="forwards" units="years"/>
			<attr name="location">Cluster2</attr>
		</taxon>
		<taxon id="02569_2014.04_1.307668_103.80182">
			<date value="2014.04" direction="forwards" units="years"/>
			<attr name="location">Cluster2</attr>
		</taxon>
		<taxon id="04810_2014.07_1.307668_103.80182">
			<date value="2014.07" direction="forwards" units="years"/>
			<attr name="location">Cluster2</attr>
		</taxon>
		<taxon id="06311_2014.11_1.307668_103.80182">
			<date value="2014.11" direction="forwards" units="years"/>
			<attr name="location">Cluster2</attr>
		</taxon>
		<taxon id="KM403580_2014.13_1.307668_103.80182">
			<date value="2014.13" direction="forwards" units="years"/>
			<attr name="location">Cluster2</attr>
		</taxon>
		<taxon id="KJ806964_2014.13_1.307668_103.80182">
			<date value="2014.13" direction="forwards" units="years"/>
			<attr name="location">Cluster2</attr>
		</taxon>
		<taxon id="11729_2014.2_1.307668_103.80182">
			<date value="2014.2" direction="forwards" units="years"/>
			<attr name="location">Cluster2</attr>
		</taxon>
		<taxon id="15305_2014.28_1.307668_103.80182">
			<date value="2014.28" direction="forwards" units="years"/>
			<attr name="location">Cluster2</attr>
		</taxon>
		<taxon id="15699_2014.28_1.307668_103.80182">
			<date value="2014.28" direction="forwards" units="years"/>
			<attr name="location">Cluster2</attr>
		</taxon>
		<taxon id="15749_2014.28_1.307668_103.80182">
			<date value="2014.28" direction="forwards" units="years"/>
			<attr name="location">Cluster2</attr>
		</taxon>
		<taxon id="18808_2014.33_1.307668_103.80182">
			<date value="2014.33" direction="forwards" units="years"/>
			<attr name="location">Cluster2</attr>
		</taxon>
		<taxon id="19764_2014.35_1.307668_103.80182">
			<date value="2014.35" direction="forwards" units="years"/>
			<attr name="location">Cluster2</attr>
		</taxon>
		<taxon id="21653_2014.39_1.307668_103.80182">
			<date value="2014.39" direction="forwards" units="years"/>
			<attr name="location">Cluster2</attr>
		</taxon>
		<taxon id="24782_2014.44_1.307668_103.80182">
			<date value="2014.44" direction="forwards" units="years"/>
			<attr name="location">Cluster2</attr>
		</taxon>
		<taxon id="25058_2014.46_1.307668_103.80182">
			<date value="2014.46" direction="forwards" units="years"/>
			<attr name="location">Cluster2</attr>
		</taxon>
		<taxon id="27263_2014.5_1.307668_103.80182">
			<date value="2014.5" direction="forwards" units="years"/>
			<attr name="location">Cluster2</attr>
		</taxon>
		<taxon id="28299_2014.52_1.307668_103.80182">
			<date value="2014.52" direction="forwards" units="years"/>
			<attr name="location">Cluster2</attr>
		</taxon>
		<taxon id="29876_2014.54_1.307668_103.80182">
			<date value="2014.54" direction="forwards" units="years"/>
			<attr name="location">Cluster2</attr>
		</taxon>
		<taxon id="31933_2014.57_1.307668_103.80182">
			<date value="2014.57" direction="forwards" units="years"/>
			<attr name="location">Cluster2</attr>
		</taxon>
		<taxon id="33194_2014.61_1.307668_103.80182">
			<date value="2014.61" direction="forwards" units="years"/>
			<attr name="location">Cluster2</attr>
		</taxon>
		<taxon id="35989_2014.65_1.307668_103.80182">
			<date value="2014.65" direction="forwards" units="years"/>
			<attr name="location">Cluster2</attr>
		</taxon>
		<taxon id="44538_2014.81_1.307668_103.80182">
			<date value="2014.81" direction="forwards" units="years"/>
			<attr name="location">Cluster2</attr>
		</taxon>
		<taxon id="48629_2014.89_1.307668_103.80182">
			<date value="2014.89" direction="forwards" units="years"/>
			<attr name="location">Cluster2</attr>
		</taxon>
		<taxon id="49788_2014.91_1.307668_103.80182">
			<date value="2014.91" direction="forwards" units="years"/>
			<attr name="location">Cluster2</attr>
		</taxon>
		<taxon id="49227_2014.91_1.307668_103.80182">
			<date value="2014.91" direction="forwards" units="years"/>
			<attr name="location">Cluster2</attr>
		</taxon>
		<taxon id="13699_2015.25_1.307668_103.80182">
			<date value="2015.25" direction="forwards" units="years"/>
			<attr name="location">Cluster2</attr>
		</taxon>
		<taxon id="07581_2016.13_1.307668_103.80182">
			<date value="2016.13" direction="forwards" units="years"/>
			<attr name="location">Cluster2</attr>
		</taxon>
		<taxon id="25657_2016.48_1.307668_103.80182">
			<date value="2016.48" direction="forwards" units="years"/>
			<attr name="location">Cluster2</attr>
		</taxon>
		<taxon id="34427_2016.65_1.307668_103.80182">
			<date value="2016.65" direction="forwards" units="years"/>
			<attr name="location">Cluster2</attr>
		</taxon>
		<taxon id="21521_2012.4_1.35297_103.764050">
			<date value="2012.4" direction="forwards" units="years"/>
			<attr name="location">Cluster3</attr>
		</taxon>
		<taxon id="06680_2013.11_1.35297_103.764050">
			<date value="2013.11" direction="forwards" units="years"/>
			<attr name="location">Cluster3</attr>
		</taxon>
		<taxon id="07609_2013.13_1.35297_103.764050">
			<date value="2013.13" direction="forwards" units="years"/>
			<attr name="location">Cluster3</attr>
		</taxon>
		<taxon id="11621_2013.21_1.35297_103.764050">
			<date value="2013.21" direction="forwards" units="years"/>
			<attr name="location">Cluster3</attr>
		</taxon>
		<taxon id="20341_2013.38_1.35297_103.764050">
			<date value="2013.38" direction="forwards" units="years"/>
			<attr name="location">Cluster3</attr>
		</taxon>
		<taxon id="21301_2013.4_1.35297_103.764050">
			<date value="2013.4" direction="forwards" units="years"/>
			<attr name="location">Cluster3</attr>
		</taxon>
		<taxon id="21607_2013.4_1.35297_103.764050">
			<date value="2013.4" direction="forwards" units="years"/>
			<attr name="location">Cluster3</attr>
		</taxon>
		<taxon id="24345_2013.45_1.35297_103.764050">
			<date value="2013.45" direction="forwards" units="years"/>
			<attr name="location">Cluster3</attr>
		</taxon>
		<taxon id="KJ806947_2013.66_1.35297_103.764050">
			<date value="2013.66" direction="forwards" units="years"/>
			<attr name="location">Cluster3</attr>
		</taxon>
		<taxon id="39794_2013.74_1.35297_103.764050">
			<date value="2013.74" direction="forwards" units="years"/>
			<attr name="location">Cluster3</attr>
		</taxon>
		<taxon id="40051_2013.75_1.35297_103.764050">
			<date value="2013.75" direction="forwards" units="years"/>
			<attr name="location">Cluster3</attr>
		</taxon>
		<taxon id="40547_2013.75_1.35297_103.764050">
			<date value="2013.75" direction="forwards" units="years"/>
			<attr name="location">Cluster3</attr>
		</taxon>
		<taxon id="41614_2013.77_1.35297_103.764050">
			<date value="2013.77" direction="forwards" units="years"/>
			<attr name="location">Cluster3</attr>
		</taxon>
		<taxon id="42206_2013.79_1.35297_103.764050">
			<date value="2013.79" direction="forwards" units="years"/>
			<attr name="location">Cluster3</attr>
		</taxon>
		<taxon id="43287_2013.81_1.35297_103.764050">
			<date value="2013.81" direction="forwards" units="years"/>
			<attr name="location">Cluster3</attr>
		</taxon>
		<taxon id="KM403624_2013.87_1.35297_103.764050">
			<date value="2013.87" direction="forwards" units="years"/>
			<attr name="location">Cluster3</attr>
		</taxon>
		<taxon id="48625_2013.91_1.35297_103.764050">
			<date value="2013.91" direction="forwards" units="years"/>
			<attr name="location">Cluster3</attr>
		</taxon>
		<taxon id="KM403613_2013.91_1.35297_103.764050">
			<date value="2013.91" direction="forwards" units="years"/>
			<attr name="location">Cluster3</attr>
		</taxon>
		<taxon id="52968_2013.98_1.35297_103.764050">
			<date value="2013.98" direction="forwards" units="years"/>
			<attr name="location">Cluster3</attr>
		</taxon>
		<taxon id="52995_2013.98_1.35297_103.764050">
			<date value="2013.98" direction="forwards" units="years"/>
			<attr name="location">Cluster3</attr>
		</taxon>
		<taxon id="52081_2013.98_1.35297_103.764050">
			<date value="2013.98" direction="forwards" units="years"/>
			<attr name="location">Cluster3</attr>
		</taxon>
		<taxon id="52796_2013.98_1.35297_103.764050">
			<date value="2013.98" direction="forwards" units="years"/>
			<attr name="location">Cluster3</attr>
		</taxon>
		<taxon id="52099_2013.98_1.35297_103.764050">
			<date value="2013.98" direction="forwards" units="years"/>
			<attr name="location">Cluster3</attr>
		</taxon>
		<taxon id="KJ806961_2014.02_1.35297_103.764050">
			<date value="2014.02" direction="forwards" units="years"/>
			<attr name="location">Cluster3</attr>
		</taxon>
		<taxon id="01779_2014.02_1.35297_103.764050">
			<date value="2014.02" direction="forwards" units="years"/>
			<attr name="location">Cluster3</attr>
		</taxon>
		<taxon id="01777_2014.02_1.35297_103.764050">
			<date value="2014.02" direction="forwards" units="years"/>
			<attr name="location">Cluster3</attr>
		</taxon>
		<taxon id="02422_2014.04_1.35297_103.764050">
			<date value="2014.04" direction="forwards" units="years"/>
			<attr name="location">Cluster3</attr>
		</taxon>
		<taxon id="02633_2014.04_1.35297_103.764050">
			<date value="2014.04" direction="forwards" units="years"/>
			<attr name="location">Cluster3</attr>
		</taxon>
		<taxon id="03605_2014.06_1.35297_103.764050">
			<date value="2014.06" direction="forwards" units="years"/>
			<attr name="location">Cluster3</attr>
		</taxon>
		<taxon id="03535_2014.06_1.35297_103.764050">
			<date value="2014.06" direction="forwards" units="years"/>
			<attr name="location">Cluster3</attr>
		</taxon>
		<taxon id="05527_2014.09_1.35297_103.764050">
			<date value="2014.09" direction="forwards" units="years"/>
			<attr name="location">Cluster3</attr>
		</taxon>
		<taxon id="05902_2014.09_1.35297_103.764050">
			<date value="2014.09" direction="forwards" units="years"/>
			<attr name="location">Cluster3</attr>
		</taxon>
		<taxon id="07373_2014.13_1.35297_103.764050">
			<date value="2014.13" direction="forwards" units="years"/>
			<attr name="location">Cluster3</attr>
		</taxon>
		<taxon id="08726_2014.15_1.35297_103.764050">
			<date value="2014.15" direction="forwards" units="years"/>
			<attr name="location">Cluster3</attr>
		</taxon>
		<taxon id="09200_2014.17_1.35297_103.764050">
			<date value="2014.17" direction="forwards" units="years"/>
			<attr name="location">Cluster3</attr>
		</taxon>
		<taxon id="11409_2014.2_1.35297_103.764050">
			<date value="2014.2" direction="forwards" units="years"/>
			<attr name="location">Cluster3</attr>
		</taxon>
		<taxon id="12539_2014.22_1.35297_103.764050">
			<date value="2014.22" direction="forwards" units="years"/>
			<attr name="location">Cluster3</attr>
		</taxon>
		<taxon id="14281_2014.26_1.35297_103.764050">
			<date value="2014.26" direction="forwards" units="years"/>
			<attr name="location">Cluster3</attr>
		</taxon>
		<taxon id="15468_2014.28_1.35297_103.764050">
			<date value="2014.28" direction="forwards" units="years"/>
			<attr name="location">Cluster3</attr>
		</taxon>
		<taxon id="18948_2014.33_1.35297_103.764050">
			<date value="2014.33" direction="forwards" units="years"/>
			<attr name="location">Cluster3</attr>
		</taxon>
		<taxon id="21917_2014.39_1.35297_103.764050">
			<date value="2014.39" direction="forwards" units="years"/>
			<attr name="location">Cluster3</attr>
		</taxon>
		<taxon id="23201_2014.43_1.35297_103.764050">
			<date value="2014.43" direction="forwards" units="years"/>
			<attr name="location">Cluster3</attr>
		</taxon>
		<taxon id="23281_2014.43_1.35297_103.764050">
			<date value="2014.43" direction="forwards" units="years"/>
			<attr name="location">Cluster3</attr>
		</taxon>
		<taxon id="27882_2014.5_1.35297_103.764050">
			<date value="2014.5" direction="forwards" units="years"/>
			<attr name="location">Cluster3</attr>
		</taxon>
		<taxon id="31999_2014.57_1.35297_103.764050">
			<date value="2014.57" direction="forwards" units="years"/>
			<attr name="location">Cluster3</attr>
		</taxon>
		<taxon id="36187_2014.67_1.35297_103.764050">
			<date value="2014.67" direction="forwards" units="years"/>
			<attr name="location">Cluster3</attr>
		</taxon>
		<taxon id="42234_2014.78_1.35297_103.764050">
			<date value="2014.78" direction="forwards" units="years"/>
			<attr name="location">Cluster3</attr>
		</taxon>
		<taxon id="42883_2014.78_1.35297_103.764050">
			<date value="2014.78" direction="forwards" units="years"/>
			<attr name="location">Cluster3</attr>
		</taxon>
		<taxon id="50613_2014.93_1.35297_103.764050">
			<date value="2014.93" direction="forwards" units="years"/>
			<attr name="location">Cluster3</attr>
		</taxon>
		<taxon id="30281_2014.56_1.35297_103.764050">
			<date value="2014.56" direction="forwards" units="years"/>
			<attr name="location">Cluster3</attr>
		</taxon>
		<taxon id="05218_2015.1_1.35297_103.764050">
			<date value="2015.1" direction="forwards" units="years"/>
			<attr name="location">Cluster3</attr>
		</taxon>
		<taxon id="10684_2015.19_1.35297_103.764050">
			<date value="2015.19" direction="forwards" units="years"/>
			<attr name="location">Cluster3</attr>
		</taxon>
		<taxon id="29840_2015.56_1.35297_103.764050">
			<date value="2015.56" direction="forwards" units="years"/>
			<attr name="location">Cluster3</attr>
		</taxon>
		<taxon id="52513_2016_1.35297_103.764050">
			<date value="2016.0" direction="forwards" units="years"/>
			<attr name="location">Cluster3</attr>
		</taxon>
		<taxon id="08996_2016.15_1.35297_103.764050">
			<date value="2016.15" direction="forwards" units="years"/>
			<attr name="location">Cluster3</attr>
		</taxon>
		<taxon id="41823_2016.79_1.35297_103.764050">
			<date value="2016.79" direction="forwards" units="years"/>
			<attr name="location">Cluster3</attr>
		</taxon>
		<taxon id="51870_2016.98_1.35297_103.764050">
			<date value="2016.98" direction="forwards" units="years"/>
			<attr name="location">Cluster3</attr>
		</taxon>
		<taxon id="JN544403_2011.47_1.37117_103.88181">
			<date value="2011.47" direction="forwards" units="years"/>
			<attr name="location">Cluster4</attr>
		</taxon>
		<taxon id="44614_2011.83_1.37117_103.88181">
			<date value="2011.83" direction="forwards" units="years"/>
			<attr name="location">Cluster4</attr>
		</taxon>
		<taxon id="18806_2012.34_1.37117_103.88181">
			<date value="2012.34" direction="forwards" units="years"/>
			<attr name="location">Cluster4</attr>
		</taxon>
		<taxon id="32089_2012.6_1.37117_103.88181">
			<date value="2012.6" direction="forwards" units="years"/>
			<attr name="location">Cluster4</attr>
		</taxon>
		<taxon id="35737_2012.66_1.37117_103.88181">
			<date value="2012.66" direction="forwards" units="years"/>
			<attr name="location">Cluster4</attr>
		</taxon>
		<taxon id="KM403575_2012.83_1.37117_103.88181">
			<date value="2012.83" direction="forwards" units="years"/>
			<attr name="location">Cluster4</attr>
		</taxon>
		<taxon id="KJ806939_2013.02_1.37117_103.88181">
			<date value="2013.02" direction="forwards" units="years"/>
			<attr name="location">Cluster4</attr>
		</taxon>
		<taxon id="01739_2013.02_1.37117_103.88181">
			<date value="2013.02" direction="forwards" units="years"/>
			<attr name="location">Cluster4</attr>
		</taxon>
		<taxon id="KJ806957_2013.06_1.37117_103.88181">
			<date value="2013.06" direction="forwards" units="years"/>
			<attr name="location">Cluster4</attr>
		</taxon>
		<taxon id="KM403584_2013.09_1.37117_103.88181">
			<date value="2013.09" direction="forwards" units="years"/>
			<attr name="location">Cluster4</attr>
		</taxon>
		<taxon id="10644_2013.19_1.37117_103.88181">
			<date value="2013.19" direction="forwards" units="years"/>
			<attr name="location">Cluster4</attr>
		</taxon>
		<taxon id="13458_2013.25_1.37117_103.88181">
			<date value="2013.25" direction="forwards" units="years"/>
			<attr name="location">Cluster4</attr>
		</taxon>
		<taxon id="15674_2013.28_1.37117_103.88181">
			<date value="2013.28" direction="forwards" units="years"/>
			<attr name="location">Cluster4</attr>
		</taxon>
		<taxon id="15917_2013.28_1.37117_103.88181">
			<date value="2013.28" direction="forwards" units="years"/>
			<attr name="location">Cluster4</attr>
		</taxon>
		<taxon id="18726_2013.34_1.37117_103.88181">
			<date value="2013.34" direction="forwards" units="years"/>
			<attr name="location">Cluster4</attr>
		</taxon>
		<taxon id="18219_2013.34_1.37117_103.88181">
			<date value="2013.34" direction="forwards" units="years"/>
			<attr name="location">Cluster4</attr>
		</taxon>
		<taxon id="19590_2013.36_1.37117_103.88181">
			<date value="2013.36" direction="forwards" units="years"/>
			<attr name="location">Cluster4</attr>
		</taxon>
		<taxon id="KM403581_2013.36_1.37117_103.88181">
			<date value="2013.36" direction="forwards" units="years"/>
			<attr name="location">Cluster4</attr>
		</taxon>
		<taxon id="20519_2013.38_1.37117_103.88181">
			<date value="2013.38" direction="forwards" units="years"/>
			<attr name="location">Cluster4</attr>
		</taxon>
		<taxon id="22725_2013.42_1.37117_103.88181">
			<date value="2013.42" direction="forwards" units="years"/>
			<attr name="location">Cluster4</attr>
		</taxon>
		<taxon id="23648_2013.43_1.37117_103.88181">
			<date value="2013.43" direction="forwards" units="years"/>
			<attr name="location">Cluster4</attr>
		</taxon>
		<taxon id="24831_2013.45_1.37117_103.88181">
			<date value="2013.45" direction="forwards" units="years"/>
			<attr name="location">Cluster4</attr>
		</taxon>
		<taxon id="24773_2013.45_1.37117_103.88181">
			<date value="2013.45" direction="forwards" units="years"/>
			<attr name="location">Cluster4</attr>
		</taxon>
		<taxon id="24098_2013.45_1.37117_103.88181">
			<date value="2013.45" direction="forwards" units="years"/>
			<attr name="location">Cluster4</attr>
		</taxon>
		<taxon id="25860_2013.47_1.37117_103.88181">
			<date value="2013.47" direction="forwards" units="years"/>
			<attr name="location">Cluster4</attr>
		</taxon>
		<taxon id="28063_2013.53_1.37117_103.88181">
			<date value="2013.53" direction="forwards" units="years"/>
			<attr name="location">Cluster4</attr>
		</taxon>
		<taxon id="29150_2013.55_1.37117_103.88181">
			<date value="2013.55" direction="forwards" units="years"/>
			<attr name="location">Cluster4</attr>
		</taxon>
		<taxon id="29543_2013.55_1.37117_103.88181">
			<date value="2013.55" direction="forwards" units="years"/>
			<attr name="location">Cluster4</attr>
		</taxon>
		<taxon id="30399_2013.57_1.37117_103.88181">
			<date value="2013.57" direction="forwards" units="years"/>
			<attr name="location">Cluster4</attr>
		</taxon>
		<taxon id="32319_2013.6_1.37117_103.88181">
			<date value="2013.6" direction="forwards" units="years"/>
			<attr name="location">Cluster4</attr>
		</taxon>
		<taxon id="33903_2013.62_1.37117_103.88181">
			<date value="2013.62" direction="forwards" units="years"/>
			<attr name="location">Cluster4</attr>
		</taxon>
		<taxon id="35195_2013.66_1.37117_103.88181">
			<date value="2013.66" direction="forwards" units="years"/>
			<attr name="location">Cluster4</attr>
		</taxon>
		<taxon id="36479_2013.68_1.37117_103.88181">
			<date value="2013.68" direction="forwards" units="years"/>
			<attr name="location">Cluster4</attr>
		</taxon>
		<taxon id="37308_2013.7_1.37117_103.88181">
			<date value="2013.7" direction="forwards" units="years"/>
			<attr name="location">Cluster4</attr>
		</taxon>
		<taxon id="37396_2013.7_1.37117_103.88181">
			<date value="2013.7" direction="forwards" units="years"/>
			<attr name="location">Cluster4</attr>
		</taxon>
		<taxon id="38133_2013.72_1.37117_103.88181">
			<date value="2013.72" direction="forwards" units="years"/>
			<attr name="location">Cluster4</attr>
		</taxon>
		<taxon id="KM403617_2013.72_1.37117_103.88181">
			<date value="2013.72" direction="forwards" units="years"/>
			<attr name="location">Cluster4</attr>
		</taxon>
		<taxon id="39820_2013.74_1.37117_103.88181">
			<date value="2013.74" direction="forwards" units="years"/>
			<attr name="location">Cluster4</attr>
		</taxon>
		<taxon id="40636_2013.75_1.37117_103.88181">
			<date value="2013.75" direction="forwards" units="years"/>
			<attr name="location">Cluster4</attr>
		</taxon>
		<taxon id="40197_2013.75_1.37117_103.88181">
			<date value="2013.75" direction="forwards" units="years"/>
			<attr name="location">Cluster4</attr>
		</taxon>
		<taxon id="41317_2013.77_1.37117_103.88181">
			<date value="2013.77" direction="forwards" units="years"/>
			<attr name="location">Cluster4</attr>
		</taxon>
		<taxon id="41227_2013.77_1.37117_103.88181">
			<date value="2013.77" direction="forwards" units="years"/>
			<attr name="location">Cluster4</attr>
		</taxon>
		<taxon id="KM403622_2013.77_1.37117_103.88181">
			<date value="2013.77" direction="forwards" units="years"/>
			<attr name="location">Cluster4</attr>
		</taxon>
		<taxon id="43459_2013.81_1.37117_103.88181">
			<date value="2013.81" direction="forwards" units="years"/>
			<attr name="location">Cluster4</attr>
		</taxon>
		<taxon id="44980_2013.83_1.37117_103.88181">
			<date value="2013.83" direction="forwards" units="years"/>
			<attr name="location">Cluster4</attr>
		</taxon>
		<taxon id="44005_2013.83_1.37117_103.88181">
			<date value="2013.83" direction="forwards" units="years"/>
			<attr name="location">Cluster4</attr>
		</taxon>
		<taxon id="44078_2013.83_1.37117_103.88181">
			<date value="2013.83" direction="forwards" units="years"/>
			<attr name="location">Cluster4</attr>
		</taxon>
		<taxon id="KM403589_2013.83_1.37117_103.88181">
			<date value="2013.83" direction="forwards" units="years"/>
			<attr name="location">Cluster4</attr>
		</taxon>
		<taxon id="45148_2013.85_1.37117_103.88181">
			<date value="2013.85" direction="forwards" units="years"/>
			<attr name="location">Cluster4</attr>
		</taxon>
		<taxon id="50380_2013.94_1.37117_103.88181">
			<date value="2013.94" direction="forwards" units="years"/>
			<attr name="location">Cluster4</attr>
		</taxon>
		<taxon id="KM403631_2013.94_1.37117_103.88181">
			<date value="2013.94" direction="forwards" units="years"/>
			<attr name="location">Cluster4</attr>
		</taxon>
		<taxon id="KM403625_2013.94_1.37117_103.88181">
			<date value="2013.94" direction="forwards" units="years"/>
			<attr name="location">Cluster4</attr>
		</taxon>
		<taxon id="51224_2013.96_1.37117_103.88181">
			<date value="2013.96" direction="forwards" units="years"/>
			<attr name="location">Cluster4</attr>
		</taxon>
		<taxon id="51091_2013.96_1.37117_103.88181">
			<date value="2013.96" direction="forwards" units="years"/>
			<attr name="location">Cluster4</attr>
		</taxon>
		<taxon id="52654_2013.98_1.37117_103.88181">
			<date value="2013.98" direction="forwards" units="years"/>
			<attr name="location">Cluster4</attr>
		</taxon>
		<taxon id="52368_2013.98_1.37117_103.88181">
			<date value="2013.98" direction="forwards" units="years"/>
			<attr name="location">Cluster4</attr>
		</taxon>
		<taxon id="KJ806952_2013.98_1.37117_103.88181">
			<date value="2013.98" direction="forwards" units="years"/>
			<attr name="location">Cluster4</attr>
		</taxon>
		<taxon id="01327_2014.02_1.37117_103.88181">
			<date value="2014.02" direction="forwards" units="years"/>
			<attr name="location">Cluster4</attr>
		</taxon>
		<taxon id="01876_2014.02_1.37117_103.88181">
			<date value="2014.02" direction="forwards" units="years"/>
			<attr name="location">Cluster4</attr>
		</taxon>
		<taxon id="02088_2014.04_1.37117_103.88181">
			<date value="2014.04" direction="forwards" units="years"/>
			<attr name="location">Cluster4</attr>
		</taxon>
		<taxon id="02733_2014.04_1.37117_103.88181">
			<date value="2014.04" direction="forwards" units="years"/>
			<attr name="location">Cluster4</attr>
		</taxon>
		<taxon id="02786_2014.04_1.37117_103.88181">
			<date value="2014.04" direction="forwards" units="years"/>
			<attr name="location">Cluster4</attr>
		</taxon>
		<taxon id="02191_2014.04_1.37117_103.88181">
			<date value="2014.04" direction="forwards" units="years"/>
			<attr name="location">Cluster4</attr>
		</taxon>
		<taxon id="02551_2014.04_1.37117_103.88181">
			<date value="2014.04" direction="forwards" units="years"/>
			<attr name="location">Cluster4</attr>
		</taxon>
		<taxon id="03878_2014.06_1.37117_103.88181">
			<date value="2014.06" direction="forwards" units="years"/>
			<attr name="location">Cluster4</attr>
		</taxon>
		<taxon id="03597_2014.06_1.37117_103.88181">
			<date value="2014.06" direction="forwards" units="years"/>
			<attr name="location">Cluster4</attr>
		</taxon>
		<taxon id="05538_2014.09_1.37117_103.88181">
			<date value="2014.09" direction="forwards" units="years"/>
			<attr name="location">Cluster4</attr>
		</taxon>
		<taxon id="05268_2014.09_1.37117_103.88181">
			<date value="2014.09" direction="forwards" units="years"/>
			<attr name="location">Cluster4</attr>
		</taxon>
		<taxon id="KJ806959_2014.13_1.37117_103.88181">
			<date value="2014.13" direction="forwards" units="years"/>
			<attr name="location">Cluster4</attr>
		</taxon>
		<taxon id="KJ806965_2014.15_1.37117_103.88181">
			<date value="2014.15" direction="forwards" units="years"/>
			<attr name="location">Cluster4</attr>
		</taxon>
		<taxon id="KM403633_2014.17_1.37117_103.88181">
			<date value="2014.17" direction="forwards" units="years"/>
			<attr name="location">Cluster4</attr>
		</taxon>
		<taxon id="KM403628_2014.19_1.37117_103.88181">
			<date value="2014.19" direction="forwards" units="years"/>
			<attr name="location">Cluster4</attr>
		</taxon>
		<taxon id="KM403618_2014.19_1.37117_103.88181">
			<date value="2014.19" direction="forwards" units="years"/>
			<attr name="location">Cluster4</attr>
		</taxon>
		<taxon id="11812_2014.2_1.37117_103.88181">
			<date value="2014.2" direction="forwards" units="years"/>
			<attr name="location">Cluster4</attr>
		</taxon>
		<taxon id="11952_2014.2_1.37117_103.88181">
			<date value="2014.2" direction="forwards" units="years"/>
			<attr name="location">Cluster4</attr>
		</taxon>
		<taxon id="12192_2014.22_1.37117_103.88181">
			<date value="2014.22" direction="forwards" units="years"/>
			<attr name="location">Cluster4</attr>
		</taxon>
		<taxon id="14885_2014.26_1.37117_103.88181">
			<date value="2014.26" direction="forwards" units="years"/>
			<attr name="location">Cluster4</attr>
		</taxon>
		<taxon id="14453_2014.26_1.37117_103.88181">
			<date value="2014.26" direction="forwards" units="years"/>
			<attr name="location">Cluster4</attr>
		</taxon>
		<taxon id="15770_2014.28_1.37117_103.88181">
			<date value="2014.28" direction="forwards" units="years"/>
			<attr name="location">Cluster4</attr>
		</taxon>
		<taxon id="16509_2014.3_1.37117_103.88181">
			<date value="2014.3" direction="forwards" units="years"/>
			<attr name="location">Cluster4</attr>
		</taxon>
		<taxon id="KM403591_2014.31_1.37117_103.88181">
			<date value="2014.31" direction="forwards" units="years"/>
			<attr name="location">Cluster4</attr>
		</taxon>
		<taxon id="17995_2014.31_1.37117_103.88181">
			<date value="2014.31" direction="forwards" units="years"/>
			<attr name="location">Cluster4</attr>
		</taxon>
		<taxon id="20587_2014.37_1.37117_103.88181">
			<date value="2014.37" direction="forwards" units="years"/>
			<attr name="location">Cluster4</attr>
		</taxon>
		<taxon id="20565_2014.37_1.37117_103.88181">
			<date value="2014.37" direction="forwards" units="years"/>
			<attr name="location">Cluster4</attr>
		</taxon>
		<taxon id="20167_2014.37_1.37117_103.88181">
			<date value="2014.37" direction="forwards" units="years"/>
			<attr name="location">Cluster4</attr>
		</taxon>
		<taxon id="20801_2014.37_1.37117_103.88181">
			<date value="2014.37" direction="forwards" units="years"/>
			<attr name="location">Cluster4</attr>
		</taxon>
		<taxon id="21256_2014.39_1.37117_103.88181">
			<date value="2014.39" direction="forwards" units="years"/>
			<attr name="location">Cluster4</attr>
		</taxon>
		<taxon id="21068_2014.39_1.37117_103.88181">
			<date value="2014.39" direction="forwards" units="years"/>
			<attr name="location">Cluster4</attr>
		</taxon>
		<taxon id="23503_2014.43_1.37117_103.88181">
			<date value="2014.43" direction="forwards" units="years"/>
			<attr name="location">Cluster4</attr>
		</taxon>
		<taxon id="KM403619_2014.43_1.37117_103.88181">
			<date value="2014.43" direction="forwards" units="years"/>
			<attr name="location">Cluster4</attr>
		</taxon>
		<taxon id="23771_2014.43_1.37117_103.88181">
			<date value="2014.43" direction="forwards" units="years"/>
			<attr name="location">Cluster4</attr>
		</taxon>
		<taxon id="24823_2014.44_1.37117_103.88181">
			<date value="2014.44" direction="forwards" units="years"/>
			<attr name="location">Cluster4</attr>
		</taxon>
		<taxon id="25171_2014.46_1.37117_103.88181">
			<date value="2014.46" direction="forwards" units="years"/>
			<attr name="location">Cluster4</attr>
		</taxon>
		<taxon id="25046_2014.46_1.37117_103.88181">
			<date value="2014.46" direction="forwards" units="years"/>
			<attr name="location">Cluster4</attr>
		</taxon>
		<taxon id="25329_2014.46_1.37117_103.88181">
			<date value="2014.46" direction="forwards" units="years"/>
			<attr name="location">Cluster4</attr>
		</taxon>
		<taxon id="27211_2014.5_1.37117_103.88181">
			<date value="2014.5" direction="forwards" units="years"/>
			<attr name="location">Cluster4</attr>
		</taxon>
		<taxon id="27091_2014.5_1.37117_103.88181">
			<date value="2014.5" direction="forwards" units="years"/>
			<attr name="location">Cluster4</attr>
		</taxon>
		<taxon id="27668_2014.5_1.37117_103.88181">
			<date value="2014.5" direction="forwards" units="years"/>
			<attr name="location">Cluster4</attr>
		</taxon>
		<taxon id="27416_2014.5_1.37117_103.88181">
			<date value="2014.5" direction="forwards" units="years"/>
			<attr name="location">Cluster4</attr>
		</taxon>
		<taxon id="28239_2014.52_1.37117_103.88181">
			<date value="2014.52" direction="forwards" units="years"/>
			<attr name="location">Cluster4</attr>
		</taxon>
		<taxon id="29259_2014.54_1.37117_103.88181">
			<date value="2014.54" direction="forwards" units="years"/>
			<attr name="location">Cluster4</attr>
		</taxon>
		<taxon id="30304_2014.56_1.37117_103.88181">
			<date value="2014.56" direction="forwards" units="years"/>
			<attr name="location">Cluster4</attr>
		</taxon>
		<taxon id="31428_2014.57_1.37117_103.88181">
			<date value="2014.57" direction="forwards" units="years"/>
			<attr name="location">Cluster4</attr>
		</taxon>
		<taxon id="31113_2014.57_1.37117_103.88181">
			<date value="2014.57" direction="forwards" units="years"/>
			<attr name="location">Cluster4</attr>
		</taxon>
		<taxon id="33013_2014.61_1.37117_103.88181">
			<date value="2014.61" direction="forwards" units="years"/>
			<attr name="location">Cluster4</attr>
		</taxon>
		<taxon id="33084_2014.61_1.37117_103.88181">
			<date value="2014.61" direction="forwards" units="years"/>
			<attr name="location">Cluster4</attr>
		</taxon>
		<taxon id="34818_2014.63_1.37117_103.88181">
			<date value="2014.63" direction="forwards" units="years"/>
			<attr name="location">Cluster4</attr>
		</taxon>
		<taxon id="36190_2014.67_1.37117_103.88181">
			<date value="2014.67" direction="forwards" units="years"/>
			<attr name="location">Cluster4</attr>
		</taxon>
		<taxon id="38732_2014.7_1.37117_103.88181">
			<date value="2014.7" direction="forwards" units="years"/>
			<attr name="location">Cluster4</attr>
		</taxon>
		<taxon id="39797_2014.72_1.37117_103.88181">
			<date value="2014.72" direction="forwards" units="years"/>
			<attr name="location">Cluster4</attr>
		</taxon>
		<taxon id="40130_2014.74_1.37117_103.88181">
			<date value="2014.74" direction="forwards" units="years"/>
			<attr name="location">Cluster4</attr>
		</taxon>
		<taxon id="41176_2014.76_1.37117_103.88181">
			<date value="2014.76" direction="forwards" units="years"/>
			<attr name="location">Cluster4</attr>
		</taxon>
		<taxon id="42110_2014.78_1.37117_103.88181">
			<date value="2014.78" direction="forwards" units="years"/>
			<attr name="location">Cluster4</attr>
		</taxon>
		<taxon id="45454_2014.83_1.37117_103.88181">
			<date value="2014.83" direction="forwards" units="years"/>
			<attr name="location">Cluster4</attr>
		</taxon>
		<taxon id="49733_2014.91_1.37117_103.88181">
			<date value="2014.91" direction="forwards" units="years"/>
			<attr name="location">Cluster4</attr>
		</taxon>
		<taxon id="50482_2014.93_1.37117_103.88181">
			<date value="2014.93" direction="forwards" units="years"/>
			<attr name="location">Cluster4</attr>
		</taxon>
		<taxon id="18181_2014.33_1.37117_103.88181">
			<date value="2014.33" direction="forwards" units="years"/>
			<attr name="location">Cluster4</attr>
		</taxon>
		<taxon id="02088_2015.04_1.37117_103.88181">
			<date value="2015.04" direction="forwards" units="years"/>
			<attr name="location">Cluster4</attr>
		</taxon>
		<taxon id="03235_2015.06_1.37117_103.88181">
			<date value="2015.06" direction="forwards" units="years"/>
			<attr name="location">Cluster4</attr>
		</taxon>
		<taxon id="09076_2015.17_1.37117_103.88181">
			<date value="2015.17" direction="forwards" units="years"/>
			<attr name="location">Cluster4</attr>
		</taxon>
		<taxon id="09063_2015.17_1.37117_103.88181">
			<date value="2015.17" direction="forwards" units="years"/>
			<attr name="location">Cluster4</attr>
		</taxon>
		<taxon id="11777_2015.21_1.37117_103.88181">
			<date value="2015.21" direction="forwards" units="years"/>
			<attr name="location">Cluster4</attr>
		</taxon>
		<taxon id="18729_2015.35_1.37117_103.88181">
			<date value="2015.35" direction="forwards" units="years"/>
			<attr name="location">Cluster4</attr>
		</taxon>
		<taxon id="21608_2015.4_1.37117_103.88181">
			<date value="2015.4" direction="forwards" units="years"/>
			<attr name="location">Cluster4</attr>
		</taxon>
		<taxon id="24916_2015.46_1.37117_103.88181">
			<date value="2015.46" direction="forwards" units="years"/>
			<attr name="location">Cluster4</attr>
		</taxon>
		<taxon id="26188_2015.5_1.37117_103.88181">
			<date value="2015.5" direction="forwards" units="years"/>
			<attr name="location">Cluster4</attr>
		</taxon>
		<taxon id="28269_2015.54_1.37117_103.88181">
			<date value="2015.54" direction="forwards" units="years"/>
			<attr name="location">Cluster4</attr>
		</taxon>
		<taxon id="35523_2015.67_1.37117_103.88181">
			<date value="2015.67" direction="forwards" units="years"/>
			<attr name="location">Cluster4</attr>
		</taxon>
		<taxon id="38887_2015.73_1.37117_103.88181">
			<date value="2015.73" direction="forwards" units="years"/>
			<attr name="location">Cluster4</attr>
		</taxon>
		<taxon id="40726_2015.77_1.37117_103.88181">
			<date value="2015.77" direction="forwards" units="years"/>
			<attr name="location">Cluster4</attr>
		</taxon>
		<taxon id="41702_2015.79_1.37117_103.88181">
			<date value="2015.79" direction="forwards" units="years"/>
			<attr name="location">Cluster4</attr>
		</taxon>
		<taxon id="46250_2015.88_1.37117_103.88181">
			<date value="2015.88" direction="forwards" units="years"/>
			<attr name="location">Cluster4</attr>
		</taxon>
		<taxon id="47783_2015.9_1.37117_103.88181">
			<date value="2015.9" direction="forwards" units="years"/>
			<attr name="location">Cluster4</attr>
		</taxon>
		<taxon id="49579_2015.94_1.37117_103.88181">
			<date value="2015.94" direction="forwards" units="years"/>
			<attr name="location">Cluster4</attr>
		</taxon>
		<taxon id="01629_2016.02_1.37117_103.88181">
			<date value="2016.02" direction="forwards" units="years"/>
			<attr name="location">Cluster4</attr>
		</taxon>
		<taxon id="05696_2016.1_1.37117_103.88181">
			<date value="2016.1" direction="forwards" units="years"/>
			<attr name="location">Cluster4</attr>
		</taxon>
		<taxon id="08658_2016.15_1.37117_103.88181">
			<date value="2016.15" direction="forwards" units="years"/>
			<attr name="location">Cluster4</attr>
		</taxon>
		<taxon id="09904_2016.17_1.37117_103.88181">
			<date value="2016.17" direction="forwards" units="years"/>
			<attr name="location">Cluster4</attr>
		</taxon>
		<taxon id="26929_2016.5_1.37117_103.88181">
			<date value="2016.5" direction="forwards" units="years"/>
			<attr name="location">Cluster4</attr>
		</taxon>
		<taxon id="JN544408_2011.4_1.31934_103.88147">
			<date value="2011.4" direction="forwards" units="years"/>
			<attr name="location">Cluster5</attr>
		</taxon>
		<taxon id="26991_2011.49_1.31934_103.88147">
			<date value="2011.49" direction="forwards" units="years"/>
			<attr name="location">Cluster5</attr>
		</taxon>
		<taxon id="42811_2011.79_1.31934_103.88147">
			<date value="2011.79" direction="forwards" units="years"/>
			<attr name="location">Cluster5</attr>
		</taxon>
		<taxon id="46663_2011.87_1.31934_103.88147">
			<date value="2011.87" direction="forwards" units="years"/>
			<attr name="location">Cluster5</attr>
		</taxon>
		<taxon id="52951_2011.98_1.31934_103.88147">
			<date value="2011.98" direction="forwards" units="years"/>
			<attr name="location">Cluster5</attr>
		</taxon>
		<taxon id="29368_2012.55_1.31934_103.88147">
			<date value="2012.55" direction="forwards" units="years"/>
			<attr name="location">Cluster5</attr>
		</taxon>
		<taxon id="30314_2012.57_1.31934_103.88147">
			<date value="2012.57" direction="forwards" units="years"/>
			<attr name="location">Cluster5</attr>
		</taxon>
		<taxon id="KJ806938_2012.66_1.31934_103.88147">
			<date value="2012.66" direction="forwards" units="years"/>
			<attr name="location">Cluster5</attr>
		</taxon>
		<taxon id="05867_2013.09_1.31934_103.88147">
			<date value="2013.09" direction="forwards" units="years"/>
			<attr name="location">Cluster5</attr>
		</taxon>
		<taxon id="08143_2013.15_1.31934_103.88147">
			<date value="2013.15" direction="forwards" units="years"/>
			<attr name="location">Cluster5</attr>
		</taxon>
		<taxon id="KJ806954_2013.17_1.31934_103.88147">
			<date value="2013.17" direction="forwards" units="years"/>
			<attr name="location">Cluster5</attr>
		</taxon>
		<taxon id="10897_2013.19_1.31934_103.88147">
			<date value="2013.19" direction="forwards" units="years"/>
			<attr name="location">Cluster5</attr>
		</taxon>
		<taxon id="KJ806944_2013.25_1.31934_103.88147">
			<date value="2013.25" direction="forwards" units="years"/>
			<attr name="location">Cluster5</attr>
		</taxon>
		<taxon id="15136_2013.28_1.31934_103.88147">
			<date value="2013.28" direction="forwards" units="years"/>
			<attr name="location">Cluster5</attr>
		</taxon>
		<taxon id="15489_2013.28_1.31934_103.88147">
			<date value="2013.28" direction="forwards" units="years"/>
			<attr name="location">Cluster5</attr>
		</taxon>
		<taxon id="17564_2013.32_1.31934_103.88147">
			<date value="2013.32" direction="forwards" units="years"/>
			<attr name="location">Cluster5</attr>
		</taxon>
		<taxon id="18139_2013.34_1.31934_103.88147">
			<date value="2013.34" direction="forwards" units="years"/>
			<attr name="location">Cluster5</attr>
		</taxon>
		<taxon id="18647_2013.34_1.31934_103.88147">
			<date value="2013.34" direction="forwards" units="years"/>
			<attr name="location">Cluster5</attr>
		</taxon>
		<taxon id="21658_2013.4_1.31934_103.88147">
			<date value="2013.4" direction="forwards" units="years"/>
			<attr name="location">Cluster5</attr>
		</taxon>
		<taxon id="21087_2013.4_1.31934_103.88147">
			<date value="2013.4" direction="forwards" units="years"/>
			<attr name="location">Cluster5</attr>
		</taxon>
		<taxon id="21895_2013.4_1.31934_103.88147">
			<date value="2013.4" direction="forwards" units="years"/>
			<attr name="location">Cluster5</attr>
		</taxon>
		<taxon id="KM403597_2013.4_1.31934_103.88147">
			<date value="2013.4" direction="forwards" units="years"/>
			<attr name="location">Cluster5</attr>
		</taxon>
		<taxon id="22265_2013.42_1.31934_103.88147">
			<date value="2013.42" direction="forwards" units="years"/>
			<attr name="location">Cluster5</attr>
		</taxon>
		<taxon id="24076_2013.45_1.31934_103.88147">
			<date value="2013.45" direction="forwards" units="years"/>
			<attr name="location">Cluster5</attr>
		</taxon>
		<taxon id="24409_2013.45_1.31934_103.88147">
			<date value="2013.45" direction="forwards" units="years"/>
			<attr name="location">Cluster5</attr>
		</taxon>
		<taxon id="24829_2013.45_1.31934_103.88147">
			<date value="2013.45" direction="forwards" units="years"/>
			<attr name="location">Cluster5</attr>
		</taxon>
		<taxon id="25295_2013.47_1.31934_103.88147">
			<date value="2013.47" direction="forwards" units="years"/>
			<attr name="location">Cluster5</attr>
		</taxon>
		<taxon id="KM403598_2013.47_1.31934_103.88147">
			<date value="2013.47" direction="forwards" units="years"/>
			<attr name="location">Cluster5</attr>
		</taxon>
		<taxon id="26515_2013.49_1.31934_103.88147">
			<date value="2013.49" direction="forwards" units="years"/>
			<attr name="location">Cluster5</attr>
		</taxon>
		<taxon id="KM403590_2013.49_1.31934_103.88147">
			<date value="2013.49" direction="forwards" units="years"/>
			<attr name="location">Cluster5</attr>
		</taxon>
		<taxon id="KJ806945_2013.49_1.31934_103.88147">
			<date value="2013.49" direction="forwards" units="years"/>
			<attr name="location">Cluster5</attr>
		</taxon>
		<taxon id="27908_2013.51_1.31934_103.88147">
			<date value="2013.51" direction="forwards" units="years"/>
			<attr name="location">Cluster5</attr>
		</taxon>
		<taxon id="28633_2013.53_1.31934_103.88147">
			<date value="2013.53" direction="forwards" units="years"/>
			<attr name="location">Cluster5</attr>
		</taxon>
		<taxon id="29201_2013.55_1.31934_103.88147">
			<date value="2013.55" direction="forwards" units="years"/>
			<attr name="location">Cluster5</attr>
		</taxon>
		<taxon id="29251_2013.55_1.31934_103.88147">
			<date value="2013.55" direction="forwards" units="years"/>
			<attr name="location">Cluster5</attr>
		</taxon>
		<taxon id="34078_2013.64_1.31934_103.88147">
			<date value="2013.64" direction="forwards" units="years"/>
			<attr name="location">Cluster5</attr>
		</taxon>
		<taxon id="34153_2013.64_1.31934_103.88147">
			<date value="2013.64" direction="forwards" units="years"/>
			<attr name="location">Cluster5</attr>
		</taxon>
		<taxon id="35992_2013.66_1.31934_103.88147">
			<date value="2013.66" direction="forwards" units="years"/>
			<attr name="location">Cluster5</attr>
		</taxon>
		<taxon id="35745_2013.66_1.31934_103.88147">
			<date value="2013.66" direction="forwards" units="years"/>
			<attr name="location">Cluster5</attr>
		</taxon>
		<taxon id="36410_2013.68_1.31934_103.88147">
			<date value="2013.68" direction="forwards" units="years"/>
			<attr name="location">Cluster5</attr>
		</taxon>
		<taxon id="36311_2013.68_1.31934_103.88147">
			<date value="2013.68" direction="forwards" units="years"/>
			<attr name="location">Cluster5</attr>
		</taxon>
		<taxon id="36419_2013.68_1.31934_103.88147">
			<date value="2013.68" direction="forwards" units="years"/>
			<attr name="location">Cluster5</attr>
		</taxon>
		<taxon id="38667_2013.72_1.31934_103.88147">
			<date value="2013.72" direction="forwards" units="years"/>
			<attr name="location">Cluster5</attr>
		</taxon>
		<taxon id="40294_2013.75_1.31934_103.88147">
			<date value="2013.75" direction="forwards" units="years"/>
			<attr name="location">Cluster5</attr>
		</taxon>
		<taxon id="KM403621_2013.75_1.31934_103.88147">
			<date value="2013.75" direction="forwards" units="years"/>
			<attr name="location">Cluster5</attr>
		</taxon>
		<taxon id="40339_2013.75_1.31934_103.88147">
			<date value="2013.75" direction="forwards" units="years"/>
			<attr name="location">Cluster5</attr>
		</taxon>
		<taxon id="41682_2013.77_1.31934_103.88147">
			<date value="2013.77" direction="forwards" units="years"/>
			<attr name="location">Cluster5</attr>
		</taxon>
		<taxon id="44498_2013.83_1.31934_103.88147">
			<date value="2013.83" direction="forwards" units="years"/>
			<attr name="location">Cluster5</attr>
		</taxon>
		<taxon id="45548_2013.85_1.31934_103.88147">
			<date value="2013.85" direction="forwards" units="years"/>
			<attr name="location">Cluster5</attr>
		</taxon>
		<taxon id="48991_2013.91_1.31934_103.88147">
			<date value="2013.91" direction="forwards" units="years"/>
			<attr name="location">Cluster5</attr>
		</taxon>
		<taxon id="49115_2013.92_1.31934_103.88147">
			<date value="2013.92" direction="forwards" units="years"/>
			<attr name="location">Cluster5</attr>
		</taxon>
		<taxon id="50125_2013.94_1.31934_103.88147">
			<date value="2013.94" direction="forwards" units="years"/>
			<attr name="location">Cluster5</attr>
		</taxon>
		<taxon id="50061_2013.94_1.31934_103.88147">
			<date value="2013.94" direction="forwards" units="years"/>
			<attr name="location">Cluster5</attr>
		</taxon>
		<taxon id="51506_2013.96_1.31934_103.88147">
			<date value="2013.96" direction="forwards" units="years"/>
			<attr name="location">Cluster5</attr>
		</taxon>
		<taxon id="KJ806951_2013.96_1.31934_103.88147">
			<date value="2013.96" direction="forwards" units="years"/>
			<attr name="location">Cluster5</attr>
		</taxon>
		<taxon id="KM403579_2013.98_1.31934_103.88147">
			<date value="2013.98" direction="forwards" units="years"/>
			<attr name="location">Cluster5</attr>
		</taxon>
		<taxon id="02852_2014.04_1.31934_103.88147">
			<date value="2014.04" direction="forwards" units="years"/>
			<attr name="location">Cluster5</attr>
		</taxon>
		<taxon id="02976_2014.04_1.31934_103.88147">
			<date value="2014.04" direction="forwards" units="years"/>
			<attr name="location">Cluster5</attr>
		</taxon>
		<taxon id="02022_2014.04_1.31934_103.88147">
			<date value="2014.04" direction="forwards" units="years"/>
			<attr name="location">Cluster5</attr>
		</taxon>
		<taxon id="03310_2014.06_1.31934_103.88147">
			<date value="2014.06" direction="forwards" units="years"/>
			<attr name="location">Cluster5</attr>
		</taxon>
		<taxon id="KM403636_2014.06_1.31934_103.88147">
			<date value="2014.06" direction="forwards" units="years"/>
			<attr name="location">Cluster5</attr>
		</taxon>
		<taxon id="03291_2014.06_1.31934_103.88147">
			<date value="2014.06" direction="forwards" units="years"/>
			<attr name="location">Cluster5</attr>
		</taxon>
		<taxon id="06106_2014.11_1.31934_103.88147">
			<date value="2014.11" direction="forwards" units="years"/>
			<attr name="location">Cluster5</attr>
		</taxon>
		<taxon id="06007_2014.11_1.31934_103.88147">
			<date value="2014.11" direction="forwards" units="years"/>
			<attr name="location">Cluster5</attr>
		</taxon>
		<taxon id="09367_2014.17_1.31934_103.88147">
			<date value="2014.17" direction="forwards" units="years"/>
			<attr name="location">Cluster5</attr>
		</taxon>
		<taxon id="11114_2014.2_1.31934_103.88147">
			<date value="2014.2" direction="forwards" units="years"/>
			<attr name="location">Cluster5</attr>
		</taxon>
		<taxon id="16658_2014.3_1.31934_103.88147">
			<date value="2014.3" direction="forwards" units="years"/>
			<attr name="location">Cluster5</attr>
		</taxon>
		<taxon id="18001_2014.33_1.31934_103.88147">
			<date value="2014.33" direction="forwards" units="years"/>
			<attr name="location">Cluster5</attr>
		</taxon>
		<taxon id="19946_2014.35_1.31934_103.88147">
			<date value="2014.35" direction="forwards" units="years"/>
			<attr name="location">Cluster5</attr>
		</taxon>
		<taxon id="19336_2014.35_1.31934_103.88147">
			<date value="2014.35" direction="forwards" units="years"/>
			<attr name="location">Cluster5</attr>
		</taxon>
		<taxon id="23664_2014.43_1.31934_103.88147">
			<date value="2014.43" direction="forwards" units="years"/>
			<attr name="location">Cluster5</attr>
		</taxon>
		<taxon id="25333_2014.46_1.31934_103.88147">
			<date value="2014.46" direction="forwards" units="years"/>
			<attr name="location">Cluster5</attr>
		</taxon>
		<taxon id="27856_2014.5_1.31934_103.88147">
			<date value="2014.5" direction="forwards" units="years"/>
			<attr name="location">Cluster5</attr>
		</taxon>
		<taxon id="31156_2014.57_1.31934_103.88147">
			<date value="2014.57" direction="forwards" units="years"/>
			<attr name="location">Cluster5</attr>
		</taxon>
		<taxon id="37279_2014.69_1.31934_103.88147">
			<date value="2014.69" direction="forwards" units="years"/>
			<attr name="location">Cluster5</attr>
		</taxon>
		<taxon id="37768_2014.69_1.31934_103.88147">
			<date value="2014.69" direction="forwards" units="years"/>
			<attr name="location">Cluster5</attr>
		</taxon>
		<taxon id="37929_2014.69_1.31934_103.88147">
			<date value="2014.69" direction="forwards" units="years"/>
			<attr name="location">Cluster5</attr>
		</taxon>
		<taxon id="40471_2014.74_1.31934_103.88147">
			<date value="2014.74" direction="forwards" units="years"/>
			<attr name="location">Cluster5</attr>
		</taxon>
		<taxon id="42968_2014.78v_1.31934_103.88147">
			<date value="2014.78" direction="forwards" units="years"/>
			<attr name="location">Cluster5</attr>
		</taxon>
		<taxon id="44092_2014.81_1.31934_103.88147">
			<date value="2014.81" direction="forwards" units="years"/>
			<attr name="location">Cluster5</attr>
		</taxon>
		<taxon id="50033_2014.93_1.31934_103.88147">
			<date value="2014.93" direction="forwards" units="years"/>
			<attr name="location">Cluster5</attr>
		</taxon>
		<taxon id="15245_2012.28_1.31934_103.88147">
			<date value="2012.28" direction="forwards" units="years"/>
			<attr name="location">Cluster5</attr>
		</taxon>
		<taxon id="44247_2013.83_1.31934_103.88147">
			<date value="2013.83" direction="forwards" units="years"/>
			<attr name="location">Cluster5</attr>
		</taxon>
		<taxon id="01441_2014.02_1.31934_103.88147">
			<date value="2014.02" direction="forwards" units="years"/>
			<attr name="location">Cluster5</attr>
		</taxon>
		<taxon id="16465_2014.3_1.31934_103.88147">
			<date value="2014.3" direction="forwards" units="years"/>
			<attr name="location">Cluster5</attr>
		</taxon>
		<taxon id="28808_2014.52_1.31934_103.88147">
			<date value="2014.52" direction="forwards" units="years"/>
			<attr name="location">Cluster5</attr>
		</taxon>
		<taxon id="28163_2014.52_1.31934_103.88147">
			<date value="2014.52" direction="forwards" units="years"/>
			<attr name="location">Cluster5</attr>
		</taxon>
		<taxon id="32581_2014.59_1.31934_103.88147">
			<date value="2014.59" direction="forwards" units="years"/>
			<attr name="location">Cluster5</attr>
		</taxon>
		<taxon id="33127_2014.61_1.31934_103.88147">
			<date value="2014.61" direction="forwards" units="years"/>
			<attr name="location">Cluster5</attr>
		</taxon>
		<taxon id="40041_2014.74_1.31934_103.88147">
			<date value="2014.74" direction="forwards" units="years"/>
			<attr name="location">Cluster5</attr>
		</taxon>
		<taxon id="01620_2015.02_1.31934_103.88147">
			<date value="2015.02" direction="forwards" units="years"/>
			<attr name="location">Cluster5</attr>
		</taxon>
		<taxon id="02748_2015.04_1.31934_103.88147">
			<date value="2015.04" direction="forwards" units="years"/>
			<attr name="location">Cluster5</attr>
		</taxon>
		<taxon id="05925_2015.1_1.31934_103.88147">
			<date value="2015.1" direction="forwards" units="years"/>
			<attr name="location">Cluster5</attr>
		</taxon>
		<taxon id="06038_2015.12_1.31934_103.88147">
			<date value="2015.12" direction="forwards" units="years"/>
			<attr name="location">Cluster5</attr>
		</taxon>
		<taxon id="12212_2015.23_1.31934_103.88147">
			<date value="2015.23" direction="forwards" units="years"/>
			<attr name="location">Cluster5</attr>
		</taxon>
		<taxon id="14445_2015.27_1.31934_103.88147">
			<date value="2015.27" direction="forwards" units="years"/>
			<attr name="location">Cluster5</attr>
		</taxon>
		<taxon id="26830_2015.5_1.31934_103.88147">
			<date value="2015.5" direction="forwards" units="years"/>
			<attr name="location">Cluster5</attr>
		</taxon>
		<taxon id="26786_2015.5_1.31934_103.88147">
			<date value="2015.5" direction="forwards" units="years"/>
			<attr name="location">Cluster5</attr>
		</taxon>
		<taxon id="29515_2015.56_1.31934_103.88147">
			<date value="2015.56" direction="forwards" units="years"/>
			<attr name="location">Cluster5</attr>
		</taxon>
		<taxon id="05708_2016.1_1.31934_103.88147">
			<date value="2016.1" direction="forwards" units="years"/>
			<attr name="location">Cluster5</attr>
		</taxon>
		<taxon id="12961_2016.23_1.31934_103.88147">
			<date value="2016.23" direction="forwards" units="years"/>
			<attr name="location">Cluster5</attr>
		</taxon>
		<taxon id="24357_2016.46_1.31934_103.88147">
			<date value="2016.46" direction="forwards" units="years"/>
			<attr name="location">Cluster5</attr>
		</taxon>
		<taxon id="28729_2016.54_1.31934_103.88147">
			<date value="2016.54" direction="forwards" units="years"/>
			<attr name="location">Cluster5</attr>
		</taxon>
		<taxon id="34459_2016.65_1.31934_103.88147">
			<date value="2016.65" direction="forwards" units="years"/>
			<attr name="location">Cluster5</attr>
		</taxon>
		<taxon id="37842_2016.71_1.31934_103.88147">
			<date value="2016.71" direction="forwards" units="years"/>
			<attr name="location">Cluster5</attr>
		</taxon>
		<taxon id="JN544411_2011.04_1.32662_103.92339">
			<date value="2011.04" direction="forwards" units="years"/>
			<attr name="location">Cluster6</attr>
		</taxon>
		<taxon id="JN544409_2011.17_1.32662_103.92339">
			<date value="2011.17" direction="forwards" units="years"/>
			<attr name="location">Cluster6</attr>
		</taxon>
		<taxon id="50780_2011.94_1.32662_103.92339">
			<date value="2011.94" direction="forwards" units="years"/>
			<attr name="location">Cluster6</attr>
		</taxon>
		<taxon id="05546_2012.09_1.32662_103.92339">
			<date value="2012.09" direction="forwards" units="years"/>
			<attr name="location">Cluster6</attr>
		</taxon>
		<taxon id="13114_2012.25_1.32662_103.92339">
			<date value="2012.25" direction="forwards" units="years"/>
			<attr name="location">Cluster6</attr>
		</taxon>
		<taxon id="15312_2012.28_1.32662_103.92339">
			<date value="2012.28" direction="forwards" units="years"/>
			<attr name="location">Cluster6</attr>
		</taxon>
		<taxon id="18640_2012.34_1.32662_103.92339">
			<date value="2012.34" direction="forwards" units="years"/>
			<attr name="location">Cluster6</attr>
		</taxon>
		<taxon id="23772_2012.43_1.32662_103.92339">
			<date value="2012.43" direction="forwards" units="years"/>
			<attr name="location">Cluster6</attr>
		</taxon>
		<taxon id="29818_2012.55_1.32662_103.92339">
			<date value="2012.55" direction="forwards" units="years"/>
			<attr name="location">Cluster6</attr>
		</taxon>
		<taxon id="KM403583_2012.98_1.32662_103.92339">
			<date value="2012.98" direction="forwards" units="years"/>
			<attr name="location">Cluster6</attr>
		</taxon>
		<taxon id="01727_2013.02_1.32662_103.92339">
			<date value="2013.02" direction="forwards" units="years"/>
			<attr name="location">Cluster6</attr>
		</taxon>
		<taxon id="06627_2013.11_1.32662_103.92339">
			<date value="2013.11" direction="forwards" units="years"/>
			<attr name="location">Cluster6</attr>
		</taxon>
		<taxon id="08409_2013.15_1.32662_103.92339">
			<date value="2013.15" direction="forwards" units="years"/>
			<attr name="location">Cluster6</attr>
		</taxon>
		<taxon id="10680_2013.19_1.32662_103.92339">
			<date value="2013.19" direction="forwards" units="years"/>
			<attr name="location">Cluster6</attr>
		</taxon>
		<taxon id="12209_2013.23_1.32662_103.92339">
			<date value="2013.23" direction="forwards" units="years"/>
			<attr name="location">Cluster6</attr>
		</taxon>
		<taxon id="12334_2013.23_1.32662_103.92339">
			<date value="2013.23" direction="forwards" units="years"/>
			<attr name="location">Cluster6</attr>
		</taxon>
		<taxon id="13170_2013.25_1.32662_103.92339">
			<date value="2013.25" direction="forwards" units="years"/>
			<attr name="location">Cluster6</attr>
		</taxon>
		<taxon id="13160_2013.25_1.32662_103.92339">
			<date value="2013.25" direction="forwards" units="years"/>
			<attr name="location">Cluster6</attr>
		</taxon>
		<taxon id="14964_2013.26_1.32662_103.92339">
			<date value="2013.26" direction="forwards" units="years"/>
			<attr name="location">Cluster6</attr>
		</taxon>
		<taxon id="15433_2013.28_1.32662_103.92339">
			<date value="2013.28" direction="forwards" units="years"/>
			<attr name="location">Cluster6</attr>
		</taxon>
		<taxon id="15720_2013.28_1.32662_103.92339">
			<date value="2013.28" direction="forwards" units="years"/>
			<attr name="location">Cluster6</attr>
		</taxon>
		<taxon id="15844_2013.28_1.32662_103.92339">
			<date value="2013.28" direction="forwards" units="years"/>
			<attr name="location">Cluster6</attr>
		</taxon>
		<taxon id="15703_2013.28_1.32662_103.92339">
			<date value="2013.28" direction="forwards" units="years"/>
			<attr name="location">Cluster6</attr>
		</taxon>
		<taxon id="15848_2013.28_1.32662_103.92339">
			<date value="2013.28" direction="forwards" units="years"/>
			<attr name="location">Cluster6</attr>
		</taxon>
		<taxon id="KM403599_2013.28_1.32662_103.92339">
			<date value="2013.28" direction="forwards" units="years"/>
			<attr name="location">Cluster6</attr>
		</taxon>
		<taxon id="16981_2013.3_1.32662_103.92339">
			<date value="2013.3" direction="forwards" units="years"/>
			<attr name="location">Cluster6</attr>
		</taxon>
		<taxon id="16104_2013.3_1.32662_103.92339">
			<date value="2013.3" direction="forwards" units="years"/>
			<attr name="location">Cluster6</attr>
		</taxon>
		<taxon id="16332_2013.3_1.32662_103.92339">
			<date value="2013.3" direction="forwards" units="years"/>
			<attr name="location">Cluster6</attr>
		</taxon>
		<taxon id="17084_2013.32_1.32662_103.92339">
			<date value="2013.32" direction="forwards" units="years"/>
			<attr name="location">Cluster6</attr>
		</taxon>
		<taxon id="18247_2013.34_1.32662_103.92339">
			<date value="2013.34" direction="forwards" units="years"/>
			<attr name="location">Cluster6</attr>
		</taxon>
		<taxon id="18016_2013.34_1.32662_103.92339">
			<date value="2013.34" direction="forwards" units="years"/>
			<attr name="location">Cluster6</attr>
		</taxon>
		<taxon id="19956_2013.36_1.32662_103.92339">
			<date value="2013.36" direction="forwards" units="years"/>
			<attr name="location">Cluster6</attr>
		</taxon>
		<taxon id="19937_2013.36_1.32662_103.92339">
			<date value="2013.36" direction="forwards" units="years"/>
			<attr name="location">Cluster6</attr>
		</taxon>
		<taxon id="19622_2013.36_1.32662_103.92339">
			<date value="2013.36" direction="forwards" units="years"/>
			<attr name="location">Cluster6</attr>
		</taxon>
		<taxon id="19534_2013.36_1.32662_103.92339">
			<date value="2013.36" direction="forwards" units="years"/>
			<attr name="location">Cluster6</attr>
		</taxon>
		<taxon id="20639_2013.38_1.32662_103.92339">
			<date value="2013.38" direction="forwards" units="years"/>
			<attr name="location">Cluster6</attr>
		</taxon>
		<taxon id="20181_2013.38_1.32662_103.92339">
			<date value="2013.38" direction="forwards" units="years"/>
			<attr name="location">Cluster6</attr>
		</taxon>
		<taxon id="20105_2013.38_1.32662_103.92339">
			<date value="2013.38" direction="forwards" units="years"/>
			<attr name="location">Cluster6</attr>
		</taxon>
		<taxon id="21214_2013.4_1.32662_103.92339">
			<date value="2013.4" direction="forwards" units="years"/>
			<attr name="location">Cluster6</attr>
		</taxon>
		<taxon id="21369_2013.4_1.32662_103.92339">
			<date value="2013.4" direction="forwards" units="years"/>
			<attr name="location">Cluster6</attr>
		</taxon>
		<taxon id="22303_2013.42_1.32662_103.92339">
			<date value="2013.42" direction="forwards" units="years"/>
			<attr name="location">Cluster6</attr>
		</taxon>
		<taxon id="22406_2013.42_1.32662_103.92339">
			<date value="2013.42" direction="forwards" units="years"/>
			<attr name="location">Cluster6</attr>
		</taxon>
		<taxon id="22531_2013.42_1.32662_103.92339">
			<date value="2013.42" direction="forwards" units="years"/>
			<attr name="location">Cluster6</attr>
		</taxon>
		<taxon id="23674_2013.43_1.32662_103.92339">
			<date value="2013.43" direction="forwards" units="years"/>
			<attr name="location">Cluster6</attr>
		</taxon>
		<taxon id="23194_2013.43_1.32662_103.92339">
			<date value="2013.43" direction="forwards" units="years"/>
			<attr name="location">Cluster6</attr>
		</taxon>
		<taxon id="24289_2013.45_1.32662_103.92339">
			<date value="2013.45" direction="forwards" units="years"/>
			<attr name="location">Cluster6</attr>
		</taxon>
		<taxon id="24998_2013.45_1.32662_103.92339">
			<date value="2013.45" direction="forwards" units="years"/>
			<attr name="location">Cluster6</attr>
		</taxon>
		<taxon id="26217_2013.49_1.32662_103.92339">
			<date value="2013.49" direction="forwards" units="years"/>
			<attr name="location">Cluster6</attr>
		</taxon>
		<taxon id="26210_2013.49_1.32662_103.92339">
			<date value="2013.49" direction="forwards" units="years"/>
			<attr name="location">Cluster6</attr>
		</taxon>
		<taxon id="26626_2013.49_1.32662_103.92339">
			<date value="2013.49" direction="forwards" units="years"/>
			<attr name="location">Cluster6</attr>
		</taxon>
		<taxon id="26211_2013.49_1.32662_103.92339">
			<date value="2013.49" direction="forwards" units="years"/>
			<attr name="location">Cluster6</attr>
		</taxon>
		<taxon id="27311_2013.51_1.32662_103.92339">
			<date value="2013.51" direction="forwards" units="years"/>
			<attr name="location">Cluster6</attr>
		</taxon>
		<taxon id="27194_2013.51_1.32662_103.92339">
			<date value="2013.51" direction="forwards" units="years"/>
			<attr name="location">Cluster6</attr>
		</taxon>
		<taxon id="33488_2013.62_1.32662_103.92339">
			<date value="2013.62" direction="forwards" units="years"/>
			<attr name="location">Cluster6</attr>
		</taxon>
		<taxon id="35372_2013.66_1.32662_103.92339">
			<date value="2013.66" direction="forwards" units="years"/>
			<attr name="location">Cluster6</attr>
		</taxon>
		<taxon id="36200_2013.68_1.32662_103.92339">
			<date value="2013.68" direction="forwards" units="years"/>
			<attr name="location">Cluster6</attr>
		</taxon>
		<taxon id="36832_2013.68_1.32662_103.92339">
			<date value="2013.68" direction="forwards" units="years"/>
			<attr name="location">Cluster6</attr>
		</taxon>
		<taxon id="37996_2013.7_1.32662_103.92339">
			<date value="2013.7" direction="forwards" units="years"/>
			<attr name="location">Cluster6</attr>
		</taxon>
		<taxon id="39034_2013.74_1.32662_103.92339">
			<date value="2013.74" direction="forwards" units="years"/>
			<attr name="location">Cluster6</attr>
		</taxon>
		<taxon id="40024_2013.75_1.32662_103.92339">
			<date value="2013.75" direction="forwards" units="years"/>
			<attr name="location">Cluster6</attr>
		</taxon>
		<taxon id="41577_2013.77_1.32662_103.92339">
			<date value="2013.77" direction="forwards" units="years"/>
			<attr name="location">Cluster6</attr>
		</taxon>
		<taxon id="42498_2013.79_1.32662_103.92339">
			<date value="2013.79" direction="forwards" units="years"/>
			<attr name="location">Cluster6</attr>
		</taxon>
		<taxon id="42837_2013.79_1.32662_103.92339">
			<date value="2013.79" direction="forwards" units="years"/>
			<attr name="location">Cluster6</attr>
		</taxon>
		<taxon id="42381_2013.79_1.32662_103.92339">
			<date value="2013.79" direction="forwards" units="years"/>
			<attr name="location">Cluster6</attr>
		</taxon>
		<taxon id="43221_2013.81_1.32662_103.92339">
			<date value="2013.81" direction="forwards" units="years"/>
			<attr name="location">Cluster6</attr>
		</taxon>
		<taxon id="44650_2013.83_1.32662_103.92339">
			<date value="2013.83" direction="forwards" units="years"/>
			<attr name="location">Cluster6</attr>
		</taxon>
		<taxon id="45151_2013.85_1.32662_103.92339">
			<date value="2013.85" direction="forwards" units="years"/>
			<attr name="location">Cluster6</attr>
		</taxon>
		<taxon id="KM403602_2013.85_1.32662_103.92339">
			<date value="2013.85" direction="forwards" units="years"/>
			<attr name="location">Cluster6</attr>
		</taxon>
		<taxon id="KM403586_2013.85_1.32662_103.92339">
			<date value="2013.85" direction="forwards" units="years"/>
			<attr name="location">Cluster6</attr>
		</taxon>
		<taxon id="49082_2013.92_1.32662_103.92339">
			<date value="2013.92" direction="forwards" units="years"/>
			<attr name="location">Cluster6</attr>
		</taxon>
		<taxon id="49618_2013.92_1.32662_103.92339">
			<date value="2013.92" direction="forwards" units="years"/>
			<attr name="location">Cluster6</attr>
		</taxon>
		<taxon id="50527_2013.94_1.32662_103.92339">
			<date value="2013.94" direction="forwards" units="years"/>
			<attr name="location">Cluster6</attr>
		</taxon>
		<taxon id="51574_2013.96_1.32662_103.92339">
			<date value="2013.96" direction="forwards" units="years"/>
			<attr name="location">Cluster6</attr>
		</taxon>
		<taxon id="52060_2013.98_1.32662_103.92339">
			<date value="2013.98" direction="forwards" units="years"/>
			<attr name="location">Cluster6</attr>
		</taxon>
		<taxon id="01235_2014.02_1.32662_103.92339">
			<date value="2014.02" direction="forwards" units="years"/>
			<attr name="location">Cluster6</attr>
		</taxon>
		<taxon id="01709_2014.02_1.32662_103.92339">
			<date value="2014.02" direction="forwards" units="years"/>
			<attr name="location">Cluster6</attr>
		</taxon>
		<taxon id="KM403627_2014.06_1.32662_103.92339">
			<date value="2014.06" direction="forwards" units="years"/>
			<attr name="location">Cluster6</attr>
		</taxon>
		<taxon id="03129_2014.06_1.32662_103.92339">
			<date value="2014.06" direction="forwards" units="years"/>
			<attr name="location">Cluster6</attr>
		</taxon>
		<taxon id="03467_2014.06_1.32662_103.92339">
			<date value="2014.06" direction="forwards" units="years"/>
			<attr name="location">Cluster6</attr>
		</taxon>
		<taxon id="08357_2014.15_1.32662_103.92339">
			<date value="2014.15" direction="forwards" units="years"/>
			<attr name="location">Cluster6</attr>
		</taxon>
		<taxon id="09967_2014.17_1.32662_103.92339">
			<date value="2014.17" direction="forwards" units="years"/>
			<attr name="location">Cluster6</attr>
		</taxon>
		<taxon id="13610_2014.24_1.32662_103.92339">
			<date value="2014.24" direction="forwards" units="years"/>
			<attr name="location">Cluster6</attr>
		</taxon>
		<taxon id="14522_2014.26_1.32662_103.92339">
			<date value="2014.26" direction="forwards" units="years"/>
			<attr name="location">Cluster6</attr>
		</taxon>
		<taxon id="15265_2014.28_1.32662_103.92339">
			<date value="2014.28" direction="forwards" units="years"/>
			<attr name="location">Cluster6</attr>
		</taxon>
		<taxon id="18179_2014.33_1.32662_103.92339">
			<date value="2014.33" direction="forwards" units="years"/>
			<attr name="location">Cluster6</attr>
		</taxon>
		<taxon id="19436_2014.35_1.32662_103.92339">
			<date value="2014.35" direction="forwards" units="years"/>
			<attr name="location">Cluster6</attr>
		</taxon>
		<taxon id="20852_2014.37_1.32662_103.92339">
			<date value="2014.37" direction="forwards" units="years"/>
			<attr name="location">Cluster6</attr>
		</taxon>
		<taxon id="21229_2014.39_1.32662_103.92339">
			<date value="2014.39" direction="forwards" units="years"/>
			<attr name="location">Cluster6</attr>
		</taxon>
		<taxon id="22352_2014.41_1.32662_103.92339">
			<date value="2014.41" direction="forwards" units="years"/>
			<attr name="location">Cluster6</attr>
		</taxon>
		<taxon id="23684_2014.43_1.32662_103.92339">
			<date value="2014.43" direction="forwards" units="years"/>
			<attr name="location">Cluster6</attr>
		</taxon>
		<taxon id="29195_2014.54_1.32662_103.92339">
			<date value="2014.54" direction="forwards" units="years"/>
			<attr name="location">Cluster6</attr>
		</taxon>
		<taxon id="31173_2014.57_1.32662_103.92339">
			<date value="2014.57" direction="forwards" units="years"/>
			<attr name="location">Cluster6</attr>
		</taxon>
		<taxon id="31386_2014.57_1.32662_103.92339">
			<date value="2014.57" direction="forwards" units="years"/>
			<attr name="location">Cluster6</attr>
		</taxon>
		<taxon id="32198_2014.59_1.32662_103.92339">
			<date value="2014.59" direction="forwards" units="years"/>
			<attr name="location">Cluster6</attr>
		</taxon>
		<taxon id="32217_2014.59_1.32662_103.92339">
			<date value="2014.59" direction="forwards" units="years"/>
			<attr name="location">Cluster6</attr>
		</taxon>
		<taxon id="36104_2014.67_1.32662_103.92339">
			<date value="2014.67" direction="forwards" units="years"/>
			<attr name="location">Cluster6</attr>
		</taxon>
		<taxon id="36175_2014.67_1.32662_103.92339">
			<date value="2014.67" direction="forwards" units="years"/>
			<attr name="location">Cluster6</attr>
		</taxon>
		<taxon id="37507_2014.69_1.32662_103.92339">
			<date value="2014.69" direction="forwards" units="years"/>
			<attr name="location">Cluster6</attr>
		</taxon>
		<taxon id="40129_2014.74_1.32662_103.92339">
			<date value="2014.74" direction="forwards" units="years"/>
			<attr name="location">Cluster6</attr>
		</taxon>
		<taxon id="44529_2014.81_1.32662_103.92339">
			<date value="2014.81" direction="forwards" units="years"/>
			<attr name="location">Cluster6</attr>
		</taxon>
		<taxon id="26143_2014.48_1.32662_103.92339">
			<date value="2014.48" direction="forwards" units="years"/>
			<attr name="location">Cluster6</attr>
		</taxon>
		<taxon id="26992_2014.48_1.32662_103.92339">
			<date value="2014.48" direction="forwards" units="years"/>
		</taxon>
		<taxon id="23526_2014.43_1.32662_103.92339">
			<date value="2014.43" direction="forwards" units="years"/>
			<attr name="location">Cluster6</attr>
		</taxon>
		<taxon id="28145_2014.52_1.32662_103.92339">
			<date value="2014.52" direction="forwards" units="years"/>
			<attr name="location">Cluster6</attr>
		</taxon>
		<taxon id="28515_2014.52_1.32662_103.92339">
			<date value="2014.52" direction="forwards" units="years"/>
			<attr name="location">Cluster6</attr>
		</taxon>
		<taxon id="03329_2015.06_1.32662_103.92339">
			<date value="2015.06" direction="forwards" units="years"/>
			<attr name="location">Cluster6</attr>
		</taxon>
		<taxon id="05781_2015.1_1.32662_103.92339">
			<date value="2015.1" direction="forwards" units="years"/>
			<attr name="location">Cluster6</attr>
		</taxon>
		<taxon id="13250_2015.25_1.32662_103.92339">
			<date value="2015.25" direction="forwards" units="years"/>
			<attr name="location">Cluster6</attr>
		</taxon>
		<taxon id="18558_2015.35_1.32662_103.92339">
			<date value="2015.35" direction="forwards" units="years"/>
			<attr name="location">Cluster6</attr>
		</taxon>
		<taxon id="19709_2015.37_1.32662_103.92339">
			<date value="2015.37" direction="forwards" units="years"/>
			<attr name="location">Cluster6</attr>
		</taxon>
		<taxon id="23557_2015.44_1.32662_103.92339">
			<date value="2015.44" direction="forwards" units="years"/>
			<attr name="location">Cluster6</attr>
		</taxon>
		<taxon id="25906_2015.48_1.32662_103.92339">
			<date value="2015.48" direction="forwards" units="years"/>
			<attr name="location">Cluster6</attr>
		</taxon>
		<taxon id="27952_2015.52_1.32662_103.92339">
			<date value="2015.52" direction="forwards" units="years"/>
			<attr name="location">Cluster6</attr>
		</taxon>
		<taxon id="28389_2015.54_1.32662_103.92339">
			<date value="2015.54" direction="forwards" units="years"/>
			<attr name="location">Cluster6</attr>
		</taxon>
		<taxon id="31509_2015.6_1.32662_103.92339">
			<date value="2015.6" direction="forwards" units="years"/>
			<attr name="location">Cluster6</attr>
		</taxon>
		<taxon id="46149_2015.88_1.32662_103.92339">
			<date value="2015.88" direction="forwards" units="years"/>
			<attr name="location">Cluster6</attr>
		</taxon>
		<taxon id="13748_2016.25_1.32662_103.92339">
			<date value="2016.25" direction="forwards" units="years"/>
			<attr name="location">Cluster6</attr>
		</taxon>
		<taxon id="42327_2016.81_1.32662_103.92339">
			<date value="2016.81" direction="forwards" units="years"/>
			<attr name="location">Cluster6</attr>
		</taxon>
		<taxon id="42876_2011.79_1.344469_103.95116">
			<date value="2011.79" direction="forwards" units="years"/>
			<attr name="location">Cluster7</attr>
		</taxon>
		<taxon id="14842_2012.26_1.344469_103.95116">
			<date value="2012.26" direction="forwards" units="years"/>
			<attr name="location">Cluster7</attr>
		</taxon>
		<taxon id="18391_2012.34_1.344469_103.95116">
			<date value="2012.34" direction="forwards" units="years"/>
			<attr name="location">Cluster7</attr>
		</taxon>
		<taxon id="08739_2013.15_1.344469_103.95116">
			<date value="2013.15" direction="forwards" units="years"/>
			<attr name="location">Cluster7</attr>
		</taxon>
		<taxon id="09429_2013.17_1.344469_103.95116">
			<date value="2013.17" direction="forwards" units="years"/>
			<attr name="location">Cluster7</attr>
		</taxon>
		<taxon id="KJ806941_2013.17_1.344469_103.95116">
			<date value="2013.17" direction="forwards" units="years"/>
			<attr name="location">Cluster7</attr>
		</taxon>
		<taxon id="10783_2013.19_1.344469_103.95116">
			<date value="2013.19" direction="forwards" units="years"/>
			<attr name="location">Cluster7</attr>
		</taxon>
		<taxon id="13936_2013.25_1.344469_103.95116">
			<date value="2013.25" direction="forwards" units="years"/>
			<attr name="location">Cluster7</attr>
		</taxon>
		<taxon id="14657_2013.26_1.344469_103.95116">
			<date value="2013.26" direction="forwards" units="years"/>
			<attr name="location">Cluster7</attr>
		</taxon>
		<taxon id="15293_2013.28_1.344469_103.95116">
			<date value="2013.28" direction="forwards" units="years"/>
			<attr name="location">Cluster7</attr>
		</taxon>
		<taxon id="17096_2013.32_1.344469_103.95116">
			<date value="2013.32" direction="forwards" units="years"/>
			<attr name="location">Cluster7</attr>
		</taxon>
		<taxon id="18507_2013.34_1.344469_103.95116">
			<date value="2013.34" direction="forwards" units="years"/>
			<attr name="location">Cluster7</attr>
		</taxon>
		<taxon id="19044_2013.36_1.344469_103.95116">
			<date value="2013.36" direction="forwards" units="years"/>
			<attr name="location">Cluster7</attr>
		</taxon>
		<taxon id="19477_2013.36_1.344469_103.95116">
			<date value="2013.36" direction="forwards" units="years"/>
			<attr name="location">Cluster7</attr>
		</taxon>
		<taxon id="23751_2013.43_1.344469_103.95116">
			<date value="2013.43" direction="forwards" units="years"/>
			<attr name="location">Cluster7</attr>
		</taxon>
		<taxon id="24993_2013.45_1.344469_103.95116">
			<date value="2013.45" direction="forwards" units="years"/>
			<attr name="location">Cluster7</attr>
		</taxon>
		<taxon id="25492_2013.47_1.344469_103.95116">
			<date value="2013.47" direction="forwards" units="years"/>
			<attr name="location">Cluster7</attr>
		</taxon>
		<taxon id="KJ806958_2013.47_1.344469_103.95116">
			<date value="2013.47" direction="forwards" units="years"/>
			<attr name="location">Cluster7</attr>
		</taxon>
		<taxon id="26223_2013.49_1.344469_103.95116">
			<date value="2013.49" direction="forwards" units="years"/>
			<attr name="location">Cluster7</attr>
		</taxon>
		<taxon id="27802_2013.51_1.344469_103.95116">
			<date value="2013.51" direction="forwards" units="years"/>
			<attr name="location">Cluster7</attr>
		</taxon>
		<taxon id="29126_2013.55_1.344469_103.95116">
			<date value="2013.55" direction="forwards" units="years"/>
			<attr name="location">Cluster7</attr>
		</taxon>
		<taxon id="31994_2013.58_1.344469_103.95116">
			<date value="2013.58" direction="forwards" units="years"/>
			<attr name="location">Cluster7</attr>
		</taxon>
		<taxon id="31210_2013.58_1.344469_103.95116">
			<date value="2013.58" direction="forwards" units="years"/>
			<attr name="location">Cluster7</attr>
		</taxon>
		<taxon id="33832_2013.62_1.344469_103.95116">
			<date value="2013.62" direction="forwards" units="years"/>
			<attr name="location">Cluster7</attr>
		</taxon>
		<taxon id="35048_2013.66_1.344469_103.95116">
			<date value="2013.66" direction="forwards" units="years"/>
			<attr name="location">Cluster7</attr>
		</taxon>
		<taxon id="36791_2013.68_1.344469_103.95116">
			<date value="2013.68" direction="forwards" units="years"/>
			<attr name="location">Cluster7</attr>
		</taxon>
		<taxon id="KJ806948_2013.68_1.344469_103.95116">
			<date value="2013.68" direction="forwards" units="years"/>
			<attr name="location">Cluster7</attr>
		</taxon>
		<taxon id="36330_2013.68_1.344469_103.95116">
			<date value="2013.68" direction="forwards" units="years"/>
			<attr name="location">Cluster7</attr>
		</taxon>
		<taxon id="38208_2013.72_1.344469_103.95116">
			<date value="2013.72" direction="forwards" units="years"/>
			<attr name="location">Cluster7</attr>
		</taxon>
		<taxon id="40914_2013.75_1.344469_103.95116">
			<date value="2013.75" direction="forwards" units="years"/>
			<attr name="location">Cluster7</attr>
		</taxon>
		<taxon id="41050_2013.77_1.344469_103.95116">
			<date value="2013.77" direction="forwards" units="years"/>
			<attr name="location">Cluster7</attr>
		</taxon>
		<taxon id="KJ806949_2013.77_1.344469_103.95116">
			<date value="2013.77" direction="forwards" units="years"/>
			<attr name="location">Cluster7</attr>
		</taxon>
		<taxon id="42736_2013.79_1.344469_103.95116">
			<date value="2013.79" direction="forwards" units="years"/>
			<attr name="location">Cluster7</attr>
		</taxon>
		<taxon id="44924_2013.83_1.344469_103.95116">
			<date value="2013.83" direction="forwards" units="years"/>
			<attr name="location">Cluster7</attr>
		</taxon>
		<taxon id="44642_2013.83_1.344469_103.95116">
			<date value="2013.83" direction="forwards" units="years"/>
			<attr name="location">Cluster7</attr>
		</taxon>
		<taxon id="44954_2013.83_1.344469_103.95116">
			<date value="2013.83" direction="forwards" units="years"/>
			<attr name="location">Cluster7</attr>
		</taxon>
		<taxon id="01974_2014.02_1.344469_103.95116">
			<date value="2014.02" direction="forwards" units="years"/>
			<attr name="location">Cluster7</attr>
		</taxon>
		<taxon id="05411_2014.09_1.344469_103.95116">
			<date value="2014.09" direction="forwards" units="years"/>
			<attr name="location">Cluster7</attr>
		</taxon>
		<taxon id="07844_2014.13_1.344469_103.95116">
			<date value="2014.13" direction="forwards" units="years"/>
			<attr name="location">Cluster7</attr>
		</taxon>
		<taxon id="13120_2014.24_1.344469_103.95116">
			<date value="2014.24" direction="forwards" units="years"/>
			<attr name="location">Cluster7</attr>
		</taxon>
		<taxon id="18817_2014.33_1.344469_103.95116">
			<date value="2014.33" direction="forwards" units="years"/>
			<attr name="location">Cluster7</attr>
		</taxon>
		<taxon id="18068_2014.33_1.344469_103.95116">
			<date value="2014.33" direction="forwards" units="years"/>
			<attr name="location">Cluster7</attr>
		</taxon>
		<taxon id="19252_2014.35_1.344469_103.95116">
			<date value="2014.35" direction="forwards" units="years"/>
			<attr name="location">Cluster7</attr>
		</taxon>
		<taxon id="23066_2014.43_1.344469_103.95116">
			<date value="2014.43" direction="forwards" units="years"/>
			<attr name="location">Cluster7</attr>
		</taxon>
		<taxon id="27559_2014.5_1.344469_103.95116">
			<date value="2014.5" direction="forwards" units="years"/>
			<attr name="location">Cluster7</attr>
		</taxon>
		<taxon id="27022_2014.5_1.344469_103.95116">
			<date value="2014.5" direction="forwards" units="years"/>
			<attr name="location">Cluster7</attr>
		</taxon>
		<taxon id="32669_2014.59_1.344469_103.95116">
			<date value="2014.59" direction="forwards" units="years"/>
			<attr name="location">Cluster7</attr>
		</taxon>
		<taxon id="32614_2014.59_1.344469_103.95116">
			<date value="2014.59" direction="forwards" units="years"/>
			<attr name="location">Cluster7</attr>
		</taxon>
		<taxon id="33225_2014.61_1.344469_103.95116">
			<date value="2014.61" direction="forwards" units="years"/>
			<attr name="location">Cluster7</attr>
		</taxon>
		<taxon id="34945_2014.63_1.344469_103.95116">
			<date value="2014.63" direction="forwards" units="years"/>
			<attr name="location">Cluster7</attr>
		</taxon>
		<taxon id="35918_2014.65_1.344469_103.95116">
			<date value="2014.65" direction="forwards" units="years"/>
			<attr name="location">Cluster7</attr>
		</taxon>
		<taxon id="36676_2014.67_1.344469_103.95116">
			<date value="2014.67" direction="forwards" units="years"/>
			<attr name="location">Cluster7</attr>
		</taxon>
		<taxon id="38840_2014.7_1.344469_103.95116">
			<date value="2014.7" direction="forwards" units="years"/>
			<attr name="location">Cluster7</attr>
		</taxon>
		<taxon id="41926_2014.76_1.344469_103.95116">
			<date value="2014.76" direction="forwards" units="years"/>
			<attr name="location">Cluster7</attr>
		</taxon>
		<taxon id="43536_2014.8_1.344469_103.95116">
			<date value="2014.8" direction="forwards" units="years"/>
			<attr name="location">Cluster7</attr>
		</taxon>
		<taxon id="46855_2014.85_1.344469_103.95116">
			<date value="2014.85" direction="forwards" units="years"/>
			<attr name="location">Cluster7</attr>
		</taxon>
		<taxon id="48889_2014.89_1.344469_103.95116">
			<date value="2014.89" direction="forwards" units="years"/>
			<attr name="location">Cluster7</attr>
		</taxon>
		<taxon id="51204_2014.94_1.344469_103.95116">
			<date value="2014.94" direction="forwards" units="years"/>
			<attr name="location">Cluster7</attr>
		</taxon>
		<taxon id="25992_2014.46_1.344469_103.95116">
			<date value="2014.46" direction="forwards" units="years"/>
			<attr name="location">Cluster7</attr>
		</taxon>
		<taxon id="28354_2014.52_1.344469_103.95116">
			<date value="2014.52" direction="forwards" units="years"/>
			<attr name="location">Cluster7</attr>
		</taxon>
		<taxon id="05044_2015.1_1.344469_103.95116">
			<date value="2015.1" direction="forwards" units="years"/>
			<attr name="location">Cluster7</attr>
		</taxon>
		<taxon id="05512_2015.1_1.344469_103.95116">
			<date value="2015.1" direction="forwards" units="years"/>
			<attr name="location">Cluster7</attr>
		</taxon>
		<taxon id="08272_2015.15_1.344469_103.95116">
			<date value="2015.15" direction="forwards" units="years"/>
			<attr name="location">Cluster7</attr>
		</taxon>
		<taxon id="10760_2015.19_1.344469_103.95116">
			<date value="2015.19" direction="forwards" units="years"/>
			<attr name="location">Cluster7</attr>
		</taxon>
		<taxon id="15264_2015.29_1.344469_103.95116">
			<date value="2015.29" direction="forwards" units="years"/>
			<attr name="location">Cluster7</attr>
		</taxon>
		<taxon id="25873_2015.48_1.344469_103.95116">
			<date value="2015.48" direction="forwards" units="years"/>
			<attr name="location">Cluster7</attr>
		</taxon>
		<taxon id="29793_2015.56_1.344469_103.95116">
			<date value="2015.56" direction="forwards" units="years"/>
			<attr name="location">Cluster7</attr>
		</taxon>
		<taxon id="44029_2015.85_1.344469_103.95116">
			<date value="2015.85" direction="forwards" units="years"/>
			<attr name="location">Cluster7</attr>
		</taxon>
		<taxon id="46407_2015.88_1.344469_103.95116">
			<date value="2015.88" direction="forwards" units="years"/>
			<attr name="location">Cluster7</attr>
		</taxon>
		<taxon id="51801_2015.98_1.344469_103.95116">
			<date value="2015.98" direction="forwards" units="years"/>
			<attr name="location">Cluster7</attr>
		</taxon>
		<taxon id="01166_2016.02_1.344469_103.95116">
			<date value="2016.02" direction="forwards" units="years"/>
			<attr name="location">Cluster7</attr>
		</taxon>
		<taxon id="01283_2016.04_1.344469_103.95116">
			<date value="2016.04" direction="forwards" units="years"/>
			<attr name="location">Cluster7</attr>
		</taxon>
		<taxon id="05486_2016.1_1.344469_103.95116">
			<date value="2016.1" direction="forwards" units="years"/>
			<attr name="location">Cluster7</attr>
		</taxon>
		<taxon id="24849_2016.46_1.344469_103.95116">
			<date value="2016.46" direction="forwards" units="years"/>
			<attr name="location">Cluster7</attr>
		</taxon>
		<taxon id="26372_2016.5_1.344469_103.95116">
			<date value="2016.5" direction="forwards" units="years"/>
			<attr name="location">Cluster7</attr>
		</taxon>
		<taxon id="34062_2016.65_1.344469_103.95116">
			<date value="2016.65" direction="forwards" units="years"/>
			<attr name="location">Cluster7</attr>
		</taxon>
		<taxon id="35126_2016.67_1.344469_103.95116">
			<date value="2016.67" direction="forwards" units="years"/>
			<attr name="location">Cluster7</attr>
		</taxon>
		<taxon id="11887_2012.21_1.33767_103.70100">
			<date value="2012.21" direction="forwards" units="years"/>
			<attr name="location">Cluster8</attr>
		</taxon>
		<taxon id="42373_2012.79_1.33767_103.70100">
			<date value="2012.79" direction="forwards" units="years"/>
			<attr name="location">Cluster8</attr>
		</taxon>
		<taxon id="09042_2013.17_1.33767_103.70100">
			<date value="2013.17" direction="forwards" units="years"/>
			<attr name="location">Cluster8</attr>
		</taxon>
		<taxon id="KJ806942_2013.17_1.33767_103.70100">
			<date value="2013.17" direction="forwards" units="years"/>
			<attr name="location">Cluster8</attr>
		</taxon>
		<taxon id="15974_2013.28_1.33767_103.70100">
			<date value="2013.28" direction="forwards" units="years"/>
			<attr name="location">Cluster8</attr>
		</taxon>
		<taxon id="16835_2013.3_1.33767_103.70100">
			<date value="2013.3" direction="forwards" units="years"/>
			<attr name="location">Cluster8</attr>
		</taxon>
		<taxon id="17813_2013.32_1.33767_103.70100">
			<date value="2013.32" direction="forwards" units="years"/>
			<attr name="location">Cluster8</attr>
		</taxon>
		<taxon id="19953_2013.36_1.33767_103.70100">
			<date value="2013.36" direction="forwards" units="years"/>
			<attr name="location">Cluster8</attr>
		</taxon>
		<taxon id="19947_2013.36_1.33767_103.70100">
			<date value="2013.36" direction="forwards" units="years"/>
			<attr name="location">Cluster8</attr>
		</taxon>
		<taxon id="KM403614_2013.43_1.33767_103.70100">
			<date value="2013.43" direction="forwards" units="years"/>
			<attr name="location">Cluster8</attr>
		</taxon>
		<taxon id="24565_2013.45_1.33767_103.70100">
			<date value="2013.45" direction="forwards" units="years"/>
			<attr name="location">Cluster8</attr>
		</taxon>
		<taxon id="25623_2013.47_1.33767_103.70100">
			<date value="2013.47" direction="forwards" units="years"/>
			<attr name="location">Cluster8</attr>
		</taxon>
		<taxon id="26877_2013.49_1.33767_103.70100">
			<date value="2013.49" direction="forwards" units="years"/>
			<attr name="location">Cluster8</attr>
		</taxon>
		<taxon id="26998_2013.49_1.33767_103.70100">
			<date value="2013.49" direction="forwards" units="years"/>
			<attr name="location">Cluster8</attr>
		</taxon>
		<taxon id="27502_2013.51_1.33767_103.70100">
			<date value="2013.51" direction="forwards" units="years"/>
			<attr name="location">Cluster8</attr>
		</taxon>
		<taxon id="27603_2013.51_1.33767_103.70100">
			<date value="2013.51" direction="forwards" units="years"/>
			<attr name="location">Cluster8</attr>
		</taxon>
		<taxon id="28787_2013.53_1.33767_103.70100">
			<date value="2013.53" direction="forwards" units="years"/>
			<attr name="location">Cluster8</attr>
		</taxon>
		<taxon id="35614_2013.66_1.33767_103.70100">
			<date value="2013.66" direction="forwards" units="years"/>
			<attr name="location">Cluster8</attr>
		</taxon>
		<taxon id="36030_2013.68_1.33767_103.70100">
			<date value="2013.68" direction="forwards" units="years"/>
			<attr name="location">Cluster8</attr>
		</taxon>
		<taxon id="38648_2013.72_1.33767_103.70100">
			<date value="2013.72" direction="forwards" units="years"/>
			<attr name="location">Cluster8</attr>
		</taxon>
		<taxon id="KM403635_2013.75_1.33767_103.70100">
			<date value="2013.75" direction="forwards" units="years"/>
			<attr name="location">Cluster8</attr>
		</taxon>
		<taxon id="41525_2013.77_1.33767_103.70100">
			<date value="2013.77" direction="forwards" units="years"/>
			<attr name="location">Cluster8</attr>
		</taxon>
		<taxon id="42377_2013.79_1.33767_103.70100">
			<date value="2013.79" direction="forwards" units="years"/>
			<attr name="location">Cluster8</attr>
		</taxon>
		<taxon id="44271_2013.83_1.33767_103.70100">
			<date value="2013.83" direction="forwards" units="years"/>
			<attr name="location">Cluster8</attr>
		</taxon>
		<taxon id="45175_2013.85_1.33767_103.70100">
			<date value="2013.85" direction="forwards" units="years"/>
			<attr name="location">Cluster8</attr>
		</taxon>
		<taxon id="50817_2013.94_1.33767_103.70100">
			<date value="2013.94" direction="forwards" units="years"/>
			<attr name="location">Cluster8</attr>
		</taxon>
		<taxon id="KM403626_2013.94_1.33767_103.70100">
			<date value="2013.94" direction="forwards" units="years"/>
			<attr name="location">Cluster8</attr>
		</taxon>
		<taxon id="50458_2013.94_1.33767_103.70100">
			<date value="2013.94" direction="forwards" units="years"/>
			<attr name="location">Cluster8</attr>
		</taxon>
		<taxon id="51521_2013.96_1.33767_103.70100">
			<date value="2013.96" direction="forwards" units="years"/>
			<attr name="location">Cluster8</attr>
		</taxon>
		<taxon id="52918_2013.98_1.33767_103.70100">
			<date value="2013.98" direction="forwards" units="years"/>
			<attr name="location">Cluster8</attr>
		</taxon>
		<taxon id="01145_2014.02_1.33767_103.70100">
			<date value="2014.02" direction="forwards" units="years"/>
			<attr name="location">Cluster8</attr>
		</taxon>
		<taxon id="01210_2014.02_1.33767_103.70100">
			<date value="2014.02" direction="forwards" units="years"/>
			<attr name="location">Cluster8</attr>
		</taxon>
		<taxon id="06940_2014.11_1.33767_103.70100">
			<date value="2014.11" direction="forwards" units="years"/>
			<attr name="location">Cluster8</attr>
		</taxon>
		<taxon id="13679_2014.24_1.33767_103.70100">
			<date value="2014.24" direction="forwards" units="years"/>
			<attr name="location">Cluster8</attr>
		</taxon>
		<taxon id="KM403604_2014.28_1.33767_103.70100">
			<date value="2014.28" direction="forwards" units="years"/>
			<attr name="location">Cluster8</attr>
		</taxon>
		<taxon id="18495_2014.33_1.33767_103.70100">
			<date value="2014.33" direction="forwards" units="years"/>
			<attr name="location">Cluster8</attr>
		</taxon>
		<taxon id="20532_2014.37_1.33767_103.70100">
			<date value="2014.37" direction="forwards" units="years"/>
			<attr name="location">Cluster8</attr>
		</taxon>
		<taxon id="23286_2014.43_1.33767_103.70100">
			<date value="2014.43" direction="forwards" units="years"/>
			<attr name="location">Cluster8</attr>
		</taxon>
		<taxon id="24125_2014.44_1.33767_103.70100">
			<date value="2014.44" direction="forwards" units="years"/>
			<attr name="location">Cluster8</attr>
		</taxon>
		<taxon id="28414_2014.52_1.33767_103.70100">
			<date value="2014.52" direction="forwards" units="years"/>
			<attr name="location">Cluster8</attr>
		</taxon>
		<taxon id="30915_2014.56_1.33767_103.70100">
			<date value="2014.56" direction="forwards" units="years"/>
			<attr name="location">Cluster8</attr>
		</taxon>
		<taxon id="31376_2014.57_1.33767_103.70100">
			<date value="2014.57" direction="forwards" units="years"/>
			<attr name="location">Cluster8</attr>
		</taxon>
		<taxon id="40577_2014.74_1.33767_103.70100">
			<date value="2014.74" direction="forwards" units="years"/>
			<attr name="location">Cluster8</attr>
		</taxon>
		<taxon id="42100_2014.78_1.33767_103.70100">
			<date value="2014.78" direction="forwards" units="years"/>
			<attr name="location">Cluster8</attr>
		</taxon>
		<taxon id="42548_2014.78_1.33767_103.70100">
			<date value="2014.78" direction="forwards" units="years"/>
			<attr name="location">Cluster8</attr>
		</taxon>
		<taxon id="44517_2014.81_1.33767_103.70100">
			<date value="2014.81" direction="forwards" units="years"/>
			<attr name="location">Cluster8</attr>
		</taxon>
		<taxon id="49220_2014.91_1.33767_103.70100">
			<date value="2014.91" direction="forwards" units="years"/>
			<attr name="location">Cluster8</attr>
		</taxon>
		<taxon id="51585_2014.94_1.33767_103.70100">
			<date value="2014.94" direction="forwards" units="years"/>
			<attr name="location">Cluster8</attr>
		</taxon>
		<taxon id="01655_2014.02_1.33767_103.70100">
			<date value="2014.02" direction="forwards" units="years"/>
			<attr name="location">Cluster8</attr>
		</taxon>
		<taxon id="05822_2015.1_1.33767_103.70100">
			<date value="2015.1" direction="forwards" units="years"/>
			<attr name="location">Cluster8</attr>
		</taxon>
		<taxon id="19890_2015.37_1.33767_103.70100">
			<date value="2015.37" direction="forwards" units="years"/>
			<attr name="location">Cluster8</attr>
		</taxon>
		<taxon id="25471_2015.48_1.33767_103.70100">
			<date value="2015.48" direction="forwards" units="years"/>
			<attr name="location">Cluster8</attr>
		</taxon>
		<taxon id="03336_2016.06_1.33767_103.70100">
			<date value="2016.06" direction="forwards" units="years"/>
			<attr name="location">Cluster8</attr>
		</taxon>
		<taxon id="04524_2016.08_1.33767_103.70100">
			<date value="2016.08" direction="forwards" units="years"/>
			<attr name="location">Cluster8</attr>
		</taxon>
		<taxon id="10310_2016.19_1.33767_103.70100">
			<date value="2016.19" direction="forwards" units="years"/>
			<attr name="location">Cluster8</attr>
		</taxon>
		<taxon id="38586_2016.73_1.33767_103.70100">
			<date value="2016.73" direction="forwards" units="years"/>
			<attr name="location">Cluster8</attr>
		</taxon>
		<taxon id="JN544410_2011.26_1.38828_103.73064">
			<date value="2011.26" direction="forwards" units="years"/>
			<attr name="location">Cluster9</attr>
		</taxon>
		<taxon id="24926_2012.45_1.38828_103.73064">
			<date value="2012.45" direction="forwards" units="years"/>
			<attr name="location">Cluster9</attr>
		</taxon>
		<taxon id="KJ806940_2013.06_1.38828_103.73064">
			<date value="2013.06" direction="forwards" units="years"/>
			<attr name="location">Cluster9</attr>
		</taxon>
		<taxon id="KJ806953_2013.08_1.38828_103.73064">
			<date value="2013.08" direction="forwards" units="years"/>
			<attr name="location">Cluster9</attr>
		</taxon>
		<taxon id="05264_2013.09_1.38828_103.73064">
			<date value="2013.09" direction="forwards" units="years"/>
			<attr name="location">Cluster9</attr>
		</taxon>
		<taxon id="14610_2013.26_1.38828_103.73064">
			<date value="2013.26" direction="forwards" units="years"/>
			<attr name="location">Cluster9</attr>
		</taxon>
		<taxon id="KM403595_2013.26_1.38828_103.73064">
			<date value="2013.26" direction="forwards" units="years"/>
			<attr name="location">Cluster9</attr>
		</taxon>
		<taxon id="16622_2013.3_1.38828_103.73064">
			<date value="2013.3" direction="forwards" units="years"/>
			<attr name="location">Cluster9</attr>
		</taxon>
		<taxon id="17608_2013.32_1.38828_103.73064">
			<date value="2013.32" direction="forwards" units="years"/>
			<attr name="location">Cluster9</attr>
		</taxon>
		<taxon id="19470_2013.36_1.38828_103.73064">
			<date value="2013.36" direction="forwards" units="years"/>
			<attr name="location">Cluster9</attr>
		</taxon>
		<taxon id="20796_2013.38_1.38828_103.73064">
			<date value="2013.38" direction="forwards" units="years"/>
			<attr name="location">Cluster9</attr>
		</taxon>
		<taxon id="21552_2013.4_1.38828_103.73064">
			<date value="2013.4" direction="forwards" units="years"/>
			<attr name="location">Cluster9</attr>
		</taxon>
		<taxon id="23089_2013.43_1.38828_103.73064">
			<date value="2013.43" direction="forwards" units="years"/>
			<attr name="location">Cluster9</attr>
		</taxon>
		<taxon id="24955_2013.45_1.38828_103.73064">
			<date value="2013.45" direction="forwards" units="years"/>
			<attr name="location">Cluster9</attr>
		</taxon>
		<taxon id="26424_2013.49_1.38828_103.73064">
			<date value="2013.49" direction="forwards" units="years"/>
			<attr name="location">Cluster9</attr>
		</taxon>
		<taxon id="27933_2013.51_1.38828_103.73064">
			<date value="2013.51" direction="forwards" units="years"/>
			<attr name="location">Cluster9</attr>
		</taxon>
		<taxon id="29838_2013.55_1.38828_103.73064">
			<date value="2013.55" direction="forwards" units="years"/>
			<attr name="location">Cluster9</attr>
		</taxon>
		<taxon id="35846_2013.66_1.38828_103.73064">
			<date value="2013.66" direction="forwards" units="years"/>
			<attr name="location">Cluster9</attr>
		</taxon>
		<taxon id="36659_2013.68_1.38828_103.73064">
			<date value="2013.68" direction="forwards" units="years"/>
			<attr name="location">Cluster9</attr>
		</taxon>
		<taxon id="43682_2013.81_1.38828_103.73064">
			<date value="2013.81" direction="forwards" units="years"/>
			<attr name="location">Cluster9</attr>
		</taxon>
		<taxon id="43888_2013.81_1.38828_103.73064">
			<date value="2013.81" direction="forwards" units="years"/>
			<attr name="location">Cluster9</attr>
		</taxon>
		<taxon id="45742_2013.85_1.38828_103.73064">
			<date value="2013.85" direction="forwards" units="years"/>
			<attr name="location">Cluster9</attr>
		</taxon>
		<taxon id="46779_2013.87_1.38828_103.73064">
			<date value="2013.87" direction="forwards" units="years"/>
			<attr name="location">Cluster9</attr>
		</taxon>
		<taxon id="49590_2013.92_1.38828_103.73064">
			<date value="2013.92" direction="forwards" units="years"/>
			<attr name="location">Cluster9</attr>
		</taxon>
		<taxon id="49996_2013.92_1.38828_103.73064">
			<date value="2013.92" direction="forwards" units="years"/>
			<attr name="location">Cluster9</attr>
		</taxon>
		<taxon id="01214_2014.02_1.38828_103.73064">
			<date value="2014.02" direction="forwards" units="years"/>
			<attr name="location">Cluster9</attr>
		</taxon>
		<taxon id="02360_2014.04_1.38828_103.73064">
			<date value="2014.04" direction="forwards" units="years"/>
			<attr name="location">Cluster9</attr>
		</taxon>
		<taxon id="03554_2014.06_1.38828_103.73064">
			<date value="2014.06" direction="forwards" units="years"/>
			<attr name="location">Cluster9</attr>
		</taxon>
		<taxon id="04059_2014.07_1.38828_103.73064">
			<date value="2014.07" direction="forwards" units="years"/>
			<attr name="location">Cluster9</attr>
		</taxon>
		<taxon id="07724_2014.13_1.38828_103.73064">
			<date value="2014.13" direction="forwards" units="years"/>
			<attr name="location">Cluster9</attr>
		</taxon>
		<taxon id="KJ806960_2014.13_1.38828_103.73064">
			<date value="2014.13" direction="forwards" units="years"/>
			<attr name="location">Cluster9</attr>
		</taxon>
		<taxon id="12753_2014.22_1.38828_103.73064">
			<date value="2014.22" direction="forwards" units="years"/>
			<attr name="location">Cluster9</attr>
		</taxon>
		<taxon id="15487_2014.28_1.38828_103.73064">
			<date value="2014.28" direction="forwards" units="years"/>
			<attr name="location">Cluster9</attr>
		</taxon>
		<taxon id="18590_2014.33_1.38828_103.73064">
			<date value="2014.33" direction="forwards" units="years"/>
			<attr name="location">Cluster9</attr>
		</taxon>
		<taxon id="24357_2014.44_1.38828_103.73064">
			<date value="2014.44" direction="forwards" units="years"/>
			<attr name="location">Cluster9</attr>
		</taxon>
		<taxon id="27697_2014.5_1.38828_103.73064">
			<date value="2014.5" direction="forwards" units="years"/>
			<attr name="location">Cluster9</attr>
		</taxon>
		<taxon id="31901_2014.57_1.38828_103.73064">
			<date value="2014.57" direction="forwards" units="years"/>
			<attr name="location">Cluster9</attr>
		</taxon>
		<taxon id="31532_2014.57_1.38828_103.73064">
			<date value="2014.57" direction="forwards" units="years"/>
			<attr name="location">Cluster9</attr>
		</taxon>
		<taxon id="32544_2014.59_1.38828_103.73064">
			<date value="2014.59" direction="forwards" units="years"/>
			<attr name="location">Cluster9</attr>
		</taxon>
		<taxon id="33558_2014.61_1.38828_103.73064">
			<date value="2014.61" direction="forwards" units="years"/>
			<attr name="location">Cluster9</attr>
		</taxon>
		<taxon id="36856_2014.67_1.38828_103.73064">
			<date value="2014.67" direction="forwards" units="years"/>
			<attr name="location">Cluster9</attr>
		</taxon>
		<taxon id="40256_2014.74_1.38828_103.73064">
			<date value="2014.74" direction="forwards" units="years"/>
			<attr name="location">Cluster9</attr>
		</taxon>
		<taxon id="41781_2014.76_1.38828_103.73064">
			<date value="2014.76" direction="forwards" units="years"/>
			<attr name="location">Cluster9</attr>
		</taxon>
		<taxon id="44647_2014.81_1.38828_103.73064">
			<date value="2014.81" direction="forwards" units="years"/>
			<attr name="location">Cluster9</attr>
		</taxon>
		<taxon id="45994_2014.83_1.38828_103.73064">
			<date value="2014.83" direction="forwards" units="years"/>
			<attr name="location">Cluster9</attr>
		</taxon>
		<taxon id="47668_2014.87_1.38828_103.73064">
			<date value="2014.87" direction="forwards" units="years"/>
			<attr name="location">Cluster9</attr>
		</taxon>
		<taxon id="48842_2014.89_1.38828_103.73064">
			<date value="2014.89" direction="forwards" units="years"/>
			<attr name="location">Cluster9</attr>
		</taxon>
		<taxon id="53867_2014.98_1.38828_103.73064">
			<date value="2014.98" direction="forwards" units="years"/>
			<attr name="location">Cluster9</attr>
		</taxon>
		<taxon id="31028_2015.6_1.38828_103.73064">
			<date value="2015.6" direction="forwards" units="years"/>
			<attr name="location">Cluster9</attr>
		</taxon>
		<taxon id="02729_2016.04_1.38828_103.73064">
			<date value="2016.04" direction="forwards" units="years"/>
			<attr name="location">Cluster9</attr>
		</taxon>
		<taxon id="07792_2016.13_1.38828_103.73064">
			<date value="2016.13" direction="forwards" units="years"/>
			<attr name="location">Cluster9</attr>
		</taxon>
		<taxon id="09778_2016.17_1.38828_103.73064">
			<date value="2016.17" direction="forwards" units="years"/>
			<attr name="location">Cluster9</attr>
		</taxon>
		<taxon id="44259_2016.85_1.38828_103.73064">
			<date value="2016.85" direction="forwards" units="years"/>
			<attr name="location">Cluster9</attr>
		</taxon>
		<taxon id="48555_2016.92_1.38828_103.73064">
			<date value="2016.92" direction="forwards" units="years"/>
			<attr name="location">Cluster9</attr>
		</taxon>
		<taxon id="51583_2016.98_1.38828_103.73064">
			<date value="2016.98" direction="forwards" units="years"/>
			<attr name="location">Cluster9</attr>
		</taxon>
		<taxon id="49842_2011.92_1.44044_103.81030">
			<date value="2011.92" direction="forwards" units="years"/>
			<attr name="location">Cluster10</attr>
		</taxon>
		<taxon id="14789_2012.26_1.44044_103.81030">
			<date value="2012.26" direction="forwards" units="years"/>
			<attr name="location">Cluster10</attr>
		</taxon>
		<taxon id="21285_2012.4_1.44044_103.81030">
			<date value="2012.4" direction="forwards" units="years"/>
			<attr name="location">Cluster10</attr>
		</taxon>
		<taxon id="11372_2013.21_1.44044_103.81030">
			<date value="2013.21" direction="forwards" units="years"/>
			<attr name="location">Cluster10</attr>
		</taxon>
		<taxon id="15296_2013.28_1.44044_103.81030">
			<date value="2013.28" direction="forwards" units="years"/>
			<attr name="location">Cluster10</attr>
		</taxon>
		<taxon id="17981_2013.32_1.44044_103.81030">
			<date value="2013.32" direction="forwards" units="years"/>
			<attr name="location">Cluster10</attr>
		</taxon>
		<taxon id="17168_2013.32_1.44044_103.81030">
			<date value="2013.32" direction="forwards" units="years"/>
			<attr name="location">Cluster10</attr>
		</taxon>
		<taxon id="19535_2013.36_1.44044_103.81030">
			<date value="2013.36" direction="forwards" units="years"/>
			<attr name="location">Cluster10</attr>
		</taxon>
		<taxon id="19499_2013.36_1.44044_103.81030">
			<date value="2013.36" direction="forwards" units="years"/>
			<attr name="location">Cluster10</attr>
		</taxon>
		<taxon id="21404_2013.4_1.44044_103.81030">
			<date value="2013.4" direction="forwards" units="years"/>
			<attr name="location">Cluster10</attr>
		</taxon>
		<taxon id="25445_2013.47_1.44044_103.81030">
			<date value="2013.47" direction="forwards" units="years"/>
			<attr name="location">Cluster10</attr>
		</taxon>
		<taxon id="27886_2013.51_1.44044_103.81030">
			<date value="2013.51" direction="forwards" units="years"/>
			<attr name="location">Cluster10</attr>
		</taxon>
		<taxon id="32281_2013.6_1.44044_103.81030">
			<date value="2013.6" direction="forwards" units="years"/>
			<attr name="location">Cluster10</attr>
		</taxon>
		<taxon id="34576_2013.64_1.44044_103.81030">
			<date value="2013.64" direction="forwards" units="years"/>
			<attr name="location">Cluster10</attr>
		</taxon>
		<taxon id="40422_2013.75_1.44044_103.81030">
			<date value="2013.75" direction="forwards" units="years"/>
			<attr name="location">Cluster10</attr>
		</taxon>
		<taxon id="41676_2013.77_1.44044_103.81030">
			<date value="2013.77" direction="forwards" units="years"/>
			<attr name="location">Cluster10</attr>
		</taxon>
		<taxon id="KJ806956_2013.77_1.44044_103.81030">
			<date value="2013.77" direction="forwards" units="years"/>
			<attr name="location">Cluster10</attr>
		</taxon>
		<taxon id="41942_2013.77_1.44044_103.81030">
			<date value="2013.77" direction="forwards" units="years"/>
			<attr name="location">Cluster10</attr>
		</taxon>
		<taxon id="41107_2013.77_1.44044_103.81030">
			<date value="2013.77" direction="forwards" units="years"/>
			<attr name="location">Cluster10</attr>
		</taxon>
		<taxon id="45053_2013.85_1.44044_103.81030">
			<date value="2013.85" direction="forwards" units="years"/>
			<attr name="location">Cluster10</attr>
		</taxon>
		<taxon id="50893_2013.94_1.44044_103.81030">
			<date value="2013.94" direction="forwards" units="years"/>
			<attr name="location">Cluster10</attr>
		</taxon>
		<taxon id="02065_2014.04_1.44044_103.81030">
			<date value="2014.04" direction="forwards" units="years"/>
			<attr name="location">Cluster10</attr>
		</taxon>
		<taxon id="02083_2014.04_1.44044_103.81030">
			<date value="2014.04" direction="forwards" units="years"/>
			<attr name="location">Cluster10</attr>
		</taxon>
		<taxon id="04313_2014.07_1.44044_103.81030">
			<date value="2014.07" direction="forwards" units="years"/>
			<attr name="location">Cluster10</attr>
		</taxon>
		<taxon id="06340_2014.11_1.44044_103.81030">
			<date value="2014.11" direction="forwards" units="years"/>
			<attr name="location">Cluster10</attr>
		</taxon>
		<taxon id="KJ806963_2014.13_1.44044_103.81030">
			<date value="2014.13" direction="forwards" units="years"/>
			<attr name="location">Cluster10</attr>
		</taxon>
		<taxon id="17980_2014.31_1.44044_103.81030">
			<date value="2014.31" direction="forwards" units="years"/>
			<attr name="location">Cluster10</attr>
		</taxon>
		<taxon id="20840_2014.37_1.44044_103.81030">
			<date value="2014.37" direction="forwards" units="years"/>
			<attr name="location">Cluster10</attr>
		</taxon>
		<taxon id="23298_2014.43_1.44044_103.81030">
			<date value="2014.43" direction="forwards" units="years"/>
			<attr name="location">Cluster10</attr>
		</taxon>
		<taxon id="23333_2014.43_1.44044_103.81030">
			<date value="2014.43" direction="forwards" units="years"/>
			<attr name="location">Cluster10</attr>
		</taxon>
		<taxon id="29095_2014.54_1.44044_103.81030">
			<date value="2014.54" direction="forwards" units="years"/>
			<attr name="location">Cluster10</attr>
		</taxon>
		<taxon id="29243_2014.54_1.44044_103.81030">
			<date value="2014.54" direction="forwards" units="years"/>
			<attr name="location">Cluster10</attr>
		</taxon>
		<taxon id="31648_2014.57_1.44044_103.81030">
			<date value="2014.57" direction="forwards" units="years"/>
			<attr name="location">Cluster10</attr>
		</taxon>
		<taxon id="31726_2014.57_1.44044_103.81030">
			<date value="2014.57" direction="forwards" units="years"/>
			<attr name="location">Cluster10</attr>
		</taxon>
		<taxon id="32469_2014.59_1.44044_103.81030">
			<date value="2014.59" direction="forwards" units="years"/>
			<attr name="location">Cluster10</attr>
		</taxon>
		<taxon id="34355_2014.63_1.44044_103.81030">
			<date value="2014.63" direction="forwards" units="years"/>
			<attr name="location">Cluster10</attr>
		</taxon>
		<taxon id="36080_2014.67_1.44044_103.81030">
			<date value="2014.67" direction="forwards" units="years"/>
			<attr name="location">Cluster10</attr>
		</taxon>
		<taxon id="38043_2014.7_1.44044_103.81030">
			<date value="2014.7" direction="forwards" units="years"/>
			<attr name="location">Cluster10</attr>
		</taxon>
		<taxon id="50579_2014.93_1.44044_103.81030">
			<date value="2014.93" direction="forwards" units="years"/>
			<attr name="location">Cluster10</attr>
		</taxon>
		<taxon id="19861_2015.37_1.44044_103.81030">
			<date value="2015.37" direction="forwards" units="years"/>
			<attr name="location">Cluster10</attr>
		</taxon>
		<taxon id="23504_2015.44_1.44044_103.81030">
			<date value="2015.44" direction="forwards" units="years"/>
			<attr name="location">Cluster10</attr>
		</taxon>
		<taxon id="25074_2015.48_1.44044_103.81030">
			<date value="2015.48" direction="forwards" units="years"/>
			<attr name="location">Cluster10</attr>
		</taxon>
		<taxon id="26159_2015.5_1.44044_103.81030">
			<date value="2015.5" direction="forwards" units="years"/>
			<attr name="location">Cluster10</attr>
		</taxon>
		<taxon id="30995_2015.58_1.44044_103.81030">
			<date value="2015.58" direction="forwards" units="years"/>
			<attr name="location">Cluster10</attr>
		</taxon>
		<taxon id="37104_2015.71_1.44044_103.81030">
			<date value="2015.71" direction="forwards" units="years"/>
			<attr name="location">Cluster10</attr>
		</taxon>
		<taxon id="50358_2015.96_1.44044_103.81030">
			<date value="2015.96" direction="forwards" units="years"/>
			<attr name="location">Cluster10</attr>
		</taxon>
		<taxon id="07083_2016.13_1.44044_103.81030">
			<date value="2016.13" direction="forwards" units="years"/>
			<attr name="location">Cluster10</attr>
		</taxon>
		<taxon id="13087_2016.25_1.44044_103.81030">
			<date value="2016.25" direction="forwards" units="years"/>
			<attr name="location">Cluster10</attr>
		</taxon>
		<taxon id="23746_2016.44_1.44044_103.81030">
			<date value="2016.44" direction="forwards" units="years"/>
			<attr name="location">Cluster10</attr>
		</taxon>
	</taxa>

	<!-- The sequence alignment (each sequence refers to a taxon above).         -->
	<!-- ntax=792 nchar=1430                                                     -->
	<alignment id="alignment" dataType="nucleotide">
		<sequence>
			<taxon idref="JN544407_2011.28_1.30191_103.86296"/>
			ATGCGGTGCGTGGGAATAGGCAACAGAGACTTCGTTGAAGGACTGTCAGGAGCAACATGGGTGGATGTGGTACTGGAGCATGGAAGCTGTGTCACCACCATGGCAAAAAATAAACCAACATTGGACATTGAACTCTTGAAGACGGAGGTCACGAACCCTGCCGTCTTGCGCAAACTGTGCATTGAAGCTAAAATATCAAACACCACTACCGATTCAAGATGTCCAACACAAGGAGAAGCTACACTGGTGGAAGAACAAGACGCGAACTTTGTGTGTCGACGAACATTCGTGGACAGAGGCTGGGGTAATGGTTGTGGACTATTCGGGAAGGGAAGCTTACTAACGTGTGCTAAGTTTAAGTGTGTGACAAAACTTGAAGGAAAGACAGTTCAATATGAAAACTTAAAATATTCGGTGATAGTCACTGTCCACACTGGGGACCAGCACCAGGTAGGAAATGAGACTACAGAACATGGAACAATTGCAACCATAACACCTCAAGCTCCCACGTCGGAAATACAGCTGACTGACTACGGAGCCCTTACATTGGACTGCTCACCTAGAACAGGGCTGGACTTTAATGAGATGGTGCTGTTGACAATGAAAGAAAAATCATGGCTTGTCCACAAACAATGGTTTCTAGACTTACCATTGCCTTGGACCTCGGGGGCTTCAACATCTCAAGAGACTTGGAACAGACAAGATCTGTTGGTCACATTCAAGACAGCTCATGCAAAGAAGCAGGAAGTAGTCGTACTGGGGTCACAAGAAGGAGCAATGCACACTGCGTTGACTGGGGCGACAGAAATCCAGACGTCAGGAACGACGACAATCTTCGCAGGACACCTGAAATGTAGACTAAAAATGGATAAACTGACTCTAAAAGGGGTGTCATATGTGATGTGCACAGGCTCATTTAAGCTAGAGAAGGAAGTGGCTGAGACCCAGCATGGAACTGTCCTAGTGCAGGTTAAATATGAAGGAACAGATGCACCATGCAAGATTCCAATTTCAACCCAAGATGAGAAAGGAGTGACCCAGAATGGGAGATTGATAACAGCCAATCCCATAGTTACTGACAAAGAAAAACCAGTCAACATTGAAACAGAACCACCCTTTGGTGAGAGCTACATCGTGATAGGGGCGGGTGAAAAAGCTTTGAAACTAAGCTGGTTCAAGAAAGGAAGCAGCATAGGGAAAATGTTCGAAGCCACCGCCCGAGGAGCACGAAGGATGGCTATCCTGGGAGACACAGCATGGGACTTCGGTTCCATAGGAGGGGTGTTCACATCTGTGGGAAAATTGGTACACCAGGTTTTTGGAACCGCATATGGGGTCCTGTTCAGCGGTGTTTCTTGGACCATGAAAATAGGAATAGGGATTCTGCTGACATGGCTAGGATTGAATTCAAGGAGCACGTCACTCTCGAT
		</sequence>
		<sequence>
			<taxon idref="02239_2012.04_1.30191_103.86296"/>
			ATGCGGTGCGTGGGAATAGGCAACAGAGACTTCGTTGAAGGACTGTCAGGAGCAACATGGGTGGATGTGGTACTGGAGCATGGAAGCTGTGTCACCACCATGGCAAAAAATAAACCAACATTGGACATTGAACTCTTGAAGACGGAGGTCACGAACCCTGCCGTCTTGCGCAAACTGTGCATTGAAGCTAAAATATCAAACACCACTACCGATTCAAGATGTCCAACACAAGGAGAAGCTACACTGGTGGAAGAACAAGACGCGAACTTTGTGTGTCGACGAACATTCGTGGACAGAGGCTGGGGTAATGGTTGTGGACTATTCGGGAAGGGAAGCTTACTAACGTGTGCTAAGTTTAAGTGTGTGACAAAACTTGAAGGAAAGACAGTTCAATATGAAAACTTAAAATATTCGGTGATAGTCACTGTCCACACTGGGGACCAGCACCAGGTAGGAAATGAGACTACAGAACATGGAACAATTGCAACCATAACACCTCAAGCTCCCACGTCGGAAATACAGCTGACTGACTACGGAGCCCTTACATTGGACTGCTCACCTAGAACAGGGCTGGACTTTAATGAGATGGTGCTGTTGACAATGAAAGAAAAATCATGGCTTGTCCACAAACAATGGTTTCTAGACTTACCATTGCCTTGGACCTCGGGGGCTTCAACATCTCAAGAGACTTGGAACAGACAAGATCTGTTGGTCACATTCAAGACAGCTCATGCAAAGAAGCAGGAAGTAGTCGTACTGGGGTCACAAGAAGGAGCAATGCACACTGCGTTGACTGGGGCGACAGAAATCCAGACGTCAGGAACGACGACAATCTTCGCAGGACACCTGAAATGTAGACTAAAAATGGATAAACTGACTCTAAAAGGGGTGTCATATGTGATGTGCACAGGCTCATTTAAGCTAGAGAAGGAAGTGGCTGAGACCCAGCATGGAACTGTCCTAGTGCAGGTTAAATATGAAGGAACAGATGCACCATGCAAGATTCCAATTTCAACCCAAGATGAGAAAGGAGTGACCCAGAATGGGAGATTGATAACAGCCAATCCCATAGTTACTGACAAAGAAAAACCAGTCAACATTGAAACAGAACCACCCTTTGGTGAGAGCTACATCGTGATAGGGGCGGGTGAAAAAGCTTTGAAACTAAGCTGGTTCAAGAAAGGAAGCAGCATAGGGAAAATGTTCGAAGCCACCGCCCGAGGAGCACGAAGGATGGCTATCCTGGGAGACACAGCATGGGACTTCGGTTCCATAGGAGGGGTGTTCACATCTGTGGGAAAATTGGTACACCAGGTTTTTGGAACCGCATATGGGGTCCTGTTCAGCGGTGTTTCTTGGACCATGAAAATAGGAATAGGGATTCTGCTGACATGGCTAGGATTGAATTCAAGGAGCACGTCACTCTCGAT
		</sequence>
		<sequence>
			<taxon idref="25394_2012.47_1.30191_103.86296"/>
			ATGCGGTGCGTGGGAATAGGCAACAGAGACTTCGTTGAAGGACTGTCAGGAGCAACATGGGTGGATGTGGTACTGGAGCATGGAAGCTGTGTCACCACCATGGCAAAAAATAAACCAACATTGGACATTGAACTCTTGAAGACGGAGGTCACGAACCCTGCCGTCTTGCGCAAACTGTGCATTGAAGCTAAAATATCAAACACCACTACCGATTCAAGATGTCCAACACAAGGAGAAGCTACACTGGTGGAAGAACAAGACGCGAACTTTGTGTGTCGACGAACATTCGTGGACAGAGGCTGGGGTAATGGTTGTGGACTATTCGGGAAGGGAAGCTTACTAACGTGTGCTAAGTTTAAGTGTGTGACAAAACTTGAAGGAAAGACAGTTCAATATGAAAACTTAAAATATTCGGTGATAGTCACTGTCCACACTGGGGACCAGCATCAGGTAGGAAATGAGACTACAGAACATGGAACAATTGCAACCATAACACCTCAAGCTCCCACGTCGGAAATACAGCTGACTGACTACGGAGCCCTTACATTGGACTGCTCACCTAGAACAGGGCTGGACTTTAATGAGATGGTGCTGTTGACAATGAAAGAAAAATCATGGCTTGTCCACAAACAATGGTTTCTAGACTTACCATTGCCTTGGACCTCGGGGGCTTCAACATCTCAAGAGACTTGGAACAGACAAGATCTGTTGGTCACATTCAAGACAGCTCATGCAAAGAAGCAGGAAGTAGTCGTACTGGGGTCACAAGAAGGAGCAATGCACACTGCGTTGACTGGGGCGACAGAAATCCAGACGTCAGGAACGACGACAATCTTCGCAGGACACCTGAAATGTAGACTAAAAATGGATAAACTGACTCTAAAAGGGGTGTCATATGTGATGTGCACAGGCTCATTTAAGCTAGAGAAGGAAGTGGCTGAGACCCAGCATGGAACTGTCCTAGTGCAGGTTAAGTATGAAGGAACAGATGCACCATGCAAGATTCCAATTTCAACCCAAGATGAGAAAGGAGTGACCCAGAATGGGAGATTGATAACAGCCAATCCCATAGTTACTGACAAAGAAAAACCAGTCAACATTGAAACAGAACCACCCTTTGGTGAGAGCTACATCGTGATAGGGGCGGGTGAAAAAGCTTTGAAACTAAGCTGGTTCAAGAAAGGAAGCAGCATAGGGAAAATGTTCGAAGCCACCGCCCGAGGAGCACGAAGGATGGCTATCCTGGGAGACACAGCATGGGACTTCGGTTCCATAGGAGGGGTGTTCACATCTGTGGGAAAATTGGTACACCAGGTTTTTGGAACCGCATATGGGGTCCTGTTCAGCGGTGTTTCTTGGACCATGAAAATAGGAATAGGGATTCTGCTGACATGGCTAGGATTGAATTCAAGGAGCACGTCACTCTCGAT
		</sequence>
		<sequence>
			<taxon idref="KJ806934_2012.77_1.30191_103.86296"/>
			ATGCGATGCGTGGGAATAGGCAGCAGGGACTTCGTGGAAGGACTGTCAGGAGCAACTTGGGTAGATGTGGTGCTGGAACATGGAAGTTGCGTCACTACCATGGCAAAAGACAAACCAACATTGGACATTGAACTCTTGAAGACGGAAGTCACAAACCCTGCCGTCCTGCGCAAACTGTGCATTGAAGCTAAAATATCAAACACCACCACCGACTCAAGATGTCCAACACAAGGAGAAGCCACACTGGTGGAAGAACAAGACGCGAACTTTGTGTGTCGACGAACGTTTGTGGACAGAGGCTGGGGCAATGGCTGTGGGCTCTTCGGAAAAGGAAGCCTTATAACGTGTGCTAAGTTCAAGTGTGTGACAAAACTGGAAGGAAAAATAGTTCAATATGAAAACTTGAAATATTCAGTAATAGTCACCGTCCACACTGGAGACCAGCACCAAGTGGGAAATGAAAGCACAGAACATGGGACAACTGCAACTATAACACCTCAAGCTCCTACGACGGAAATACAGCTGACCGACTACGGAGCTCTTACATTGGATTGTTCACCTAGAACAGGACTAGACTTTAATGAAATGGTGTTGTTGACAATGAAAGAAAAGTCATGGCTAGTTCACAAACAATGGTTTCTAGACCTACCACTGCCTTGGACCTCGGGAGCTTCAACATCACAAGAAACTTGGAACAGACAAGATTTGCTGGTGACATTTAAGACAGCTCATGCAAAGAAGCAGGAAGTAGTCGTACTAGGATCACAAGAAGGAGCAATGCACACTGCGTTGACCGGAGCGACAGAAATCCAAACGTCTGGAACGACAACGATTTTTGCAGGACACTTGAAATGTAGACTAAAGATGGACAAACTGACTCTAAAAGGGATGTCATATGTGATGTGCACAGGCTCATTCAAGCTAGAGAAAGAAGTGGCTGAGACCCAGCATGGAACCGTTCTAGTGCAGATTAAATACGAAGGAACAGATGCACCATGCAAGATCCCTTTTTCGACCCAAGATGAAAAGGGAGTAACCCAGAATGGGAGATTGATAACAGCCAACCCCATAGTCACTGACAAAGAAAAACCAGTCAACATTGAGGCAGAACCGCCTTTTGGTGAGAGTTACATCGTGATAGGAGCAGGTGAAAAAGCTTTGAAACTGAGCTGGTTCAAGAAAGGAAGCAGCATAGGGAAAATGTTTGAGGCAACTGCCAGAGGAGCACGAAGGATGGCCATACTGGGAGACACCGCATGGGACTTTGGTTCTATAGGAGGAGTGTTCACGTCTGTTGGAAAATTAGTACACCAGATTTTTGGAACTGCATATGGAGTTTTGTTCAGTGGTGTTTCCTGGACCATGAAAATAGGAATAGGGGTTCTGCTGACATGGCTAGGATTAAACTCAAGGAGCGCGTCACTTTCGAT
		</sequence>
		<sequence>
			<taxon idref="44692_2012.83_1.30191_103.86296"/>
			ATGCGATGTGTGGGAATAGGCAACAGAGACTTCGTTGAAGGACTGTCAGGAGCAACATGGGTGGATGTGGTACTGGAGCATGGAAGCTGCGTCACCACCATGGCAAAAAATAAACCAACATTGGACATTGAACTCTTGAAGACGGAGGTCACGAACCCTGCCGTCTTGCGCAAACTGTGCATTGAAGCTAAAATATCAAACACCACTACCGATTCAAGATGTCCAACACAAGGAGAAGCTACACTGGTGGAAGAACAAGACGCGAACTTTGTGTGTCGACGAACATTCGTGGACAGAGGCTGGGGTAATGGTTGTGGACTATTCGGGAAGGGAAGCTTACTAACGTGTGCTAAGTTTAAGTGTGTGACAAAACTTGAAGGAAAGATAGTTCAATATGAAAACTTAAAATATTCGGTGATAGTCACTGTCCACACTGGGGACCAGCACCAGGTAGGAAATGAGACTACAGAACATGGAACAATTGCAACCATAACACCTCAAGCTCCCACATCGGAAATACAGCTGACTGACTACGGAGCCCTTACATTGGACTGCTCACCTAGAACAGGGCTGGACTTTAATGAGATGGTGCTGTTGACAATGAAAGAAAAATCATGGCTTGTCCACAAACAATGGTTTCTAGACTTACCATTGCCTTGGACCTCGGGGGCTTCAACATCTCAAGAGACTTGGAACAGACAAGATCTGCTGGTCACATTTAAGACAGCTCATGCAAAGAAGCAGGAAGTAGTCGTACTGGGGTCACAAGAAGGAGCAATGCACACTGCGTTGACTGGGGCGACAGAAATCCAGACGTCAGGAACGACGACAATCTTCGCAGGACACCTGAAATGTAGACTAAAAATGGATAAACTGACTTTAAAAGGGGTGTCATATGTGATGTGCACAGGCTCATTTAAGCTAGAGAAGGAAGTGGCTGAGACCCAGCATGGAACTGTCCTAGTGCAGGTTAAATATGAAGGAACAGATGCACCATGCAAGATTCCAATTTCAACCCAAGATGAGAAAGGAGTGACCCAGAATGGGAGATTGATAACAGCCAATCCCATAGTTACTGACAAAGAAAAACCAGTCAACATTGAAACAGAACCACCCTTTGGTGAGAGCTACATCGTGATAGGGGCGGGTGAAAAAGCTTTGAAACTAAGCTGGTTCAAGAAAGGAAGCAGCATAGGGAAAATGTTCGAAGCCACCGCCCGAGGAGCACGAAGGATGGCTATCCTGGGAGACACAGCATGGGACTTCGGTTCCATAGGAGGGGTGTTCACATCTGTGGGAAAATTGGTACACCAGGTTTTTGGAACCGCATATGGGGTCTTGTTCAGCGGTGTTTCCTGGACCATGAAAATAGGAATAGGGGTTCTGCTGACATGGCTAGGATTGAATTCAAGGAGCACGTCACTCTCGAT
		</sequence>
		<sequence>
			<taxon idref="49460_2012.92_1.30191_103.86296"/>
			ATGCGATGCGTGGGAATAGGCAACAGAGACTTCGTTGAAGGACTGTCAGGAGCAACATGGGTGGATGTGGTACTGGAGCATGGAAGCTGTGTCACCACCATGGCAAAGAATAAACCAACATTGGACATTGAACTCTTGAAGACGGAGGTCACGAACCCTGCCGTCTTGCGCAAACTGTGCATTGAAGCTAAAATATCAAACACCACCACCGATTCAAGATGTCCAACACAAGGAGAAGCTACACTGGTGGAAGAACAAGACGCGAACTTTGTGTGTCGACGAACATTCGTGGACAGAGGCTGGGGTAATGGTTGTGGACTATTCGGGAAGGGAAGCTTACTAACGTGTGCTAAGTTTAAGTGTGTGACAAAACTTGAAGGAAAGATAGTTCAATATGAAAACTTAAAATATTCGGTGATAGTCACTGTCCACACTGGGGACCAGCACCAGGTAGGAAATGAGACTACAGAACATGGAACAATTGCAACCATAACACCTCAAGCTCCCACGTCGGAAATACAGCTGACTGACTACGGAGCCCTTACATTGGACTGCTCACCTAGAACAGGGCTGGACTTTAATGAGATGGTGCTGTTGACAATGAAAGAAAAATCATGGCTTGTCCACAAACAATGGTTTCTAGACTTACCATTGCCTTGGACCTCGGGGGCTTCAACATCTCAAGAGACTTGGAACAGACAAGATCTGCTGGTCACATTTAAGACAGCTCATGCAAAGAAGCAGGAAGTAGTCGTACTGGGGTCACAAGAAGGAGCAATGCACACTGCGTTGACTGGGGCGACAGAAATCCAGACGTCAGGAACGACGACAATCTTCGCAGGACACCTGAAATGTAGACTAAAAATGGATAAACTGACTTTAAAAGGGGTGTCATATGTGATGTGCACAGGCTCATTTAAGCTAGAGAAGGAAGTGGCTGAGACCCAGCATGGAACTGTCCTAGTGCAGGTTAAATATGAAGGAACAGATGCACCATGCAAGATTCCAATTTCAACCCAAGATGAGAAAGGAGTGACCCAGAATGGGAGATTGATAACAGCCAATCCCATAGTTACTGACAAAGAAAAACCAGTCAACATTGAAACAGAACCACCCTTTGGTGAGAGCTACATCGTGATAGGGGCGGGTGAAAAAGCTTTGAAACTAAGCTGGTTCAAGAAAGGAAGCAGCATAGGGAAAATGTTCGAAGCCACCGCCCGAGGAGCACGAAGGATGGCTATCCTGGGAGACACAGCATGGGACTTCGGTTCCATAGGAGGGGTGTTCACATCTGTGGGAAAATTGGTACACCAGGTTTTTGGAACCGCATATGGGGTCCTGTTCAGCGGTGTTTCTTGGACCATGAAAATAGGAATAGGGATTCTGCTGACATGGCTAGGATTGAATTCAAGGAGCACGTCACTCTCGAT
		</sequence>
		<sequence>
			<taxon idref="49862_2012.92_1.30191_103.86296"/>
			ATGCGATGCGTGGGAATAGGCAACAGAGACTTCGTTGAAGGACTGTCAGGAGCAACATGGGTGGATGTGGTACTGGAGCATGGAAGCTGTGTCACCACCATGGCAAAGAATAAACCAACATTGGACATTGAACTCTTGAAGACGGAGGTCACGAACCCTGCCGTCTTGCGCAAACTGTGCATTGAAGCTAAAATATCAAACACCACCACCGATTCAAGATGTCCAACACAAGGAGAAGCTACACTGGTGGAAGAACAAGACGCGAACTTTGTGTGTCGACGAACATTCGTGGACAGAGGCTGGGGTAATGGTTGTGGACTATTCGGGAAGGGAAGCTTACTAACGTGTGCTAAGTTTAAGTGTGTGACAAAACTTGAAGGAAAGATAGTTCAATATGAAAACTTAAAATATTCGGTGATAGTCACTGTCCACACTGGGGACCAGCACCAGGTAGGAAATGAGACTACAGAACATGGAACAATTGCAACCATAACACCTCAAGCTCCCACGTCGGAAGTACAGCTGACTGACTACGGAGCCCTTACATTGGACTGCTCACCTAGAACAGGGCTGGACTTTAATGAGATGGTGCTGTTGACAATGAAAGAAAAATCATGGCTTGTCCACAAACAATGGTTTCTAGACTTACCATTGCCTTGGACCTCGGGGGCTTCAACATCTCAAGAGACTTGGAACAGACAAGATCTGCTGGTCACATTTAAGACAGCTCATGCAAAGAAGCAGGAAGTAGTCGTACTGGGGTCACAAGAAGGAGCAATGCACACTGCGTTGACTGGGGCGACAGAAATCCAGACGTCAGGAACGACGACAATCTTCGCAGGACACCTGAAATGTAGACTAAAAATGGATAAACTGACTTTAAAAGGGGTGTCATATGTGATGTGCACAGGCTCATTTAAGCTAGAGAAGGAAGTGGCTGAGACCCAGCATGGAACTGTCCTAGTGCAGGTTAAATATGAAGGAACAGATGCACCATGCAAGATTCCAATTTCAACCCAAGATGAGAAAGGAGTGACCCAGAATGGGAGATTGATAACAGCCAATCCCATAGTCACTGACAAAGAAAAACCAGTCAACATTGAAACAGAACCACCCTTTGGTGAGAGCTACATCGTGATAGGGGCGGGTGAAAAAGCTTTGAAACTAAGCTGGTTCAAGAAAGGAAGCAGCATAGGGAAAATGTTCGAAGCCACCGCCCGAGGAGCACGAAGGATGGCTATCCTGGGAGACACAGCATGGGACTTCGGTTCCATAGGAGGGGTGTTCACATCTGTGGGAAAATTGGTACACCAGGTTTTTGGAACCGCATATGGGGTCCTGTTCAGCGGTGTTTCTTGGACCATGAAAATAGGAATAGGGATTCTGCTGACATGGCTAGGATTGAATTCAAGGAGCACGTCACTCTCGAT
		</sequence>
		<sequence>
			<taxon idref="KJ806936_2012.96_1.30191_103.86296"/>
			ATGCGATGCGTGGGAATAGGCAACAGAGACTTCGTTGAAGGACTGTCAGGAGCAACATGGGTGGATGTGGTACTGGAGCATGGAAGCTGTGTCACCACCATGGCAAAGAATAAACCAACATTGGACATTGAACTCTTGAAGACGGAGGTCACGAACCCTGCCGTCTTGCGCAAACTGTGCATTGAAGCTAAAATATCAAACACCACCACCGATTCAAGATGTCCAACACAAGGAGAAGCTACACTGGTGGAAGAACAAGACGCGAACTTTGTGTGTCGACGAACATTCGTGGACAGAGGCTGGGGTAATGGTTGTGGACTATTCGGGAAGGGAAGCTTACTAACGTGTGCTAAGTTTAAGTGTGTGACAAAACTTGAAGGAAAGATAGTTCAATATGAAAACTTAAAATATTCGGTGATAGTCACTGTCCACACTGGGGACCAGCACCAGGTAGGAAATGAGACTACAGAACATGGAACAATTGCAACCATAACACCTCAAGCTCCCACGTCGGAAATACAGCTGACTGACTACGGAGCCCTTACATTGGACTGCTCACCTAGAACAGGGCTGGACTTTAATGAGATGGTGCTGTTGACAATGAAAGAAAAATCATGGCTTGTCCACAAACAATGGTTTCTAGACTTACCATTGCCTTGGACCTCGGGGGCTTCAACATCTCAAGAGACTTGGAACAGACAAGATCTGCTGGTCACATTTAAGACAGCTCATGCAAAGAAGCAGGAAGTAGTCGTACTGGGGTCACAAGAAGGAGCAATGCACACTGCGTTGACTGGGGCGACAGAAATCCAGACGTCAGGAACGACGACAATCTTCGCAGGACACGTGAAATGTAGACTAAAAATGGATAAACTGACTTTAAAAGGGGTGTCATATGTGATGTGCACAGGCTCATTTAAGCTAGAGAAGGAAGTGGCTGAGACCCAGCATGGAACTGTCCTAGTGCAGGTTAAATATGAAGGAACAGATGCACCATGCAAGATTCCAATTTCAACCCAAGATGAGAAAGGAGTGACCCAGAATGGGAGATTGATAACAGCCAATCCCATAGTTACTGACAAAGAAAAACCAGTCAACATTGAAACAGAACCACCCTTTGGTGAGAGCTACATCGTGATAGGGGCGGGTGAAAAAGCTTTGAAACTAAGCTGGTTCAAGAAAGGAAGCAGCATAGGGAAAATGTTCGAAGCCACCGCCCGAGGAGCACGAAGGATGGCTATCCTGGGAGACACAGCATGGGACTTCGGTTCCATAGGAGGGGTGTTCACATCTGTGGGAAAATTGGTACACCAGGTTTTTGGAACCGCATATGGGGTCCTGTTCAGCGGTGTTTCTTGGACCATGAAAATAGGAATAGGGATTCTGCTGACATGGCTAGGATTGAATTCAAGGAGCACGTCACTCTCGAT
		</sequence>
		<sequence>
			<taxon idref="04564_2013.08_1.30191_103.86296"/>
			ATGCGATGCGTGGGAATAGGCAACAGAGACTTCGTTGAAGGACTGTCAGGAGCAACATGGGTGGATGTGGTACTGGAGCATGGAAGCTGTGTCACCACCATGGCAAAGAATAAACCAACATTGGACATTGAACTCTTGAAGACGGAGGTCACGAACCCTGCCGTCTTGCGCAAACTGTGCATTGAAGCTAAAATATCAAACACCACCACCGATTCAAGATGTCCAACACAAGGAGAAGCTACACTGGTGGAAGAACAAGACGCGAACTTTGTGTGTCGACGAACATTCGTGGACAGAGGCTGGGGTAATGGTTGTGGACTATTCGGGAAGGGAAGCTTACTAACGTGTGCTAAGTTTAAGTGTGTGACAAAACTTGAAGGAAAGATAGTTCAATATGAAAACTTAAAATATTCGGTGATAGTCACTGTCCACACTGGGGACCAGCACCAGGTAGGAAATGAGACTACAGAACATGGAACAATTGCAACCATAACACCTCAAGCTCCCACGTCGGAAATACAGCTGACTGACTACGGAGCCCTTACATTGGACTGCTCACCTAGAACAGGGCTGGACTTTAATGAGATGGTGCTGTTGACAATGAAAGAAAAATCATGGCTTGTCCACAAACAATGGTTTCTAGACTTACCATTGCCTTGGACCTCGGGGGCTTCAACATCTCAAGAGACTTGGAACAGACAAGATCTGCTGGTCACATTTAAGACAGCTCATGCAAAGAAGCAGGAAGTAGTCGTACTGGGGTCACAAGAAGGAGCAATGCACACTGCGTTGACTGGGGCGACAGAAATCCAGACGTCAGGAACGACGACAATCTTCGCAGGACACCTGAAATGTAGACTAAAAATGGATAAACTGACTTTAAAAGGGGTGTCATATGTGATGTGCACAGGCTCATTTAAGCTAGAGAAGGAAGTGGCTGAGACCCAGCATGGAACTGTCCTAGTGCAGGTTAAATATGAAGGAACAGATGCACCATGCAAGATTCCAATTTCAACCCAAGATGAGAAAGGAGTGACCCAGAATGGGAGATTGATAACAGCCAATCCCATAGTTACTGACAAAGAAAAACCAGTCAACATTGAAACAGAACCACCCTTTGGTGAGAGCTACATCGTGATAGGGGCGGGTGAAAAAGCTTTGAAACTAAGCTGGTTCAAGAAAGGAAGCAGCATAGGGAAAATGTTCGAAGCCACCGCCCGAGGAGCACGAAGGATGGCTATCCTGGGAGACACAGCATGGGACTTCGGTTCCATAGGAGGGGTGTTCACATCTGTGGGAAAATTGGTACACCAGGTTTTTGGAACCGCATATGGGGTCCTGTTCAGCGGTGTTTCTTGGACCATGAAAATAGGAATAGGGATTCTGCTGACATGGCTAGGATTGAATTCAAGGAGCACGTCACTCTCGAT
		</sequence>
		<sequence>
			<taxon idref="06944_2013.11_1.30191_103.86296"/>
			ATGCGATGCGTGGGAATAGGCAACAGAGACTTCGTTGAAGGACTGTCAGGAGCAACATGGGTGGATGTGGTACTGGAGCATGGAAGCTGTGTCACCACCATGGCAAAGAATAAACCAACATTGGACATTGAACTCTTGAAGACGGAGGTCACGAACCCTGCCGTCTTGCGCAAACTGTGCATTGAAGCTAAAATATCAAACACCACCACCGATTCAAGATGTCCAACACAAGGAGAAGCTACACTGGTGGAAGAACAAGACGCGAACTTTGTGTGTCGACGAACATTCGTGGACAGAGGCTGGGGTAATGGTTGTGGACTATTCGGGAAGGGAAGCTTACTAACGTGTGCTAAGTTTAAGTGTGTGACAAAACTTGAAGGAAAGATAGTTCAATATGAAAACTTAAAATATTCGGTGATAGTCACTGTCCACACTGGGGACCAGCACCAGGTAGGAAATGAGACTACAGAACATGGAACAATTGCAACCATAACACCTCAAGCTCCCACGTCGGAAATACAGCTGACTGACTACGGAGCCCTTACATTGGACTGCTCACCTAGAACAGGGCTGGACTTTAATGAGATGGTGCTGTTGACAATGAAAGAAAAATCATGGCTTGTCCACAAACAATGGTTTCTAGACTTACCATTGCCTTGGACCTCGGGGGCTTCAACATCTCAAGAGACTTGGAACAGACAAGATCTGCTGGTCACATTTAAGACAGCTCATGCAAAGAAGCAGGAAGTAGTCGTACTGGGGTCACAAGAAGGAGCAATGCACACTGCGTTGACTGGGGCGACAGAAATCCAGACGTCAGGAACGACGACAATCTTCGCAGGACACCTGAAATGTAGACTAAAAATGGATAAACTGACTTTAAAAGGGGTGTCATATGTGATGTGCACAGGCTCATTTAAGCTAGAGAAGGAAGTGGCTGAGACCCAGCATGGAACTGTCCTAGTGCAGGTTAAATATGAAGGAACAGATGCACCATGCAAGATTCCAATTTCAACCCAAGATGAGAAAGGAGTGACCCAGAATGGGAGATTGATAACAGCCAATCCCATAGTTACTGACAAAGAAAAACCAGTCAACATTGAAACAGAACCACCCTTTGGTGAGAGCTACATCGTGATAGGGGCGGGTGAAAAAGCTTTGAAACTAAGCTGGTTCAAGAAAGGAAGCAGCATAGGGAAAATGTTCGAAGCCACCGCCCGAGGAGCACGAAGGATGGCTATCCTGGGAGACACAGCATGGGACTTCGGTTCCATAGGAGGGGTGTTCACATCTGTGGGAAAATTGGTACACCAGGTTTTTGGAACCGCATATGGGGTCCTGTTCAGCGGTGTTTCTTGGACCATGAAAATAGGAATAGGGATTCTGCTGACATGGCTAGGATTGAATTCAAGGAGCACGTCACTCTCGAT
		</sequence>
		<sequence>
			<taxon idref="07861_2013.13_1.30191_103.86296"/>
			ATGCGATGCGTGGGAATAGGCAACAGAGACTTCGTTGAAGGACTGTCAGGAGCAACATGGGTGGATGTGGTACTGGAGCATGGAAGCTGTGTCACCACCATGGCAAAGAATAAACCAACATTGGACATTGAACTCTTGAAGACGGAGGTCACGAACCCTGCCGTCTTGCGCAAACTGTGCATTGAAGCTAAAATATCAAACACCACCACCGATTCAAGATGTCCAACACAAGGAGAAGCTACACTGGTGGAAGAACAAGACGCGAACTTTGTGTGTCGACGAACATTCGTGGACAGAGGCTGGGGTAATGGTTGTGGACTATTCGGGAAGGGAAGCTTACTAACGTGTGCTAAGTTTAAGTGTGTGACAAAACTTGAAGGAAAGATAGTTCAATATGAAAACTTAAAATATTCGGTGATAGTCACTGTCCACACTGGGGACCAGCACCAGGTAGGAAATGAGACTACAGAACATGGAACAATTGCAACCATAACACCTCAAGCTCCCACGTCGGAAATACAGCTGACTGACTACGGAGCCCTTACATTGGACTGCTCACCTAGAACAGGGCTGGACTTTAATGAGATGGTGCTGTTGACAATGAAAGAAAAATCATGGCTTGTCCACAAACAATGGTTTCTAGACTTACCATTGCCTTGGACCTCGGGGGCTTCAACATCTCAAGAGACTTGGAACAGACAAGATCTGCTGGTCACATTTAAGACAGCTCATGCAAAGAAGCAGGAAGTAGTCGTACTGGGGTCACAAGAAGGAGCAATGCACACTGCGTTGACTGGGGCGACAGAAATCCAGACGTCAGGAACGACGACAATCTTCGCAGGACACGTGAAATGTAGACTAAAAATGGATAAACTGACTTTAAAAGGGGTGTCATATGTGATGTGCACAGGCTCATTTAAGCTAGAGAAGGAAGTGGCTGAGACCCAGCATGGAACTGTCCTAGTGCAGGTTAAATATGAAGGAACAGATGCACCATGCAAGATTCCAATTTCAACCCAAGATGAGAAAGGAGTGACCCAGAATGGGAGATTGATAACAGCCAATCCCATAGTTACTGACAAAGAAAAACCAGTCAACATTGAAACAGAACCACCCTTTGGTGAGAGCTACATCGTGATAGGGGCGGGTGAAAAAGCTTTGAAACTAAGCTGGTTCAAGAAAGGAAGCAGCATAGGGAAAATGTTCGAAGCCACCGCCCGAGGAGCACGAAGGATGGCTATCCTGGGAGACACAGCATGGGACTTCGGTTCCATAGGAGGGGTGTTCACATCTGTGGGAAAATTGGTACACCAGGTTTTTGGAACCGCATATGGGGTCCTGTTCAGCGGTGTTTCTTGGACCATGAAAATAGGAATAGGGATTCTGCTGACATGGCTAGGATTGAATTCAAGGAGCACGTCACTCTCGAT
		</sequence>
		<sequence>
			<taxon idref="10133_2013.19_1.30191_103.86296"/>
			ATGCGATGCGTGGGAATAGGCAACAGAGACTTCGTTGAAGGACTGTCAGGAGCAACATGGGTGGATGTGGTACTGGAGCATGGAAGCTGTGTCACCACCATGGCAAAGAATAAACCAACATTGGACATTGAACTCTTGAAGACGGAGGTCACGAACCCTGCCGTCTTGCGCAAACTGTGCATTGAAGCTAAAATATCAAACACCACCACCGATTCAAGATGTCCAACACAAGGAGAAGCTACACTGGTGGAAGAACAAGACGCGAACTTTGTGTGTCGACGAACATTCGTGGACAGAGGCTGGGGTAATGGTTGTGGACTATTCGGGAAGGGAAGCTTACTAACGTGTGCTAAGTTTAAGTGTGTGACAAAACTTGAAGGAAAGATAGTTCAATATGAAAACTTAAAATATTCGGTGATAGTCACTGTCCACACTGGGGACCAGCACCAGGTAGGAAATGAGACTACAGAACATGGAACAATTGCAACCATAACACCTCAAGCTCCCACGTCGGAAGTACAGCTGACTGACTACGGAGCCCTTACATTGGACTGCTCACCTAGAACAGGGCTGGACTTTAATGAGATGGTGCTGTTGACAATGAAAGAAAAATCATGGCTTGTCCACAAACAATGGTTTCTAGACTTACCATTGCCTTGGACCTCGGGGGCTTCAACATCTCAAGAGACTTGGAACAGACAAGATCTGCTGGTCACATTTAAGACAGCTCATGCAAAGAAGCAGGAAGTAGTCGTACTGGGGTCACAAGAAGGAGCAATGCACACTGCGTTGACTGGGGCGACAGAAATCCAGACGTCAGGAACGACGACAATCTTCGCAGGACACCTGAAATGTAGACTAAAAATGGATAAACTGACTTTAAAAGGGGTGTCATATGTGATGTGCACAGGCTCATTTAAGCTAGAGAAGGAAGTGGCTGAGACCCAGCATGGAACTGTCCTAGTGCAGGTTAAATATGAAGGAACAGACGCACCATGCAAGATTCCAATTTCAACCCAAGATGAGAAAGGAGTGACCCAGAATGGGAGATTGATAACAGCCAATCCCATAGTCACTGACAAAGAAAAACCAGTCAACATTGAAACAGAACCACCCTTTGGTGAGAGCTACATCGTGATAGGGGCGGGTGAAAAAGCTTTGAAACTAAGCTGGTTCAAGAAAGGAAGCAGCATAGGGAAAATGTTCGAAGCCACCGCCCGAGGAGCACGAAGGATGGCTATCCTGGGAGACACAGCATGGGACTTCGGTTCCATAGGAGGGGTGTTCACATCTGTGGGAAAATTGGTACACCAGGTTTTTGGAACCGCATATGGGGTCCTGTTCAGCGGTGTTTCTTGGACCATGAAAATAGGAATAGGGATTCTGCTGACATGGCTAGGATTGAATTCAAGGAGCACGTCACTCTCGAT
		</sequence>
		<sequence>
			<taxon idref="11805_2013.21_1.30191_103.86296"/>
			ATGCGATGCGTGGGAATAGGCAACAGAGACTTCGTTGAAGGACTGTCAGGAGCAACATGGGTGGATGTGGTACTGGAGCATGGAAGCTGTGTCACCACCATGGCAAAGAATAAACCAACATTGGACATTGAACTCTTGAAGACGGAGGTCACGAACCCTGCCGTCTTGCGCAAACTGTGCATTGAAGCTAAAATATCAAACACCACCACCGATTCAAGATGTCCAACACAAGGAGAAGCTACACTGGTGGAAGAACAAGACGCGAACTTTGTGTGTCGACGAACATTCGTGGACAGAGGCTGGGGTAATGGTTGTGGACTATTCGGGAAGGGAAGCTTACTAACGTGTGCTAAGTTTAAGTGTGTGACAAAACTTGAAGGAAAGATAGTTCAATATGAAAACTTAAAATATTCGGTGATAGTCACTGTCCACACTGGGGACCAGCACCAGGTAGGAAATGAGACTACAGAACATGGAACAATTGCAACCATAACACCTCAAGCTCCCACGTCGGAAATACAGCTGACTGACTACGGAGCCCTTACATTGGACTGCTCACCTAGAACAGGGCTGGACTTTAATGAGATGGTGCTGTTGACAATGAAAGAAAAATCATGGCTTGTCCACAAACAATGGTTTCTAGACTTACCATTGCCTTGGACCTCGGGGGCTTCAACATCTCAAGAGACTTGGAACAGACAAGATCTGCTGGTCACATTTAAGACAGCTCATGCAAAGAAGCAGGAAGTAGTCGTACTGGGGTCACAAGAAGGAGCAATGCACACTGCGTTGACTGGGGCGACAGAAATCCAGACGTCAGGAACGACGACAATCTTCGCAGGACACCTGAAATGTAGACTAAAAATGGGTAAACTGACTTTAAAAGGGGTGTCATATGTGATGTGCACAGGCTCATTTAAGCTAGAGAAGGAAGTGGCTGAGACCCAGCATGGAACTGTCCTAGTGCAGGTTAAATATGAAGGAACAGATGCACCATGCAAGATTCCAATTTCAACCCAAGATGAGAAAGGAGTGACCCAGAATGGGAGATTGATAACAGCCAATCCCATAGTTACTGACAAAGAAAAACCAGTCAACATTGAAACAGAACCACCCTTTGGTGAGAGCTACATCGTGATAGGGGCGGGTGAAAAAGCTTTGAAACTAAGCTGGTTCAAGAAAGGAAGCAGCATAGGGAAAATGTTCGAAGCCACCGCCCGAGGAGCACGAAGGATGGCTATCCTGGGAGACACAGCATGGGACTTCGGTTCCATAGGAGGGGTGTTCACATCTGTGGGAAAATTGGTACACCAGGTTTTTGGAACCGCATATGGGGTCCTGTTCAGCGGTGTTTCTTGGACCATGAAAATAGGAATAGGGATTCTGCTGACATGGCTAGGATTGAATTCAAGGAGCACGTCACTCTCGAT
		</sequence>
		<sequence>
			<taxon idref="KJ806943_2013.21_1.30191_103.86296"/>
			ATGCGATGCGTGGGAATAGGCAGCAGGGACTTCGTGGAAGGACTGTCAGGAGCAACTTGGGTAGATGTGGTGCTGGAACATGGAAGTTGCGTCACTACCATGGCAAAAGACAAACCAACATTGGACATTGAACTCTTGAAGACGGAAGTCACAAACCCTGCCGTCCTGCGCAAACTGTGCATTGAAGCTAAAATATCAAACACCACCACCGACTCAAGATGTCCAACACAAGGAGAAGCCACACTGGCGGAAGAACAAGACGCGAACTTTGTGTGTCGACGAACGTTTGTGGACAGGGGCTGGGGCAATGGCTGTGGGCTCTTCGGAAAAGGAAGCCTTATAACGTGTGCTAAATTCAAGTGTGTGACAAAACTGGAAGGAAAAATAGTTCAATATGAAAACTTGAAATATTCAGTAATAGTCACCGTCCACACTGGAGACCAGCACCAGGTGGGAAATGAAAGCACAGAACATGGGACAACTGCAACTATAACACCTCAAGCTCCTACGACGGAAATACAGCTGACCGACTACGGAGCTCTTACATTGGATTGTTCACCTAGAACAGGACTAGACTTCAATGAAATGGTGTTGTTGACAATGAAAGAAAAGTCATGGCTAGTCCACAAACAATGGTTTCTAGACCTACCACTGCCTTGGACCTCTGGAGCTTCAACATCACAAGAAACTTGGAACAGACAAGATTTGCTGGTGACATTTAAGACAGCTCATGCAAAGAAGCAGGAAGTAGTCGTACTAGGATCACAAGAAGGAGCAATGCACACTGCGTTGACCGGAGCGACAGAAATCCAAACGTCTGGAACGACAACAATTTTTGCAGGACACTTGAAATGTAGACTAAAGATGGACAAACTGACTCTAAAAGGGATGTCATATGTGATGTGCACAGGCTCATTCAAGCTAGAGAAAGAAGTGGCTGAGACCCAGCATGGAACCGTTCTAGTGCAGATTAAATACGAAGGAACAGATGCACCATGCAAGATCCCTTTTTCGACCCAAGATGAAAAAGGAGTGACCCAGAACGGGAGATTGATAACAGCCAACCCCATAGTCACTGACAAAGAAAAACCAGTCAACATTGAGGCAGAACCGCCTTTTGGTGAGAGTTACATCGTGATAGGAGCAGGTGAAAAAGCTTTGAAATTGAGCTGGTTCAAGAAAGGAAGCAGCATAGGGAAAATGTTTGAGGCAACTGCCAGAGGAGCACGAAGGATGGCCATACTGGGAGACACCGCATGGGACTTTGGTTCTATAGGAGGAGTGTTCACGTCTGTTGGAAAATTAGTACACCAGATTTTTGGAACTGCATATGGAGTTTTGTTTAGCGGTGTTTCCTGGACCATGAAAATAGGAATAGGGGTTCTGCTGACATGGCTAGGATTAAACTCAAGGAGCACGTCACTTTCGAT
		</sequence>
		<sequence>
			<taxon idref="KM403585_2013.26_1.30191_103.86296"/>
			ATGCGATGCGTGGGAATAGGCAACAGAGACTTCGTTGAAGGACTGTCAGGAGCAACATGGGTGGATGTGGTACTGGAGCATGGAAGCTGTGTCACCACCATGGCAAAGAATAAACCAACATTGGACATTGAACTCTTGAAGACGGAGGTCACGAACCCTGCCGTCTTGCGCAAACTGTGCATTGAAGCTAAAATATCAAACACCACCACCGATTCAAGATGTCCAACACAAGGAGAAGCTACACTGGTGGAAGAACAAGACGCGAACTTTGTGTGTCGACGAACATTCGTGGACAGAGGCTGGGGTAATGGTTGTGGACTATTCGGGAAGGGAAGCTTACTAACGTGTGCTAAGTTTAAGTGTGTGACAAAACTTGAAGGAAGGATAGTTCAATATGAAAACTTAAAATATTCGGTGATAGTCACTGTCCACACTGGGGACCAGCACCAGGTAGGAAATGAGACTACAGAACATGGAACAATTGCAACCATAACACCTCAAGCTCCCACGTCGGAAGTACAGCTGACTGACTACGGAGCCCTTACATTGGACTGCTCACCTAGAACAGGGCTGGACTTTAATGAGATGGTGCTGTTGACAATGAAAGAAAAATCATGGCTTGTCCACAAACAATGGTTTCTAGACTTACCATTGCCTTGGACCTCGGGGGCTTCAACATCTCAAGAGACTTGGAACAGACAAGATCTGCTGGTCACATTTAAGACAGCTCATGCAAAGAAGCAGGAAGTAGTCGTACTGGGGTCACAAGAAGGAGCAATGCACACTGCGTTGACTGGGGCGACAGAAATCCAGACGTCAGGAACGACGACAATCTTCGCAGGACACCTGAAATGTAGACTAAAAATGGATAAACTGACTTTAAAAGGGGTGTCATATGTGATGTGCACAGGCTCATTTAAGCTAGAGAAGGAAGTGGCTGAGACCCAGCATGGAACTGTCCTAGTGCAGGTTAAATATGAAGGAACAGATGCACCATGCAAGATTCCAATTTCAACCCAAGATGAGAAAGGAGTGACCCAGAATGGGAGATTGATAACAGCCAATCCCATAGTCACTGACAAAGAAAAACCAGTCAACATTGAAACAGAACCACCCTTTGGTGAGAGCTACATCGTGATAGGGGCGGGTGAAAAAGCTTTGAAACTAAGCTGGTTCAAGAAAGGAAGCAGCATAGGGAAAATGTTCGAAGCCACCGCCCGAGGAGCACGAAGGATGGCTATCCTGGGAGACACAGCATGGGACTTCGGTTCCATAGGAGGGGTGTTCACATCTGTGGGAAAATTGGTACACCAGGTTTTTGGAACCGCATATGGGGTCCTGTTCAGCGGTGTTTCTTGGACCATGAAAATAGGAATAGGGATTCTGCTGACATGGCTAGGATTGAATTCAAGGAGCACGTCACTCTCGAT
		</sequence>
		<sequence>
			<taxon idref="KM403588_2013.28_1.30191_103.86296"/>
			ATGCGATGCGTGGGAATAGGCAACAGAGACTTCGTTGAAGGACTGTCAGGAGCAACATGGGTGGATGTGGTACTGGAGCATGGAAGCTGTGTCACCACCATGGCAAAGAATAAACCAACATTGGACATTGAACTCTTGAAGACGGAGGTCACGAACCCTGCCGTCTTGCGCAAACTGTGCATTGAAGCTAAAATATCAAACACCACCACCGATTCAAGATGTCCAACACAAGGAGAAGCTACACTGGTGGAAGAACAAGACGCGAACTTTGTGTGTCGACGAACATTCGTGGACAGAGGCTGGGGTAATGGTTGTGGACTATTCGGGAAGGGAAGCTTACTAACGTGTGCTAAGTTTAAGTGTGTGACAAAACTTGAAGGAAAGATAGTTCAATATGAAAACTTAAAATATTCGGTGATAGTCACTGTCCACACTGGGGACCAGCACCAGGTAGGAAATGAGACTACAGAACATGGAACAATTGCAACCATAACACCTCAAGCTCCCACGTCGGAAATACAGCTGACTGACTACGGAGCCCTTACATTGGACTGCTCACCTAGAACAGGGCTGGACTTTAATGAGATGGTGCTGTTGACAATGAAAGAAAAATCATGGCTTGTCCACAAACAATGGTTTCTAGACTTACCATTGCCTTGGACCTCGGGGGCTTCAACATCTCAAGAGACTTGGAACAGACAAGATCTGCTGGTCACATTTAAGACAGCTCATGCAAAGAAGCAGGAAGTAGTCGTACTGGGGTCACAAGAAGGAGCAATGCACACTGCGTTGACTGGGGCGACAGAAATCCAGACGTCAGGAACGACGACAATCTTCGCAGGACACCTGAAATGTAGACTAAAAATGGGTAAACTGACTTTAAAAGGGGTGTCATATGTGATGTGCACAGGCTCATTTAAGCTAGAGAAGGAAGTGGCTGAGACCCAGCATGGAACTGTCCTAGTGCAGGTTAAATATGAAGGAACAGATGCACCATGCAAGATTCCAATTTCAACCCAAGATGAGAAAGGAGTGACCCAGAATGGGAGATTGATAACAGCCAATCCCATAGTTACTGACAAAGAAAAACCAGTCAACATTGAAACAGAACCACCCTTTGGTGAGAGCTACATCGTGATAGGGGCGGGTGAAAAAGCTTTGAAACTAAGCTGGTTCAAGAAAGGAAGCAGCATAGGGAAAATGTTCGAAGCCACCGCCCGAGGAGCACGAAGGATGGCTATCCTGGGAGACACAGCATGGGACTTCGGTTCCATAGGAGGGGTGTTCACATCTGTGGGAAAATTGGTACACCAGGTTTTTGGAACCGCATATGGGGTCCTGTTCAGCGGTGTTTCTTGGACCATGAAAATAGGAATAGGGATTCTGCTGACATGGCTAGGATTGAATTCAAGGAGCACGTCACTCTCGAT
		</sequence>
		<sequence>
			<taxon idref="16847_2013.3_1.30191_103.86296"/>
			ATGCGATGCGTGGGAATAGGCAACAGAGACTTCGTTGAAGGACTGTCAGGAGCAACATGGGTGGATGTGGTACTGGAGCATGGAAGCTGTGTCACCACCATGGCAAAGAATAAACCAACATTGGACATTGAACTCTTGAAGACGGAGGTCACGAACCCTGCCGTCTTGCGCAAACTGTGCATTGAAGCTAAAATATCAAACACCACCACCGATTCAAGATGTCCAACACAAGGAGAAGCTACACTGGTGGAAGAACAAGACGCGAACTTTGTGTGTCGACGAACATTCGTGGACAGAGGCTGGGGTAATGGTTGTGGACTATTCGGGAAGGGAAGCTTACTAACGTGTGCTAAGTTTAAGTGTGTGACAAAACTTGAAGGAAAGATAGTTCAATATGAAAACTTAAAATATTCGGTGATAGTCACTGTCCACACTGGGGACCAGCACCAGGTAGGAAATGAGACTACAGAACATGGAACAATTGCAACCATAACACCTCAAGCTCCCACGTCGGAAATACAGCTGACTGACTACGGAGCCCTTACATTGGACTGCTCACCTAGAACAGGGCTGGACTTTAATGAGATGGTGCTGTTGACAATGAAAGAAAAATCATGGCTTGTCCACAAACAATGGTTTCTAGACTTACCATTGCCTTGGACCTCGGGGGCTTCAACATCTCAAGAGACTTGGAACAGACAAGATCTGCTGGTCACATTTAAGACAGCTCATGCAAAGAAGCAGGAAGTAGTCGTACTGGGGTCACAAGAAGGAGCAATGCACACTGCGTTGACTGGGGCGACAGAAATCCAGACGTCAGGAACGACGACAATCTTCGCAGGACACCTGAAATGTAGACTAAAAATGGATAAACTGACTTTAAAAGGGGTGTCATATGTGATGTGCACAGGCTCATTTAAGCTAGAGAAGGAAGTGGCTGAGACCCAGCATGGAACTGTCCTAGTGCAGGTTAAATATGAAGGAACAGATGCACCATGCAAGATTCCAATTTCAACCCAAGATGAGAAAGGAGTGGCCCAGAATGGGAGATTGATAACAGCCAATCCCATAGTTACTGACAAAGAAAAACCAGTCAACATTGAAACAGAACCACCCTTTGGTGAGAGCTACATCGTGATAGGGGCGGGTGAAAAAGCTTTGAAACTAAGCTGGTTCAAGAAAGGAAGCAGCATAGGGAAAATGTTCGAAGCCACCGCCCGAGGAGCACGAAGGATGGCTATCCTGGGAGACACAGCATGGGACTTCGGTTCCATAGGAGGGGTGTTCACATCTGTGGGAAAATTGGTACACCAGGTTTTTGGAACCGCATATGGGGTCCTGTTCAGCGGTGTTTCTTGGACCATGAAAATAGGAATAGGGATTCTGCTGACATGGCTAGGATTGAATTCAAGGAGCACGTCACTCTCGAT
		</sequence>
		<sequence>
			<taxon idref="18991_2013.34_1.30191_103.86296"/>
			ATGCGATGCGTGGGAATAGGCAACAGAGACTTCGTTGAAGGACTGTCAGGAGCAACATGGGTGGATGTGGTACTGGAGCATGGAAGCTGTGTCACCACCATGGCAAAGAATAAACCAACATTGGACATTGAACTCTTGAAGACGGAGGTCACGAACCCTGCCGTCTTGCGCAAACTGTGCATTGAAGCTAAAATATCAAACACCACCACCGATTCAAGATGTCCAACACAAGGAGAAGCTACACTGGTGGAAGAACAAGACGCGAACTTTGTGTGTCGACGAACATTCGTGGACAGAGGCTGGGGTAATGGTTGTGGACTATTCGGGAAGGGAAGCTTACTAACGTGTGCTAAGTTTAAGTGTGTGACAAAACTTGAAGGAAAGATAGTTCAATATGAAAACTTAAAATATTCGGTGATAGTCACTGTCCACACTGGGGACCAGCACCAGGTAGGAAATGAGACTACAGAACATGGAACAATTGCAACCATAACACCTCAAGCTCCCACGTCGGAAATACAGCTGACTGACTACGGAGCCCTTACACTGGACTGCTCACCTAGAACAGGGCTGGACTTTAATGAGATGGTGCTGTTGACAATGAAAGAAAAATCATGGCTTGTCCACAAACAATGGTTTCTAGACTTACCATTGCCTTGGACCTCGGGGGCTTCAACATCTCAAGAGACTTGGAACAGACAAGATCTGCTGGTCACATTTAAGACAGCTCATGCAAAGAAGCAGGAAGTAGTCGTACTGGGGTCACAAGAAGGAGCAATGCACACTGCGTTGACTGGGGCGACAGAAATCCAGACGTCAGGAACGACGACAATCTTCGCAGGACACCTGAAATGTAGACTAAAAATGGATAAACTGACTTTAAAAGGGGTGTCATATGTGATGTGCACAGGCTCATTTAAGCTAGAGAAGGAAGTGGCTGAGACCCAGCATGGAACTGTCCTAGTGCAGGTTAAATATGAAGGAACAGATGCACCATGCAAGATTCCAATTTCAACCCAAGATGAGAAAGGAGTGACCCAGAATGGGAGATTGATAACAGCCAATCCCATAGTTACTGACAAAGAAAAACCAGTCAACATTGAAACAGAACCACCCTTTGGTGAGAGCTACATCGTGATAGGGGCGGGTGAAAAAGCTTTGAAACTAAGCTGGTTCAAGAAAGGAAGCAGCATAGGGAAAATGTTCGAAGCCACCGCCCGAGGAGCACGAAGGATGGCTATCCTGGGAGACACAGCATGGGACTTCGGTTCCATAGGAGGGGTGTTCACATCTGTGGGAAAATTGGTACACCAGGTTTTTGGAACCGCATATGGGGTCCTGTTCAGCGGTGTTTCTTGGACCATGAAAATAGGAATAGGGATTCTGCTGACATGGCTAGGATTGAATTCAAGGAGCACGTCACTCTCGAT
		</sequence>
		<sequence>
			<taxon idref="19971_2013.36_1.30191_103.86296"/>
			ATGCGATGCGTGGGAATAGGCAACAGAGACTTCGTTGAAGGACTGTCAGGAGCAACATGGGTGGATGTGGTACTGGAGCATGGAAGCTGTGTCACCACCATGGCAAAGAATAAACCAACATTGGACATTGAACTCTTGAAGACGGAGGTCACGAACCCTGCCGTCTTGCGCAAACTGTGCATTGAAGCTAAAATATCAAACACCACCACCGATTCAAGATGTCCAACACAAGGAGAAGCTACACTGGTGGAAGAACAAGACGCGAACTTTGTGTGTCGACGAACATTCGTGGACAGAGGCTGGGGTAATGGTTGTGGACTATTCGGGAAGGGAAGCTTACTAACGTGTGCTAAGTTTAAGTGTGTGACAAAACTTGAAGGAAAGATAGTTCAATATGAAAACTTAAAATATTCGGTGATAGTCACTGTCCACACTGGGGACCAGCACCAGGTAGGAAATGAGACTACAGAACATGGAACAATTGCAACCATAACACCTCAAGCTCCCACGTCGGAAATACAGCTGACTGACTACGGAGCCCTTACATTGGACTGCTCACCTAGAACAGGGCTGGACTTTAATGAGATGGTGCTGTTGACAATGAAAGAAAAATCATGGCTTGTCCACAAACAATGGTTTCTAGACTTACCATTGCCTTGGACCTCGGGGGCTTCAACATCTCAAGAGACTTGGAACAGACAAGATCTGCTGGTCACATTTAAGACAGCTCATGCAAAGAAGCAGGAAGTAGTCGTACTGGGGTCACAAGAAGGAGCAATGCACACTGCGTTGACTGGGGCGACAGAAATCCAGACGTCAGGAACGACGACAATCTTCGCAGGACACCTGAAATGTAGACTAAAAATGGATAAACTGACTTTAAAAGGGGTGTCATATGTGATGTGCACAGGCTCATTTAAGCTAGAGAAGGAAGTGGCTGAGACCCAGCATGGAACTGTCCTAGTGCAGGTTAAATATGAAGGAACAGATGCACCATGCAAGATTCCAATTTCAACCCAAGATGAGAAAGGAGTGACCCAGAATGGGAGATTGATAACAGCCAATCCCATAGTTACTGACAAAGAAAAACCAGTCAACATTGAAACAGAACCACCCTTTGGTGAGAGCTACATCGTGATAGGGGCGGGTGAAAAAGCTTTGAAACTAAGCTGGTTCAAGAAAGGAAGCAGCATAGGGAAAATGTTCGAAGCCACCGCCCGAGGAGCACGAAGGATGGCTATCCTGGGAGACACAGCATGGGACTTCGGTTCCATAGGAGGGGTGTTCACATCTGTGGGAAAATTGGTACACCAGGTTTTTGGAACCGCATATGGGGTCCTGTTCAGCGGTGTTTCTTGGACCATGAAAATAGGAATAGGGATTCTGCTGACATGGCTAGGATTGAATTCAAGGAGCACGTCACTCTCGAT
		</sequence>
		<sequence>
			<taxon idref="19245_2013.36_1.30191_103.86296"/>
			ATGCGATGCGTGGGAATAGGCAACAGAGACTTCGTTGAAGGACTGTCAGGAGCAACATGGGTGGATGTGGTACTGGAGCATGGAAGCTGTGTCACCACCATGGCAAAGAATAAACCAACATTGGACATTGAACTCTTGAAGACGGAGGTCACGAACCCTGCCGTCTTGCGCAAACTGTGCATTGAAGCTAAAATATCAAACACCACCACCGATTCAAGATGTCCAACACAAGGAGAAGCTACACTGGTGGAAGAACAAGACGCGAACTTTGTGTGTCGACGAACATTCGTGGACAGAGGCTGGGGTAATGGTTGTGGACTATTCGGGAAGGGAAGCTTACTAACGTGTGCTAAGTTTAAGTGTGTGACAAAACTTGAAGGAAAGATAGTTCAATATGAAAACTTAAAATATTCGGTGATAGTCACTGTCCACACTGGGGACCAGCACCAGGTAGGAAATGAGACTACAGAACATGGAACAATTGCAACCATAACACCTCAAGCTCCCACGTCGGAAATACAGCTGACTGACTACGGAGCCCTTACATTGGACTGCTCACCTAGAACAGGGCTGGACTTTAATGAGATGGTGCTGTTGACAATGAAAGAAAAATCATGGCTTGTCCACAAACAATGGTTTCTAGACTTACCATTGCCTTGGACCTCGGGGGCTTCAACATCTCAAGAGACTTGGAACAGACAAGATCTGCTGGTCACATTTAAGACAGCTCATGCAAAGAAGCAGGAAGTAGTCGTACTGGGGTCACAAGAAGGAGCAATGCACACTGCGTTGACTGGGGCGACAGAAATCCAGACGTCAGGAACGACGACAATCTTCGCAGGACACCTGAAATGTAGACTAAAAATGGATAAACTGACTTTAAAAGGGGTGTCATATGTGATGTGCACAGGCTCATTTAAGCTAGAGAAGGAAGTGGCTGAGACCCAGCATGGAACTGTCCTAGTGCAGGTTAAATATGAAGGAACAGATGCACCATGCAAGATTCCAATTTCAACCCAAGATGAGAAAGGAGTGACCCAGAATGGGAGATTGATAACAGCCAATCCCATAGTTACTGACAAAGAAAAACCAGTCAACATTGAAACAGAACCACCCTTTGGTGAGAGCTACATCGTGATAGGGGCGGGTGAAAAAGCTTTGAAACTAAGCTGGTTCAAGAAAGGAAGCAGCATAGGGAAAATGTTCGAAGCCACCGCCCGAGGAGCACGAAGGATGGCTATCCTGGGAGACACAGCATGGGACTTCGGTTCCATAGGAGGGGTGTTCACATCTGTGGGAAAATTGGTACACCAGGTTTTTGGAACCGCATATGGGGTCCTGTTCAGCGGTGTTTCTTGGACCATGAAAATAGGAATAGGGATTCTGCTGACATGGCTAGGATTGAATTCAAGGAGCACGTCACTCTCGAT
		</sequence>
		<sequence>
			<taxon idref="23068_2013.43_1.30191_103.86296"/>
			ATGCGATGCGTGGGAATAGGCAACAGAGACTTCGTTGAAGGATTGTCAGGAGCAACATGGGTGGATGTGGTACTGGAGCATGGAAGCTGTGTCACCACCATGGCAAAGAATAAACCAACATTGGACATTGAACTCTTGAAGACGGAGGTCACGAACCCTGCCGTCTTGCGCAAACTGTGCATTGAAGCTAAAATATCAAACACCACCACCGATTCAAGATGTCCAACACAAGGAGAAGCTACACTGGTGGAAGAACAAGACGCGAACTTTGTGTGTCGACGAACATTCGTGGACAGAGGCTGGGGTAATGGTTGTGGACTATTCGGGAAGGGAAGCTTACTAACGTGTGCTAAGTTTAAGTGTGTGACAAAACTTGAAGGAAAGATAGTTCAATATGAAAACTTAAAATATTCGGTGATAGTCACTGTCCACACTGGGGACCAGCACCAGGTAGGAAATGAGACTACAGAACATGGAACAATTGCAACCATAACACCTCAAGCTCCCACGTCGGAAATACAGCTGACTGACTACGGAGCCCTTACATTGGACTGCTCACCTAGAACAGGGCTGGACTTTAATGAGATGGTGCTGTTGACAATGAAAGAAAAATCATGGCTTGTCCACAAACAATGGTTTCTAGACTTACCATTGCCTTGGACCTCGGGGGCTTCAACATCTCAAGAGACTTGGAACAGACAAGATCTGCTGGTCACATTTAAGACAGCTCATGCAAAGAAGCAGGAAGTAGTCGTACTGGGGTCACAAGAAGGAGCAATGCACACTGCGTTGACTGGGGCGACAGAAATCCAGACGTCAGGAACGACGACAATCTTCGCAGGACACCTGAAATGTAGACTAAAAATGGATAAACTGACTTTAAAAGGGGTGTCATATGTGATGTGCACAGGCTCATTTAAGCTAGAGAAGGAAGTGGCTGAGACCCAGCATGGAACTGTCCTAGTGCAGGTTAAATATGAAGGAACAGATGCACCATGCAAGATTCCAATTTCAACCCAAGATGAGAAAGGAGTGACCCAGAATGGGAGATTGATAACAGCCAATCCCATAGTTACTGACAAAGAAAAACCAGTCAACATTGAAACAGAACCACCCTTTGGTGAGAGCTACATCGTGATAGGGGCGGGTGAAAAAGCTTTGAAACTAAGCTGGTTCAAGAAAGGAAGCAGCATAGGGAAAATGTTCGAAGCCACCGCCCGAGGAGCACGAAGGATGGCTATCCTGGGAGACACAGCATGGGACTTCGGTTCCATAGGAGGGGTGTTCACATCTGTGGGAAAATTGGTACACCAGGTTTTTGGAACCGCATATGGGGTCCTGTTCAGCGGTGTTTCTTGGACCATGAAAATAGGAATAGGGATTCTGCTGACATGGCTAGGATTGAATTCAAGGAGCACGTCACTCTCGAT
		</sequence>
		<sequence>
			<taxon idref="24679_2013.45_1.30191_103.86296"/>
			ATGCGATGCGTGGGAATAGGCAACAGAGACTTCGTTGAAGGACTGTCAGGAGCAACATGGGTGGATGTGGTATTGGAGCATGGAAGCTGTGTCACCACCATGGCAAAGAATAAACCAACATTGGACATTGAACTCTTGAAGACGGAGGTCACGAACCCTGCCGTCTTGCGCAAACTGTGCATTGAAGCTAAAATATCAAACACCACCACCGATTCAAGATGTCCAACACAAGGAGAAGCTACACTGGTGGAAGAACAAGACGCGAACTTTGTGTGTCGACGAACATTCGTGGACAGAGGCTGGGGTAATGGTTGTGGACTATTCGGGAAGGGAAGCTTACTAACGTGTGCTAAGTTTAAGTGTGTGACAAAACTTGAAGGAAAGATAGTTCAATATGAAAACTTAAAATATTCGGTGATAGTCACTGTCCACACTGGGGACCAGCACCAGGTAGGAAATGAGACTACAGAACATGGAACAATTGCAACCATAACACCTCAAGCTCCCACGTCGGAAATACAGCTGACTGACTACGGAGCCCTTACATTGGACTGCTCACCTAGAACAGGGCTGGACTTTAATGAGATGGTGCTGTTGACAATGAAAGAAAAATCATGGCTTGTCCACAAACAATGGTTTCTAGACTTACCATTGCCTTGGACCTCGGGGGCTTCAACATCTCAAGAGACTTGGAACAGACAAGATCTGCTGGTCACATTTAAGACAGCTCATGCAAAGAAGCAGGAAGTAGTCGTACTGGGGTCACAAGAAGGAGCAATGCACACTGCGTTGACTGGGGCGACAGAAATCCAGACGTCAGGAACGACGACAATCTTCGCAGGACACCTGAAATGTAGACTAAAAATGGATAAACTGACTTTAAAAGGGGTGTCATATGTGATGTGCACAGGCTCATTTAAGCTAGAGAAGGAAGTGGCTGAGACCCAGCATGGAACTGTCCTAGTGCAGGTTAAATATGAAGGAACAGATGCACCATGCAAGATTCCAATTTCAACCCAAGATGAGAAAGGAGTGACCCAGAATGGGAGATTGATAACAGCCAATCCCATAGTTACTGACAAAGAAAAACCAGTCAACATTGAAACAGAACCACCCTTTGGTGAGAGCTACATCGTGATAGGGGCGGGTGAAAAAGCTTTGAAACTAAGCTGGTTCAAGAAAGGAAGCAGCATAGGGAAAATGTTCGAAGCCACCGCCCGAGGAGCACGAAGGATGGCTATCCTGGGAGACACAGCATGGGACTTCGGTTCCATAGGAGGGGTGTTCACATCTGTGGGAAAATTGGTACACCAGGTTTTTGGAACCGCATATGGGGTCCTGTTCAGCGGTGTTTCTTGGACCATGAAAATAGGAATAGGGATTCTGCTGACATGGCTAGGATTGAATTCAAGGAGCACGTCACTCTCGAT
		</sequence>
		<sequence>
			<taxon idref="24036_2013.45_1.30191_103.86296"/>
			ATGCGATGCGTGGGAATAGGCAACAGAGACTTCGTTGAAGGACTGTCAGGAGCAACATGGGTGGATGTGGTACTGGAGCATGGAAGCTGTGTCACCACCATGGCAAAGAATAAACCAACATTGGACATTGAACTCTTGAAGACGGAGGTCACGAACCCTGCCGTCTTGCGCAAACTGTGCATTGAAGCTAAAATATCAAACACCACCACCGATTCAAGATGTCCAACACAAGGAGAAGCTACACTGGTGGAAGAACAAGACGCGAACTTTGTGTGTCGACGAACATTCGTGGACAGAGGCTGGGGTAATGGTTGTGGACTATTCGGGAAGGGAAGCTTACTAACGTGTGCTAAGTTTAAGTGTGTGACAAAACTTGAAGGAAAGATAGTTCAATATGAAAACTTAAAATATTCGGTGATAGTCACTGTCCACACTGGGGACCAGCACCAGGTAGGAAATGAGACTACAGAACATGGAACAATTGCAACCATAACACCTCAAGCTCCCACGTCGGAAATACAGCTGACTGACTACGGAGCCCTTACATTGGACTGCTCACCTAGAACAGGGCTGGACTTTAATGAGATGGTGCTGTTGACAATGAAAGAAAAATCATGGCTTGTCCACAAACAATGGTTTCTAGACTTACCATTGCCTTGGACCTCGGGGGCTTCAACATCTCAAGAGACTTGGAACAGACAAGATCTGCTGGTCACATTTAAGACAGCTCATGCAAAGAAGCAGGAAGTAGTCGTACTGGGGTCACAAGAAGGAGCAATGCACACTGCGTTGACTGGGGCGACAGAAATCCAGACGTCAGGAACGACGACAATCTTCGCAGGACACCTGAAATGTAGACTAAAAATGGATAAACTGACTTTAAAAGGGGTGTCATATGTGATGTGCACAGGCTCATTTAAGCTAGAGAAGGAAGTGGCTGAGACCCAGCATGGAACTGTCCTAGTGCAGGTTAAATATGAAGGAACAGATGCACCATGCAAGATTCCAATTTCAACCCAAGATGAGAAAGGAGTGACCCAGAATGGGAGATTGATAACAGCCAATCCCATAGTTACTGACAAAGAAAAACCAGTCAACATTGAAACAGAACCACCCTTTGGTGAGAGCTACATCGTGATAGGGGCGGGTGAAAAAGCTTTGAAACTAAGCTGGTTCAAGAAAGGAAGCAGCATAGGGAAAATGTTCGAAGCCACCGCCCGAGGAGCACGAAGGATGGCTATCCTGGGAGACACAGCATGGGACTTCGGTTCCATAGGAGGGGTGTTCACATCTGTGGGAAAATTGGTACACCAGGTTTTTGGAACCGCATATGGGGTCCTGTTCAGCGGTGTTTCTTGGACCATGAAAATAGGAATAGGGATTCTGCTGACATGGCTAGGATTGAATTCAAGGAGCACGTCACTCTCGAT
		</sequence>
		<sequence>
			<taxon idref="25460_2013.47_1.30191_103.86296"/>
			ATGCGATGCGTGGGAATAGGCAACAGAGACTTCGTTGAAGGACTGTCAGGAGCAACATGGGTGGATGTGGTACTGGAGCATGGAAGCTGTGTCACCACCATGGCAAAGAATAAACCAACATTGGACATTGAACTCTTGAAGACGGAGGTCACGAACCCTGCCGTCTTGCGCAAACTGTGCATTGAAGCTAAAATATCAAACACCACCACCGATTCAAGATGTCCAACACAAGGAGAAGCTACACTGGTGGAAGAACAAGACGCGAACTTTGTGTGTCGACGAACATTCGTGGACAGAGGCTGGGGTAATGGTTGTGGACTATTCGGGAAGGGAAGCTTACTAACGTGTGCTAAGTTTAAGTGTGTGACAAAACTTGAAGGAAAGATAGTTCAATATGAAAACTTAAAATATTCGGTGATAGTCACTGTCCACACTGGGGACCAGCACCAGGTAGGAAATGAGACTACAGAACATGGAACAATTGCAACCATAACACCTCAAGCTCCCACGTCGGAAATACAGCTGACTGACTACGGAGCCCTTACATTGGACTGCTCACCTAGAACAGGGCTGGACTTTAATGAGATGGTGCTGTTGACAATGAAAGAAAAATCATGGCTTGTCCACAAACAATGGTTTCTAGACTTACCATTGCCTTGGACCTCGGGGGCTTCAACATCTCAAGAGACTTGGAACAGACAAGATCTGCTGGTCACATTTAAGACAGCTCATGCAAAGAAGCAGGAAGTAGTCGTACTGGGGTCACAAGAAGGAGCAATGCACACTGCGTTGACTGGGGCGACAGAAATCCAGACGTCAGGAACGACGACAATCTTCGCAGGACACCTGAAATGTAGACTAAAAATGGATAAACTGACTTTAAAAGGGGTGTCATATGTGATGTGCACAGGCTCATTTAAGCTAGAGAAGGAAGTGGCTGAGACCCAGCATGGAACTGTCCTAGTGCAGGTTAAATATGAAGGAACAGATGCACCATGCAAGATTCCAATTTCAACCCAAGATGAGAAAGGAGTGACCCAGAATGGGAGATTGATAACAGCCAATCCCATAGTTACTGACAAAGAAAAACCAGTCAACATTGAAACAGAACCACCCTTTGGTGAGAGCTACATCGTGATAGGGGCGGGTGAAAAAGCTTTGAAACTAAGCTGGTTCAAGAAAGGAAGCAGCATAGGGAAAATGTTCGAAGCCACCGCCCGAGGAGCACGAAGGATGGCTATCCTGGGAGACACAGCATGGGACTTCGGTTCCATAGGAGGGGTGTTCACATCTGTGGGAAAATTGGTACACCAGGTTTTTGGAACCGCATATGGGGTCCTGTTCAGCGGTGTTTCTTGGACCATGAAAATAGGAATAGGGATTCTGCTGACATGGCTAGGATTGAATTCAAGGAGCACGTCACTCTCGAT
		</sequence>
		<sequence>
			<taxon idref="27404_2013.51_1.30191_103.86296"/>
			ATGCGATGCGTGGGAATAGGCAACAGAGACTTCGTTGAAGGACTGTCAGGAGCAACATGGGTGGATGTGGTACTGGAGCATGGAAGCTGTGTCACCACCATGGCAAAGAATAAACCAACATTGGACATTGAACTCTTGAAGACGGAGGTCACGAACCCTGCCGTCTTGCGCAAACTGTGCATTGAAGCTAAAATATCAAACACCACCACCGATTCAAGATGTCCAACACAAGGAGAAGCTACACTGGTGGAAGAACAAGACGCGAACTTTGTGTGTCGACGAACATTCGTGGACAGAGGCTGGGGTAATGGTTGTGGACTATTCGGGAAGGGAAGCTTACTAACGTGTGCTAAGTTTAAGTGTGTGACAAAACTTGAAGGAAAGATAGTTCAGTATGAAAACTTAAAATATTCGGTGATAGTCACTGTCCACACTGGGGACCAGCACCAGGTAGGAAATGAGACTACAGAACATGGAACAATTGCAACCATAACACCTCAAGCTCCCACGTCGGAAATACAGCTGACTGACTACGGAGCCCTTACATTGGACTGCTCACCTAGAACAGGGCTGGACTTTAATGAGATGGTGCTGTTGACAATGAAAGAAAAATCATGGCTTGTCCACAAACAATGGTTTCTAGACTTACCATTGCCTTGGACCTCGGGGGCTTCAACATCTCAAGAGACTTGGAACAGACAAGATCTGCTGGTCACATTTAAGACAGCTCATGCAAAGAAGCAGGAAGTAGTCGTACTGGGGTCACAAGAAGGAGCAATGCACACTGCGTTGACTGGGGCGACAGAAATCCAGACGTCAGGAACGACGACAATCTTCGCAGGACACCTGAAATGTAGACTAAAAATGGATAAACTGACTTTAAAAGGGGTGTCATATGTGATGTGCACAGGCTCATTTAAGCTAGAGAAGGAAGTGGCTGAGACCCAGCATGGAACTGTCCTAGTGCAGGTTAAATATGAAGGAACAGATGCACCATGCAAGATTCCAATTTCAACCCAAGATGAGAAAGGAGTGACCCAGAATGGGAGATTGATAACAGCCAATCCCATAGTTACTGACAAAGAAAAACCAGTCAACATTGAAACAGAACCACCCTTTGGTGAGAGCTACATCGTGATAGGGGCGGGTGAAAAAGCTTTGAAACTAAGCTGGTTCAAGAAAGGAAGCAGCATAGGGAAAATGTTCGAAGCCACCGCCCGAGGAGCACGAAGGATGGCTATCCTGGGAGACACAGCATGGGACTTCGGTTCCATAGGAGGGGTGTTCACATCTGTGGGAAAATTGGTACACCAGGTTTTTGGAACCGCATATGGGGTCCTGTTCAGCGGTGTTTCTTGGACCATGAAAATAGGAATAGGGATTCTGCTGACATGGCTAGGATTGAATTCAAGGAGCACGTCACTCTCGAT
		</sequence>
		<sequence>
			<taxon idref="28348_2013.53_1.30191_103.86296"/>
			ATGCGATGCGTGGGAATAGGCAACAGAGACTTCGTTGAAGGACTGTCAGGAGCAACATGGGTGGATGTGGTACTGGAGCATGGAAGCTGTGTCACCACCATGGCAAAGAATAAACCAACATTGGACATTGAACTCTTGAAGACGGAGGTCACGAACCCTGCCGTCTTGCGCAAACTGTGCATTGAAGCTAAAATATCAAACACCACCACCGATTCAAGATGTCCAACACAAGGAGAAGCTACACTGGTGGAAGAACAAGACGCGAACTTTGTGTGTCGACGAACATTCGTGGACAGAGGCTGGGGTAATGGTTGTGGACTATTCGGGAAGGGAAGCTTACTAACGTGTGCTAAGTTTAAGTGTGTGACAAAACTTGAAGGAAAGATAGTTCAATATGAAAACTTAAAATATTCGGTGATAGTCACTGTCCACACTGGGGACCAGCACCAGGTAGGAAATGAGACTACAGAACATGGAACAATTGCAACCATAACACCTCAAGCTCCCACGTCGGAAATACAGCTGACTGACTACGGAGCCCTTACATTGGACTGCTCACCTAGAACAGGGCTGGACTTTAATGAGATGGTGCTGTTGACAATGAAAGAAAAATCATGGCTTGTTCACAAACAATGGTTTCTAGACTTACCATTGCCTTGGACCTCGGGGGCTTCAACATCTCAAGAGACTTGGAACAGACAAGATCTGCTGGTCACATTTAAGACAGCTCATGCAAAGAAGCAGGAAGTAGTCGTACTGGGGTCACAAGAAGGAGCAATGCACACTGCGTTGACTGGGGCGACAGAAATCCAGACGTCAGGAACGACGACAATCTTCGCAGGACACCTGAAATGTAGACTAAAAATGGATAAACTGACTTTAAAAGGGGTGTCATATGTGATGTGCACAGGCTCATTTAAGCTAGAGAAGGAAGTGGCTGAGACCCAGCATGGAACTGTCCTAGTGCAGGTTAAATATGAAGGAACAGATGCACCATGCAAGATTCCAATTTCAACCCAAGATGAGAAAGGAGTGACCCAGAATGGGAGATTGATAACAGCCAATCCCATAGTTACTGACAAAGAAAAACCAGTCAACATTGAAACAGAACCACCCTTTGGTGAGAGCTACATCGTGATAGGGGCGGGTGAAAAAGCTTTGAAACTAAGCTGGTTCAAGAAAGGAAGCAGCATAGGGAAAATGTTCGAAGCCACCGCCCGAGGAGCACGAAGGATGGCTATCCTGGGAGACACAGCATGGGACTTCGGTTCCATAGGAGGGGTGTTCACATCTGTGGGAAAATTGGTACACCAGGTTTTTGGAACCGCATATGGGGTCCTGTTCAGCGGTGTTTCTTGGACCATGAAAATAGGAATAGGGATTCTGCTGACATGGCTAGGATTGAATTCAAGGAGCACGTCACTCTCGAT
		</sequence>
		<sequence>
			<taxon idref="KM403616_2013.53_1.30191_103.86296"/>
			ATGCGATGCGTGGGAATAGGCAACAGAGACTTCGTTGAAGGACTGTCAGGAGCAACATGGGTGGATGTGGTACTGGAGCATGGAAGCTGTGTCACCACCATGGCAAAGAATAAACCAACATTGGACATTGAACTCTTGAAGACGGAGGTCACGAACCCTGCCGTCTTGCGCAAACTGTGCATTGAAGCTAAAATATCAAACACCACCACCGATTCAAGATGTCCAACACAAGGAGAAGCTACACTGGTGGAAGAACAAGACGCGAACTTTGTGTGTCGACGAACATTCGTGGACAGAGGCTGGGGTAATGGTTGTGGACTATTCGGGAAGGGAAGCTTACTAACGTGTGCTAAGTTTAAGTGTGTGACAAAACTTGAAGGAAAGATAGTTCAATATGAAAACTTAAAATATTCGGTGGTAGTCACTGTCCACACTGGGGACCAGCACCAGGTAGGAAATGAGACTACAGAACATGGAACAATTGCAACCATAACACCTCAAGCTCCCACGTCGGAAATACAGCTGACTGACTACGGAGCCCTTACATTGGACTGCTCACCTAGAACAGGGCTGGACTTTAATGAGATGGTGCTGTTGACAATGAAAGAAAAATCATGGCTTGTCCACAAACAATGGTTTCTAGACTTACCATTGCCTTGGACCTCGGGGGCTTCAACATCTCAAGAGACTTGGAACAGACAAGATCTGCTGGTCACATTTAAGACAGCTCATGCAAAGAAGCAGGAAGTAGTCGTACTGGGGTCACAAGAAGGAGCAATGCACACTGCGTTGACTGGGGCGACAGAAATCCAGACGTCAGGAACGACGACAATCTTCGCAGGACACCTGAAATGTAGACTAAAAATGGATAAACTGACTTTAAAAGGGGTGTCATATGTGATGTGCACAGGCTCATTTAAGCTAGAGAAGGAAGTGGCTGAGACCCAGCATGGAACTGTCCTAGTGCAGGTTAAATATGAAGGAACAGATGCACCATGCAAGATTCCAATTTCAACCCAAGATGAGAAAGGAGTGACCCAGAATGGGAGATTGATAACAGCCAATCCCATAGTTACTGACAAAGAAAAACCAGTCAACATTGAAACAGAACCACCCTTTGGTGAGAGCTACATCGTGATAGGGGCGGGTGAAAAAGCTTTGAAACTAAGCTGGTTCAAGAAAGGAAGCAGCATAGGGAAAATGTTCGAAGCCACCGCCCGAGGAGCACGAAGGATGGCTATCCTGGGAGACACAGCATGGGACTTCGGTTCCATAGGAGGGGTGTTCACATCTGTGGGAAAATTGGTACACCAGGTTTTTGGAACCGCATATGGGGTCCTGTTCAGCGGTGTTTCTTGGACCATGAAAATAGGAATAGGGATTCTGCTGACATGGCTAGGATTGAATTCAAGGAGCACGTCACTCTCGAT
		</sequence>
		<sequence>
			<taxon idref="29077_2013.55_1.30191_103.86296"/>
			ATGCGATGCGTGGGAATAGGCAACAGAGACTTCGTTGAAGGACTGTCAGGAGCAACATGGGTGGATGTGGTACTGGAGCATGGAAGCTGTGTCACCACCATGGCAAAGAATAAACCAACATTGGACATTGAACTCTTGAAGACGGAGGTCACGAACCCTGCCGTCTTGCGCAAACTGTGCATTGAAGCTAAAATATCAAACACCACCACCGATTCAAGATGTCCAACACAAGGAGAAGCTACACTGGTGGAAGAACAAGACGCGAACTTTGTGTGTCGACGAACATTCGTGGACAGAGGCTGGGGTAATGGTTGTGGACTATTCGGGAAGGGAAGCTTACTAACGTGTGCTAAGTTTAAGTGTGTGACAAAACTTGAAGGAAAGATAGTTCAATATGAAAACTTAAAATATTCGGTGATAGTCACTGTCCACACTGGGGACCAGCACCAGGTAGGAAATGAGACTACAGAACATGGAACAATTGCAACCATAACACCTCAAGCTCCCACATCGGAAATACAGCTGACTGACTACGGAGCCCTTACATTGGACTGCTCACCTAGAACAGGGCTGGACTTTAATGAGATGGTGCTGTTGACAATGAAAGAAAAATCATGGCTTGTCCACAAACAATGGTTTCTAGACTTACCATTGCCTTGGACCTCGGGGGCTTCAACATCTCAAGAGACTTGGAACAGACAAGATCTGCTGGTCACATTTAAGACAGCTCATGCAAAGAAGCAGGAAGTAGTCGTACTGGGGTCACAAGAAGGAGCAATGCACACTGCGTTGACTGGGGCGACAGAAATCCAGACGTCAGGAACGACGACAATCTTCGCAGGACACCTGAAATGTAGACTAAAAATGGATAAACTGACTTTAAAAGGGGTGTCATATGTGATGTGCACAGGCTCATTTAAGCTAGAGAAGGAAGTGGCTGAAACCCAGCATGGAACTGTCCTAGTGCAGGTTAAATATGAAGGAACAGATGCACCATGCAAGATTCCAATTTCAACCCAAGATGAGAAAGGAGTGACCCAGAATGGGAGATTGATAACAGCCAATCCCATAGTTACTGACAAAGAAAAACCAGTCAACATTGAAACAGAACCACCCTTTGGTGAGAGCTACATCGTGATAGGGGCGGGTGAAAAAGCTTTGAAACTAAGCTGGTTCAAGAAAGGAAGCAGCATAGGGAAAATGTTCGAAGCCACCGCCCGAGGAGCACGAAGGATGGCTATCCTGGGAGACACAGCATGGGACTTCGGTTCCATAGGAGGGGTGTTCACATCTGTGGGAAAATTGGTACACCAGGTTTTTGGAACCGCATATGGGGTCCTGTTCAGCGGTGTTTCTTGGACCATGAAAATAGGAATAGGGATTCTGCTGACATGGCTAGGATTGAATTCAAGGAGCACGTCACTCTCGAT
		</sequence>
		<sequence>
			<taxon idref="32253_2013.6_1.30191_103.86296"/>
			ATGCGATGCGTGGGAATAGGCAACAGAGACTTCGTTGAAGGACTGTCAGGAGCAACATGGGTGGATGTGGTACTGGAGCATGGAAGCTGTGTCACCACCATGGCAAAGAATAAACCAACATTGGACATTGAACTCTTGAAGACGGAGGTCACGAACCCTGCCGTCTTGCGCAAACTGTGCATTGAAGCTAAAATATCAAACACCACCACCGATTCAAGATGTCCAACACAAGGAGAAGCTACACTGGTGGAAGAACAAGACGCGAACTTTGTGTGTCGACGAACATTCGTGGACAGAGGCTGGGGTAATGGTTGTGGACTATTCGGGAAGGGAAGCTTACTAACGTGTGCTAAGTTTAAGTGTGTGACAAAACTTGAAGGAAAGATAGTTCAATATGAAAACTTAAAATATTCGGTGATAGTCACTGTCCACACTGGGGACCAGCACCAGGTAGGAAATGAGACTACAGAACATGGAACAATTGCAACCATAACACCTCAAGCTCCCACGTCGGAAATACAGCTGACTGACTACGGAGCCCTTACATTGGACTGCTCACCTAGAACAGGGCTGGACTTTAATGAGATGGTGCTGTTGACAATGAAAGAAAAATCATGGCTTGTCCACAAACAATGGTTTCTAGACTTACCATTGCCTTGGACCTCGGGGGCTTCAACATCTCAAGAGACTTGGAACAGACAAGATCTGCTGGTCACATTTAAGACAGCTCATGCAAAGAAGCAGGAAGTAGTCGTACTGGGGTCACAAGAAGGAGCAATGCACACTGCGTTGACTGGGGCGACAGAAATCCAGACGTCAGGAACGACGACAATCTTCGCAGGACACCTGAAATGTAGACTAAAAATGGATAAACTGACTTTAAAAGGGGTGTCATATGTGATGTGCACAGGCTCATTTAAGCTAGAGAAGGAAGTGGCTGAGACCCAGCATGGAACTGTCCTAGTGCAGGTTAAATATGAAGGAACAGATGCACCATGCAAGATTCCAATTTCAACCCAAGATGAGAAAGGAGTGACCCAGAATGGGAGATTGATAACAGCCAATCCCATAGTTACTGACAAAGAAAAACCAGTCAACATTGAAACAGAACCACCCTTTGGTGAGAGCTACATCGTGATAGGGGCGGGTGAAAAAGCTTTGAAACTAAGCTGGTTCAAGAAAGGAAGCAGCATAGGGAAAATGTTCGAAGCCACCGCCCGAGGAGCACGAAGGATGGCTATCCTGGGAGACACAGCATGGGACTTCGGTTCCATAGGAGGGGTGTTCACATCTGTGGGAAAATTGGTACACCAGGTTTTTGGAACCGCATATGGGGTCCTGTTCAGCGGTGTTTCTTGGACCATGAAAATAGGAATAGGGATTCTGCTGACATGGCTAGGATTGAATTCAAGGAGCACGTCACTCTCGAT
		</sequence>
		<sequence>
			<taxon idref="33677_2013.62_1.30191_103.86296"/>
			ATGCGATGCGTGGGAATAGGCAACAGAGACTTCGTTGAAGGACTGTCAGGAGCAACATGGGTGGATGTGGTATTGGAGCATGGAAGCTGTGTCACCACCATGGCAAAGAATAAACCAACATTGGACATTGAACTCTTGAAGACGGAGGTCACGAACCCTGCCGTCTTGCGCAAACTGTGCATTGAAGCTAAAATATCAAACACCACCACCGATTCAAGATGTCCAACACAAGGAGAAGCTACACTGGTGGAAGAACAAGACGCGAACTTTGTGTGTCGACGAACATTCGTGGACAGAGGCTGGGGTAATGGTTGTGGACTATTCGGGAAGGGAAGCTTACTAACGTGTGCTAAGTTTAAGTGTGTGACAAAACTTGAAGGAAAGATAGTTCAATATGAAAACTTAAAATATTCGGTGATAGTCACTGTCCACACTGGGGACCAGCACCAGGTAGGAAATGAGACTACAGAACATGGAACAATTGCAACCATAACACCTCAAGCTCCCACGTCGGAAATACAGCTGACTGACTACGGAGCCCTTACATTGGACTGCTCACCTAGAACAGGGCTGGACTTTAATGAGATGGTGCTGTTGACAATGAAAGAAAAATCATGGCTTGTCCACAAACAATGGTTTCTAGACTTACCATTGCCTTGGACCTCGGGGGCTTCAACATCTCAAGAGACTTGGAACAGACAAGATCTGCTGGTCACATTTAAGACAGCTCATGCAAAGAAGCAGGAAGTAGTCGTACTGGGGTCACAAGAAGGAGCAATGCACACTGCGTTGACTGGGGCGACAGAAATCCAGACGTCAGGAACGACGACAATCTTCGCAGGACACCTGAAATGTAGACTAAAAATGGATAAACTGACTTTAAAAGGGGTGTCATATGTGATGTGCACAGGCTCATTTAAGCTAGAGAAGGAAGTGGCTGAGACCCAGCATGGAACTGTCCTAGTGCAGGTTAAATATGAAGGAACAGATGCACCATGCAAGATTCCAATTTCAACCCAAGATGAGAAAGGAGTGACCCAGAATGGGAGATTGATAACAGCCAATCCCATAGTTACTGACAAAGAAAAACCAGTCAACATTGAAACAGAACCACCCTTTGGTGAGAGCTACATCGTGATAGGGGCGGGTGAAAAAGCTTTGAAACTAAGCTGGTTCAAGAAAGGAAGCAGCATAGGGAAAATGTTCGAAGCCACCGCCCGAGGAGCACGAAGGATGGCTATCCTGGGAGACACAGCATGGGACTTCGGTTCCATAGGAGGGGTGTTCACATCTGTGGGAAAATTGGTACACCAGGTTTTTGGAACCGCATATGGGGTCCTGTTCAGCGGTGTTTCTTGGACCATGAAAATAGGAATAGGGATTCTGCTGACATGGCTAGGATTGAATTCAAGGAGCACGTCACTCTCGAT
		</sequence>
		<sequence>
			<taxon idref="34565_2013.64_1.30191_103.86296"/>
			ATGCGATGCGTGGGAATAGGCAACAGAGACTTCGTTGAAGGACTGTCAGGAGCAACATGGGTGGATGTGGTACTGGAGCATGGAAGCTGTGTCACCACCATGGCAAAGAATAAACCAACATTGGACATTGAACTCTTGAAGACGGAGGTCACGAACCCTGCCGTCTTGCGCAAACTGTGCATTGAAGCTAAAATATCAAACACCACCACCGATTCAAGATGTCCAACACAAGGAGAAGCTACACTGGTGGAAGAACAAGACGCGAACTTTGTGTGTCGACGAACATTCGTGGACAGAGGCTGGGGTAATGGTTGTGGACTATTCGGGAAGGGAAGCTTACTAACGTGTGCTAAGTTTAAGTGTGTGACAAAACTTGAAGGAAAGATAGTTCAATATGAAAACTTAAAATATTCGGTGATAGTCACTGTCCACACTGGGGACCAGCACCAGGTAGGAAATGAGACTACAGAACATGGAACAATTGCAACCATAACACCTCAAGCTCCCACGTCGGAAGTACAGCTGACTGACTACGGAGCCCTTACATTGGACTGCTCACCTAGAACAGGGCTGGACTTTAATGAGATGGTGCTGTTGACAATGAAAGAAAAATCATGGCTTGTCCACAAACAATGGTTTCTAGACTTACCATTGCCTTGGACCTCGGGGGCTTCAACATCTCAAGAGACTTGGAACAGACAAGATCTGCTGGTCACATTTAAGACAGCTCATGCAAAGAAGCAGGAAGTAGTCGTACTGGGGTCACAAGAAGGAGCAATGCACACTGCGTTGACTGGGGCGACAGAAATCCAGACGTCAGGAACGACGACAATCTTCGCAGGACACCTGAAATGTAGACTAAAAATGGATAAACTGACTTTAAAAGGGGTGTCATATGTGATGTGCACAGGCTCATTTAAGCTAGAGAAGGAAGTGGCTGAGACCCAGCATGGAACTGTCCTAGTGCAGGTTAAATATGAAGGAACAGATGCACCATGCAAGATTCCAATTTCAACCCAAGATGAGAAAGGAGTGACCCAGAATGGGAGATTGATAACAGCCAATCCCATAGTCACTGACAAAGAAAAACCAGTCAACATTGAAACAGAACCACCCTTTGGTGAGAGCTACATCGTGATAGGGGCGGGTGAAAAAGCTTTGAAACTAAGCTGGTTCAAGAAAGGAAGCAGCATAGGGAAAATGTTCGAAGCCACCGCCCGAGGAGCACGAAGGATGGCTATCCTGGGAGACACAGCATGGGACTTCGGTTCCATAGGAGGGGTGTTCACATCTGTGGGAAAATTGGTACACCAGGTTTTTGGAACCGCATATGGGGTCCTGTTCAGCGGTGTTTCTTGGACCATGAAAATAGGAATAGGGATTCTGCTGACATGGCTAGGATTGAATTCAAGGAGCACGTCACTCTCGAT
		</sequence>
		<sequence>
			<taxon idref="35068_2013.66_1.30191_103.86296"/>
			ATGCGATGCGTGGGAATAGGCAGCAGGGACTTCGTGGAAGGACTGTCAGGAGCAACTTGGGTAGATGTGGTACTGGAACATGGAAGTTGCGTCACCACCATGGCAAAAGATAAACCAACACTGGACATTGAACTTTTGAAGACGGAAGTCACAAACCCTGCCGTCCTGCGCAAACTGTGCATTGAAGCTAAAATATCAAATACCACCACTGACTCAAGATGTCCAACACAAGGAGAAGCCACACTGGTGGAAGAACAAGACGCGAACTTTGTGTGTCGACGAACATTTGTGGACAGAGGCTGGGGCAATGGCTGTGGGCTCTTCGGAAAAGGAAGCCTACTAACGTGTGCTAAGTTCAAGTGTGTGACAAAACTGGAAGGAAAGATAGTTCAATATGAAAACTTGAAATATTCAGTAATAGTCACCGTCCACACTGGAGACCAGCATCAGGTGGGAAATGAAAGCACAGAACATGGGACAACTGCAACTATAACACCTCAAGCTCCTACGACGGAAATACAGCTGACCGACTACGGAGCTCTTACATTGGATTGTTCACCTAGAACAGGATTAGACTTTAATGAAATGGTGTTGTTGACAATGAAAGAAAAATCATGGCTAGTCCACAAACAATGGTTTCTAGACTTGCCACTGCCTTGGACCTCGGGAGCTTCAACATCACAAGAGACTTGGAACAGACAAGATTTGCTGGTGACATTTAAGACAGCTCATGCAAAGAAGCAGGAAGTAGTCGTACTAGGATCACAAGAAGGAGCAATGCACACTGCGTTGACCGGAGCGACAGAAATCCAAACGTCTGGAACGACAACAATTTTTGCAGGACACCTGAAATGTAGACTAAAGATGGACAAACTGACTCTAAAAGGGATGTCATATGTGATGTGCACAGGCTCATTCAAGCTAGAGAAAGAAGTGGCTGAGACCCAGCATGGAACCGTTCTAGTGCAGATTAAATACGAAGGAACAGATGCACCATGCAAGATCCCTTTTTCGACCCAAGATGAAAAAGGAGTAACCCAGAATGGGAGATTGATAACAGCCAACCCCATAGTCACTGACAAAGAAAAACCAGTCAACATTGAGGCAGAACCGCCTTTTGGTGAGAGTTACATCGTGATAGGAGTAGGTGAAAAAGCTTTGAAACTAAGCTGGTTCAAGAAAGGAAGCAGCATAGGGAAAATGTTTGAGGCAACCGCCAGAGGAGCACGAAGGATGGCCATACTGGGAGACACCGCATGGGACTTTGGTTCTATAGGAGGAGTGTTCACGTCTGTTGGAAAATTAGTACACCAGATTTTTGGAACTGCATATGGAGTTTTGTTCAGCGGTGTTTCCTGGACCATGAAAATAGGAATAGGGGTTCTGCTGACATGGTTAGGATTAAACTCAAGGAGCACGTCCCTCTCGAT
		</sequence>
		<sequence>
			<taxon idref="36817_2013.68_1.30191_103.86296"/>
			ATGCGATGCGTGGGAATAGGCAACAGAGACTTCGTTGAAGGACTGTCAGGAGCAACATGGGTGGATGTGGTACTGGAGCATGGAAGCTGTGTCACCACCATGGCAAAGAATAAACCAACATTGGACATTGAACTCTTGAAGACGGAGGTCACGAACCCTGCCGTCTTGCGCAAACTGTGCATTGAAGCTAAAATATCAAACACCACCACCGATTCAAGATGTCCAACACAAGGAGAAGCTACACTGGTGGAAGAACAAGACGCGAACTTTGTGTGTCGACGAACATTCGTGGACAGAGGCTGGGGTAATGGTTGTGGACTATTCGGGAAGGGAAGCTTACTAACGTGTGCTAAGTTTAAGTGTGTGACAAAACTTGAAGGAAAGATAGTTCAATATGAAAACTTAAAATATTCGGTGATAGTCACTGTCCACACTGGGGACCAGCACCAGGTAGGAAATGAGACTACAGAACATGGAACAATTGCAACCATAACACCTCAAGCTCCCACGTCGGAAATACAGCTGACTGACTACGGAGCCCTTACATTGGACTGCTCACCTAGAACAGGGCTGGACTTTAATGAGATGGTGCTGTTGACAATGAAAGAAAAATCATGGCTTGTCCACAAACAATGGTTTCTAGACTTACCATTGCCTTGGACCTCGGGGGCTTCAACATCTCAAGAGACTTGGAACAGACAAGATCTGCTGGTCACATTTAAGACAGCTCATGCAAAGAAGCAGGAAGTAGTCGTACTGGGGTCACAAGAAGGAGCAATGCACACTGCGTTGACTGGGGCGACAGAAATCCAGACGTCAGGAACGACGACAATCTTCGCAGGACACCTGAAATGTAGACTAAAAATGGGTAAACTGACTCTAAAAGGGGTGTCATATGTGATGTGCACAGGCTCATTTAAGCTAGAGAAGGAAGTGGCTGAGACCCAGCATGGAACTGTCCTAGTGCAGGTTAAATATGAAGGAACAGATGCACCATGCAAGATTCCAATTTCAACCCAAGATGAGAAAGGAGTGACCCAGAATGGGAGATTGATAACAGCCAATCCCATAGTTACTGACAAAGAAAAACCAGTCAACATTGAAACAGAACCACCCTTTGGTGAGAGCTACATCGTGATAGGGGCGGGTGAAAAAGCTTTGAAACTAAGCTGGTTCAAGAAAGGAAGCAGCATAGGGAAAATGTTCGAAGCCACCGCCCGAGGAGCACGAAGGATGGCTATCCTGGGAGACACAGCATGGGACTTCGGTTCCATAGGAGGGGTGTTCACATCTGTGGGAAAATTGGTACACCAGGTTTTTGGAACCGCATATGGGGTCCTGTTCAGCGGTGTTTCTTGGACCATGAAAATAGGAATAGGGATTCTGCTGACATGGCTAGGATTGAATTCAAGGAGCACGTCACTCTCGAT
		</sequence>
		<sequence>
			<taxon idref="36867_2013.68_1.30191_103.86296"/>
			ATGCGATGCGTGGGAATAGGCAGCAGGGACTTCGTGGAAGGACTGTCAGGAGCAACTTGGGTAGATGTGGTACTGGAACATGGAAGTTGCGTCACCACCATGGCAAAAGATAAACCAACACTGGACATTGAACTTTTGAAGACGGAAGTCACAAACCCTGCCGTCCTGCGCAAACTGTGCATTGAAGCTAAAATATCAAATACCACCACTGACTCAAGATGTCCAACACAAGGAGAAGCCACACTGGTGGAAGAACAAGACGCGAACTTTGTGTGTCGACGAACATTTGTGGACAGAGGCTGGGGCAATGGCTGTGGGCTCTTCGGAAAAGGAAGCCTACTAACGTGTGCTAAGTTCAAGTGTGTGACAAAACTGGAAGGAAAGATAGTTCAATATGAAAACTTGAAATATTCAGTAATAGTCACCGTCCACACTGGAGACCAGCATCAGGTGGGAAATGAAAGCACAGAACATGGGACAACTGCAACTATAACACCTCAAGCTCCTACGACGGAAATACAGCTGACCGACTACGGAGCTCTTACATTGGATTGTTCACCTAGAACAGGATTAGACTTTAATGAAATGGTGTTGTTGACAATGAAAGAAAAATCATGGCTAGTCCACAAACAATGGTTTCTAGACTTGCCACTGCCTTGGACCTCGGGAGCTTCAACATCACAAGAGACTTGGAACAGACAAGATTTGCTGGTGACATTTAAGACAGCTCATGCAAAGAAGCAGGAAGTAGTCGTACTAGGATCACAAGAAGGAGCAATGCACACTGCGTTGACCGGAGCGACAGAAATCCAAACGTCTGGAACGACAACAATTTTTGCAGGACACCTGAAATGTAGACTAAAGATGGACAAACTGACTCTAAAAGGGATGTCATATGTGATGTGCACAGGCTCATTCAAGCTAGAGAAAGAAGTGGCTGAGACCCAGCATGGAACCGTTCTAGTGCAGATTAAATACGAAGGAACAGATGCACCATGCAAGATCCCTTTTTCGACCCAAGATGAAAAAGGAGTAACCCAGAATGGGAGATTGATAACAGCCAACCCCATAGTCACTGACAAAGAAAAACCAGTCAACATTGAGGCAGAACCGCCTTTTGGTGAGAGTTACATCGTGATAGGAGTAGGTGAAAAAGCTTTGAAACTAAGCTGGTTCAAGAAAGGAAGCAGCATAGGGAAAATGTTTGAGGCAACCGCCAGAGGAGCACGAAGGATGGCCATACTGGGAGACACCGCATGGGACTTTGGTTCTATAGGAGGAGTGTTCACGTCTGTTGGAAAATTAGTACACCAGATTTTTGGAACTGCATATGGAGTTTTGTTCAGCGGTGTTTCCTGGACCATGAAAATAGGAATAGGGGTTCTGCTGACATGGTTAGGATTAAACTCAAGGAGCACGTCCCTCTCGAT
		</sequence>
		<sequence>
			<taxon idref="37529_2013.7_1.30191_103.86296"/>
			ATGCGATGCGTGGGAATAGGCAACAGAGACTTCGTTGAAGGACTGTCAGGAGCAACATGGGTGGATGTGGTACTGGAGCATGGAAGCTGTGTCACCACCATGGCAAAGAATAAACCAACATTGGACATTGAACTCTTGAAGACGGAGGTCACGAACCCTGCCGTCTTGCGCAAACTGTGCATTGAAGCTAAAATATCAAACACCACCACCGATTCAAGATGTCCAACACAAGGAGAAGCTACACTGGTGGAAGAACAAGACGCGAACTTTGTGTGTCGACGAACATTCGTGGACAGAGGCTGGGGTAATGGTTGTGGACTATTCGGGAAGGGAAGCTTACTAACGTGTGCTAAGTTTAAGTGTGTGACAAAACTTGAAGGAAAGATAGTTCAATATGAAAACTTAAAATATTCGGTGATAGTCACTGTCCACACTGGGGACCAGCACCAGGTAGGAAATGAGACTACAGAACATGGAACAATTGCAACCATAACACCTCAAGCTCCCACGTCGGAAATACAGCTGACTGACTACGGAGCCCTTACATTGGACTGCTCACCTAGAACAGGGCTGGACTTTAATGAGATGGTGCTGTTGACAATGAAAGAAAAATCATGGCTTGTCCACAAACAATGGTTTCTAGACTTACCATTGCCTTGGACCTCGGGGGCTTCAACATCTCAAGAGACTTGGAACAGACAAGATCTGCTGGTCACATTTAAGACAGCTCATGCAAAGAAGCAGGAAGTAGTCGTACTGGGGTCACAAGAAGGAGCAATGCACACTGCGTTGACTGGGGCGACAGAAATCCAGACGTCAGGAACGACGACAATCTTCGCAGGACACCTGAAATGTAGACTAAAAATGGATAAACTGACTTTAAAAGGGGTGTCATATGTGATGTGCACAGGCTCATTTAAGCTAGAGAAGGAAGTGGCTGAGACCCAGCATGGAACTGTCCTAGTGCAGGTTAAATATGAAGGAACAGATGCACCATGCAAGATTCCAATTTCAACCCAAGATGAGAAAGGAGTGACCCAGAATGGGAGATTGATAACAGCCAATCCCATAGTTACTGACAAAGAAAAACCAGTCAACATTGAAACAGAACCACCCTTTGGTGAGAGCTACATCGTGATAGGGGCGGGTGAAAAAGCTTTGAAACTAAGCTGGTTCAAGAAAGGAAGCAGCATAGGGAAAATGTTTGAAGCCACCGCCCGAGGAGCACGAAGGATGGCTATCCTGGGAGACACAGCATGGGACTTCGGTTCCATAGGAGGGGTGTTCACATCTGTGGGAAAATTGGTACACCAGGTTTTTGGAACCGCATATGGGGTCCTGTTCAGCGGTGTTTCTTGGACCATGAAAATAGGAATAGGGATTCTGCTGACATGGCTAGGATTGAATTCAAGGAGCACGTCACTCTCGAT
		</sequence>
		<sequence>
			<taxon idref="41978_2013.77_1.30191_103.86296"/>
			ATGCGATGCGTGGGAATAGGCAACAGAGACTTCGTTGAAGGACTGTCAGGAGCAACATGGGTGGATGTGGTACTGGAGCATGGAAGCTGTGTCACCACCATGGCAAAGAATAAACCAACATTGGACATTGAACTCTTGAAGACGGAGGTCACGAACCCTGCCGTCTTGCGCAAACTGTGCATTGAAGCTAAAATATCAAACACCACCACCGATTCAAGATGTCCAACACAAGGAGAAGCTACACTGGTGGAAGAACAAGACGCGAACTTTGTGTGTCGACGAACATTCGTGGACAGAGGCTGGGGTAATGGTTGTGGACTATTCGGGAAGGGAAGCTTACTAACGTGTGCTAAGTTTAAGTGTGTGACAAAACTTGAAGGAAAGATAGTTCAATATGAAAACTTAAAATATTCGGTGATAGTCACTGTCCACACTGGGGATCAGCACCAGGTAGGAAATGAGACTACAGAACATGGAACAATTGCAACCATAACACCTCAAGCTCCCACGTCGGAAATACAGCTGACTGACTACGGAGCCCTTACATTGGACTGCTCACCTAGAACAGGGCTGGACTTTAATGAGATGGTGCTGTTGACAATGAAAGAAAAATCATGGCTTGTCCACAAACAATGGTTTCTAGACTTACCATTGCCTTGGACCTCGGGGGCTTCAACATCTCAAGAGACTTGGAACAGACAAGATCTGCTGGTCACATTTAAGACAGCTCATGCAAAGAAGCAGGAAGTAGTCGTACTGGGGTCACAAGAAGGAGCAATGCACACTGCGTTGACTGGGGCGACAGAAATCCAGACGTCAGGAACGACGACAATCTTCGCAGGACACCTGAAATGTAGACTAAAAATGGATAAACTGACTTTAAAAGGGGTGTCATATGTGATGTGCACAGGCTCATTTAAGCTAGAGAAGGAAGTGGCTGAGACCCAGCATGGAACTGTCCTAGTGCAGGTTAAATATGAAGGAACAGATGCACCATGCAAGATTCCAATTTCAACCCAAGATGAGAAAGGAGTGACCCAGAATGGGAGATTGATAACAGCCAATCCCATAGTTACTGACAAAGAAAAACCAGTCAACATTGAAACAGAACCACCCTTTGGTGAGAGCTACATCGTGATAGGGGCGGGTGAAAAAGCTTTGAAACTAAGCTGGTTCAAGAAAGGAAGCAGCATAGGGAAAATGTTCGAAGCCACCGCCCGAGGAGCGCGAAGGATGGCTATCCTGGGAGACACAGCATGGGACTTCGGTTCCATAGGAGGGGTGTTCACATCTGTGGGAAAATTGGTACACCAGGTTTTTGGAACCGCATATGGGGTCCTGTTCAGCGGTGTTTCTTGGACCATGAAAATAGGAATAGGGATTCTGCTGACATGGCTAGGATTGAATTCAAGGAGCACGTCACTCTCGAT
		</sequence>
		<sequence>
			<taxon idref="42542_2013.79_1.30191_103.86296"/>
			ATGCGATGCGTGGGAATAGGCAACAGAAACTTCGTTGAAGGACTGTCAGGAGCAACATGGGTGGATGTGGTACTGGAGCATGGAAGCTGTGTCACCACCATGGCAAAAAATAAACCAACATTGGACATTGAACTCTTGAAGACGGAGGTCACGAACCCTGCCGTCTTGCGCAAACTGTGCATTGAAGCTAAAATATCAAACACCACCACCGATTCAAGATGTCCAACACAAGGAGAAGCTACACTGGTGGAAGAACAAGACGCGAACTTTGTGTGTCGACGAACATTCGTGGACAGAGGCTGGGGTAATGGTTGTGGACTATTCGGGAAGGGAAGCTTACTAACGTGTGCTAAGTTTAAGTGTGTGACAAAACTTGAAGGAAAGATAGTTCAATATGAAAACTTAAAATATTCGGTGATAGTCACTGTCCACACTGGGGACCAGCACCAGGTAGGAAATGAGACTACAGAACATGGAACAATTGCAACCATAACACCTCAAGCTCCCACGTCGGAAATACAGCTGACTGACTACGGAGCCCTTACATTGGACTGCTCACCTAGAACAGGGCTGGACTTTAATGAGATGGTGCTGTTGACAATGAAAGAAAAATCATGGCTTGTCCACAAACAATGGTTTCTAGACTTACCATTGCCTTGGACCTCGGGGGCTTCAACATCTCAAGAGACTTGGAACAGACAAGATCTGCTGGTCACATTTAAGACAGCTCATGCAAAGAAGCAGGAAGTAGTCGTACTGGGGTCACAAGAAGGAGCAATGCACACTGCGTTGACTGGGGCGACAGAAATCCAGACGTCAGGAACGACGACAATCTTCGCAGGACACCTGAAATGTAGACTAAAAATGGATAAACTGACTTTAAAAGGGGTGTCATATGTGATGTGCACAGGCTCATTTAAGCTAGAGAAGGAAGTGGCTGAGACCCAGCATGGAACTGTCCTAGTGCAGGTTAAATATGAAGGAACAGATGCACCATGCAAGATTCCAATTTCAACCCAAGATGAGAAAGGAGTGACCCAGAATGGGAGATTGATAACAGCCAATCCCATAGTTACTGACAAAGAAAAACCAGTCAACATTGAAACAGAACCACCCTTTGGTGAGAGCTACATCGTGATAGGGGCGGGTGAAAAAGCTTTGAAACTAAGCTGGTTCAAGAAAGGAAGCAGCATAGGGAAAATGTTCGAAGCCACCGCCCGAGGAGCACGAAGGATGGCTATCCTGGGAGACACAGCATGGGACTTCGGTTCCATAGGAGGGGTGTTCACATCTGTGGGAAAATTGGTACACCAGGTTTTTGGAACCGCATATGGGGTCCTGTTCAGCGGTGTTTCTTGGACCATGAAAATAGGAATAGGGATTCTGCTGACATGGCTAGGATTGAATTCAAGGAGCACGTCACTCTCGAT
		</sequence>
		<sequence>
			<taxon idref="42235_2013.79_1.30191_103.86296"/>
			ATGCGATGCGTGGGAATAGGCAACAGAGACTTCGTTGAAGGACTGTCAGGAGCAACATGGGTGGATGTGGTACTGGAGCATGGAAGCTGTGTCACCACCATGGCAAAGAATAAACCAACATTGGACATTGAACTCTTGAAGACGGAGGTCACGAACCCTGCCGTCTTGCGCAAACTGTGCATTGAAGCTAAAATATCAAACACCACCACCGATTCAAGATGTCCAACACAAGGAGAAGCTACACTGGTGGAAGAACAAGACGCGAACTTTGTGTGTCGACGAACATTCGTGGACAGAGGCTGGGGTAATGGTTGTGGACTATTCGGGAAGGGAAGCTTACTAACGTGTGCTAAGTTTAAGTGTGTGACAAAACTTGAAGGAAAGATAGTTCAATATGAAAACTTAAAATATTCGGTGATAGTCACTGTCCACACTGGGGACCAGCACCAGGTAGGAAATGAGACTACAGAACATGGAACAATTGCAACCATAACACCTCAAGCTCCCACGTCGGAAATACAGCTGACTGACTACGGAGCCCTTACATTGGACTGCTCACCTAGAACAGGGCTGGACTTTAATGAGATGGTGCTGTTGACAATGAAAGAAAAATCATGGCTTGTCCACAAACAATGGTTTCTAGACTTACCATTGCCTTGGACCTCGGGGGCTTCAACATCTCAAGAGACTTGGAACAGACAAGATCTGCTGGTCACATTTAAGACAGCTCATGCAAAGAAGCAGGAAGTAGTCGTACTGGGGTCACAAGAAGGAGCAATGCACACTGCGTTGACTGGGGCGACAGAAATCCAGACGTCAGGAACGACGACAATCTTCGCAGGACACCTGAAATGTAGACTAAAAATGGATAAACTGACTTTAAAAGGGGTGTCATATGTGATGTGCACAGGCTCATTTAAGCTAGAGAAGGAAGTGGCTGAGACCCAGCATGGAACTGTCCTAGTGCAGGTTAAATATGAAGGAACAGATGCACCATGCAAGATTCCAATTTCAACCCAAGATGAGAAAGGAGTGACCCAGAATGGGAGATTGATAACAGCCAATCCCATAGTTACTGACAAAGAAAAACCAGTCAACATTGAAACAGAACCACCCTTTGGTGAGAGCTACATCGTGATAGGGGCGGGTGAAAAAGCTTTGAAACTAAGCTGGTTCAAGAAAGGAAGCAGCATAGGGAAAATGTTCGAAGCCACCGCCCGAGGAGCACGAAGGATGGCTATCCTGGGAGACACAGCATGGGACTTCGGTTCCATAGGAGGGGTGTTCACATCTGTGGGAAAATTGGTACACCAGGTTTTTGGAACCGCATATGGGGTCCTGTTCAGCGGTGTTTCTTGGACCATGAAAATAGGAATAGGGATTCTGCTGACATGGCTAGGATTGAATTCAAGGAGCACGTCACTCTCGAT
		</sequence>
		<sequence>
			<taxon idref="43855_2013.81_1.30191_103.86296"/>
			ATGCGATGCGTGGGAATAGGCAACAGAGACTTCGTTGAAGGACTGTCAGGAGCAACATGGGTGGATGTGGTATTGGAGCATGGAAGCTGTGTCACCACCATGGCAAAGAATAAACCAACATTGGACATTGAACTCTTGAAGACGGAGGTCACGAACCCTGCCGTCTTGCGCAAACTGTGCATTGAAGCTAAAATATCAAACACCACCACCGATTCAAGATGTCCAACACAAGGAGAAGCTACACTGGTGGAAGAACAAGACGCGAACTTTGTGTGTCGACGAACATTCGTGGACAGAGGCTGGGGTAATGGTTGTGGACTATTCGGGAAGGGAAGCTTACTAACGTGTGCTAAGTTTAAGTGTGTGACAAAACTTGAAGGAAAGATAGTTCAATATGAAAACTTAAAATATTCGGTGATAGTCACTGTCCACACTGGGGACCAGCACCAGGTAGGAAATGAGACTACAGAACATGGAACAATTGCAACCATAACACCTCAAGCTCCCACGTCGGAAATACAGCTGACTGACTACGGAGCCCTTACATTGGACTGCTCACCTAGAACAGGGCTGGACTTTAATGAGATGGTGCTGTTGACAATGAAAGAAAAATCATGGCTTGTCCACAAACAATGGTTTCTAGACTTACCATTGCCTTGGACCTCGGGGGCTTCAACATCTCAAGAGACTTGGAACAGACAAGATCTGCTGGTCACATTTAAGACAGCTCATGCAAAGAAGCAGGAAGTAGTCGTACTGGGGTCACAAGAAGGAGCAATGCACACTGCGTTGACTGGGGCGACAGAAATCCAGACGTCAGGAACGACGACAATCTTCGCAGGACACCTGAAATGTAGACTAAAAATGGATAAACTGACTTTAAAAGGGGTGTCATATGTGATGTGCACAGGCTCATTTAAGCTAGAGAAGGAAGTGGCTGAGACCCAGCATGGAACTGTCCTAGTGCAGGTTAAATATGAAGGAACAGATGCACCATGCAAGATTCCAATTTCAACCCAAGATGAGAAAGGAGTGACCCAGAATGGGAGATTGATAACAGCCAATCCCATAGTTACTGACAAAGAAAAACCAGTCAACATTGAAACAGAACCACCCTTTGGTGAGAGCTACATCGTGATAGGGGCGGGTGAAAAAGCTTTGAAACTAAGCTGGTTCAAGAAAGGAAGCAGCATAGGGAAAATGTTCGAAGCCACCGCCCGAGGAGCACGAAGGATGGCTATCCTGGGAGACACAGCATGGGACTTCGGTTCCATAGGAGGGGTGTTCACATCTGTGGGAAAATTGGTACACCAGGTTTTTGGAACCGCATATGGGGTCCTGTTCAGCGGTGTTTCTTGGACCATGAAAATAGGAATAGGGATTCTGCTGACATGGCTAGGATTGAATTCAAGGAGCACGTCACTCTCGAT
		</sequence>
		<sequence>
			<taxon idref="44736_2013.83_1.30191_103.86296"/>
			ATGCGATGCGTGGGAATAGGCAACAGAGACTTCGTTGAAGGACTGTCAGGAGCAACATGGGTGGATGTGGTACTGGAGCATGGAAGCTGTGTCACCACCATGGCAAAGAATAAACCAACATTGGACATTGAACTCTTGAAGACGGAGGTCACGAACCCTGCCGTCTTGCGCAAACTGTGCATTGAAGCTAAAATATCAAACACCACCACCGATTCAAGATGTCCAACACAAGGAGAAGCTACACTGGTGGAAGAACAAGACGCGAACTTTGTGTGTCGACGAACATTCGTGGACAGAGGCTGGGGTAATGGTTGTGGACTATTCGGGAAGGGAAGCTTACTAACGTGTGCTAAGTTTAAGTGTGTGACAAAACTTGAAGGAAAGATAGTTCAATATGAAAACTTAAAATATTCGGTGATAGTCACTGTCCACACTGGGGACCAGCACCAGGTAGGAAATGAGACTACAGAACATGGAACAATTGCAACCATAACACCTCAAGCTCCCACGTCGGAAATACAGCTGACTGACTACGGAGCCCTTACATTGGACTGCTCACCTAGAACAGGGCTGGACTTTAATGAGATGGTGCTGTTGACAATGAAAGAAAAATCATGGCTTGTCCACAAACAATGGTTTCTAGACTTACCATTGCCTTGGACCTCGGGGGCTTCAACATCTCAAGAGACTTGGAACAGACAAGATCTGCTGGTCACATTTAAGACAGCTCATGCAAAGAAGCAGGAAGTAGTCGTACTGGGGTCACAAGAAGGAGCAATGCACACTGCGTTGACTGGGGCGACAGAAATCCAGACGTCAGGAACGACGACAATCTTCGCAGGACACCTGAAATGTAGACTAAAAATGGATAAACTGACTTTAAAAGGGGTGTCATATGTGATGTGCACAGGCTCATTTAAGCTAGAGAAGGAAGTGGCTGAGACCCAGCATGGAACTGTCCTAGTGCAGGTTAAATATGAAGGAACAGATGCACCATGCAAGATTCCAATTTCAACCCAAGATGAGAAAGGAGTGACCCAGAATGGGAGATTGATAACAGCCAATCCCATAGTAACTGACAAAGAAAAACCAGTCAACATTGAAACAGAACCACCCTTTGGTGAGAGCTACATCGTGATAGGGGCGGGTGAAAAAGCTTTGAAACTAAGCTGGTTCAAGAAAGGAAGCAGCATAGGGAAAATGTTCGAAGCCACCGCCCGAGGAGCACGAAGGATGGCTATCCTGGGAGACACAGCATGGGACTTCGGTTCCATAGGAGGGGTGTTCACATCTGTGGGAAAATTGGTACACCAGGTTTTTGGAACCGCATATGGGGTCCTGTTCAGCGGTGTTTCTTGGACCATGAAAATAGGAATAGGGATTCTGCTGACATGGCTAGGATTGAATTCAAGGAGCACGTCACTCTCGAT
		</sequence>
		<sequence>
			<taxon idref="44667_2013.83_1.30191_103.86296"/>
			ATGCGATGCGTGGGAATAGGCAACAGAGACTTCGTTGAAGGACTGTCAGGAGCAACATGGGTGGATGTGGTACTGGAGCATGGAAGCTGTGTCACCACCATGGCAAAGAATAAACCAACATTGGACATTGAACTCTTGAAGACGGAGGTCACGAACCCTGCCGTCTTGCGCAAACTGTGCATTGAAGCTAAAATATCAAACACCACCACCGATTCAAGATGTCCAACACAAGGAGAAGCTACACTGGTGGAAGAACAAGACGCGAACTTTGTGTGTCGACGAACATTCGTGGACAGAGGCTGGGGTAATGGTTGTGGACTATTCGGGAAGGGAAGCTTACTAACGTGTGCTAAGTTTAAGTGTGTGACAAAACTTGAAGGAAAGATAGTTCAATATGAAAACTTAAAATATTCGGTGATAGTCACTGTCCACACTGGGGATCAGCACCAGGTAGGAAATGAGACTACAGAACATGGAACAATTGCAACCATAACACCTCAAGCTCCCACGTCGGAAATACAGCTGACTGACTACGGAGCCCTTACATTGGACTGCTCACCTAGAACAGGGCTGGACTTTAATGAGATGGTGCTGTTGACAATGAAAGAAAAATCATGGCTTGTCCACAAACAATGGTTTCTAGACTTACCATTGCCTTGGACCTCGGGGGCTTCAACATCTCAAGAGACTTGGAACAGACAAGATCTGCTGGTCACATTTAAGACAGCTCATGCAAAGAAGCAGGAAGTAGTCGTACTGGGGTCACAAGAAGGAGCAATGCACACTGCGTTGACTGGGGCGACAGAAATCCAGACGTCAGGAACGACGACAATCTTCGCAGGACACCTGAAATGTAGACTAAAAATGGATAAACTGACTTTAAAAGGGGTGTCATATGTGATGTGCACAGGCTCATTTAAGCTAGAGAAGGAAGTGGCTGAGACCCAGCATGGAACTGTCCTAGTGCAGGTTAAATATGAAGGAACAGATGCACCATGCAAGATTCCAATTTCAACCCAAGATGAGAAAGGAGTGACCCAGAATGGGAGATTGATAACAGCCAATCCCATAGTTACTGACAAAGAAAAACCAGTCAACATTGAAACAGAACCACCCTTTGGTGAGAGCTACATCGTGATAGGGGCGGGTGAAAAAGCTTTGAAACTAAGCTGGTTCAAGAAAGGAAGCAGCATAGGGAAAATGTTCGAAGCCACCGCCCGAGGAGCGCGAAGGATGGCTATCCTGGGAGACACAGCATGGGACTTCGGTTCCATAGGAGGGGTGTTCACATCTGTGGGAAAATTGGTACACCAGGTTTTTGGAACCGCATATGGGGTCCTGTTCAGCGGTGTTTCCTGGACCATGAAAATAGGAATAGGGATTCTGCTGACATGGCTAGGATTGAATTCAAGGAGCACGTCACTCTCGAT
		</sequence>
		<sequence>
			<taxon idref="45378_2013.85_1.30191_103.86296"/>
			ATGCGATGCGTGGGAATAGGCAACAGAGACTTCGTTGAAGGACTGTCAGGAGCAACATGGGTGGATGTGGTACTGGAGCATGGAAGCTGTGTCACCACCATGGCAAAGAATAAACCAACATTGGACATTGAACTCTTGAAGACGGAGGTCACGAACCCTGCCGTCTTGCGCAAACTGTGCATTGAAGCTAAAATATCAAACACCACCACCGATTCAAGATGTCCAACACAAGGAGAAGCTACACTGGTGGAAGAACAAGACGCGAACTTTGTGTGTCGACGAACATTCGTGGACAGAGGCTGGGGTAATGGTTGTGGACTATTCGGGAAGGGAAGCTTACTAACGTGTGCTAAGTTTAAGTGTGTGACAAAACTTGAAGGAAAGATAGTTCAATATGAAAACTTAAAATATTCGGTGATAGTCACTGTCCACACTGGGGACCAGCACCAGGTAGGAAATGAGACTACAGAACATGGAACAATTGCAACCATAACACCTCAAGCTCCCACGTCGGAAATACAGCTGACTGACTACGGAGCCCTTACATTGGACTGCTCACCTAGAACAGGGCTGGACTTTAATGAGATGGTGCTGTTGACAATGAAAGAAAAATCATGGCTTGTCCACAAACAATGGTTTCTAGACTTACCATTGCCTTGGACCTCGGGGGCTTCAACATCTCAAGAGACTTGGAACAGACAAGATCTGCTGGTCACATTTAAGACAGCTCATGCAAAGAAGCAGGAAGTAGTCGTACTGGGGTCACAAGAAGGAGCAATGCACACTGCGTTGACTGGGGCGACAGAAATCCAGACGTCAGGAACGACGACAATCTTCGCAGGACACCTGAAATGTAGACTAAAAATGGATAAACTGACTTTAAAAGGGGTGTCATATGTGATGTGCACAGGCTCATTTAAGCTAGAGAAGGAAGTGGCTGAGACCCAGCATGGAACTGTCCTAGTGCAGGTTAAATATGAAGGAACAGATGCACCATGCAAGATTCCAATTTCAACCCAAGATGAGAAAGGAGTGACCCAGAATGGGAGATTGATAACAGCCAATCCCATAGTTACTGACAAAGAAAAACCAGTCAACATTGAAACAGAACCACCCTTTGGTGAGAGCTACATCGTGATAGGGGCGGGTGAAAAAGCTTTGAAACTAAGCTGGTTCAAGAAAGGAAGCAGCATAGGGAAAATGTTCGAAGCCACCGCCCGAGGAGCACGAAGGATGGCTATCCTGGGAGACACAGCATGGGACTTCGGTTCCATAGGAGGGGTGTTCACATCTGTGGGAAAATTGGTACACCAGGTTTTTGGAACCGCATATGGGGTCCTGTTCAGCGGTGTTTCTTGGACCATGAAAATAGGAATAGGGATTCTGCTGACATGGCTAGGATTGAATTCAAGGAGCACGTCACTCTCGAT
		</sequence>
		<sequence>
			<taxon idref="48321_2013.91_1.30191_103.86296"/>
			ATGCGATGCGTGGGAATAGGCAGCAGGGACTTCGTGGAAGGACTGTCAGGAGCAACTTGGGTAGACGTGGTGCTGGAACATGGAAGTTGCGTCACTACCATGGCAAAAGACAAACCAACATTGGACATTGAACTCTTGAAGACGGAAGTCACAAACCCTGCCGTCCTGCGCAAACTGTGCATTGAAGCCAAAATATCAAACACCACCACCGACTCAAGATGTCCAACACAAGGAGAAGCCACACTGGTGGAAGAACAAGACGCGAACTTTGTGTGTCGACGAACGTTTGTGGACAGAGGCTGGGGCAATGGCTGTGGGCTTTTCGGAAAAGGAAGCCTTATAACGTGTGCTAAGTTCAAGTGTGTGAAAAAACTGGAAGGAAAAATAGTTCAATATGAAAACTTGAAATATTCAGTAATAGTCACCGTTCACACTGGAGACCAGCACCAGGTGGGAAATGAAAGCACAGAACATGGGACAACTGCAACTATAACACCTCAAGCTCCTACGACAGAAATACAGCTGACCGACTACGGAGCTCTTACATTGGATTGTTCACCTAGAACAGGACTAGACTTCAATGAAATGGTGTTGTTGACAATGAAAGAAAAATCATGGCTAGTCCACAAACAATGGTTTCTAGACCTACCACTGCCTTGGACCTCGGGAGCTTCAACATCACAAGAAACTTGGAACAGACAAGATTTGCTGGTGACATTTAAGACAGCTCATGCGAAGAAGCAGGAAGTAGTCGTACTAGGATCACAAGAAGGAGCAATGCACACTGCGTTGACCGGAGCGACGGAAATCCAAACGTCTGGAACGACAACAATTTTTGCAGGACACTTGAAATGTAGACTAAAGATGGATAAACTGACTCTAAAAGGGATGTCATATGTGATGTGCACAGGCTCATTCAAGCTAGAGAAAGAAGTGGCTGAGACCCAGCATGGAACCGTTCTAGTGCAGATTAAATACGAAGGAACAGATGCACCATGCAAGATCCCTTTTTCGACCCAAGATGAAAAAGGAGTAACCCAGAATGGGAGATTGATAACAGCCAACCCCATAGTCACTGACAAAGAAAAACCAGTCAACATTGAGGCAGAACCGCCTTTTGGTGAGAGTTACATTGTGATAGGAGCAGGTGAAAAAGCTTTGAAACTAAGCTGGTTCAAGAAAGGAAGCAGCATAGGGAAAATGTTTGAGGCAACTGCCAGAGGAGCACGAAGGATGGCCATACTGGGAGACACCGCATGGGACTTTGGTTCTATAGGAGGAGTGTTCACGTCTGTTGGAAAATTAGTACACCAGATTTTTGGAACTGCATATGGAGTTTTGTTCAGCGGTGTTTCCTGGACCATGAAAATAGGAATAGGGGTTCTGCTGACATGGTTAGGATTAAACTCAAGGAGCACGTCCCTTTCGAT
		</sequence>
		<sequence>
			<taxon idref="50875_2013.94_1.30191_103.86296"/>
			ATGCGATGCGTGGGAATAGGCAACAGAGACTTCGTTGAAGGACTGTCAGGAGCAACATGGGTGGATGTGGTACTGGAGCATGGAAGCTGTGTCACCACCATGGCAAAGAATAAACCAACATTGGACATTGAACTCTTGAAGACGGAGGTCACGAACCCTGCCGTCTTGCGCAAACTGTGCATTGAAGCTAAAATATCAAACACCACCACCGATTCAAGATGTCCAACACAAGGAGAAGCTACACTGGTGGAAGAACAAGACGCGAACTTTGTGTGTCGACGAACATTCGTGGACAGAGGCTGGGGTAATGGTTGTGGACTATTCGGGAAGGGAAGCTTACTAACGTGTGCTAAGTTTAAGTGTGTGACAAAACTTGAAGGAAAGATAGTTCAATATGAAAACTTAAAATATTCGGTGATAGTCACTGTCCACACTGGGGATCAGCACCAGGTAGGAAATGAGACTACAGAACATGGAACAATTGCAACCATAACACCTCAAGCTCCCACGTCGGAAATACAGCTGACTGACTACGGAGCCCTTACATTGGACTGCTCACCTAGAACAGGGCTGGACTTTAATGAGATGGTGCTGTTGACAATGAAAGAAAAATCATGGCTTGTCCACAAACAATGGTTTCTAGACTTACCATTGCCTTGGACCTCGGGGGCTTCAACATCTCAAGAGACTTGGAACAGACAAGATCTGCTGGTCACATTTAAGACAGCTCATGCAAAGAAGCAGGAAGTAGTCGTACTGGGGTCACAAGAAGGAGCAATGCACACTGCGTTGACTGGGGCGACAGAAATCCAGACGTCAGGAACGACGACAATCTTCGCAGGACACCTGAAATGTAGACTAAAAATGGATAAACTGACTTTAAAAGGGGTGTCATATGTGATGTGCACAGGCTCATTTAAGCTAGAGAAGGAAGTGGCTGAGACCCAGCATGGAACTGTCCTAGTGCAGGTTAAATATGAAGGAACAGATGCACCATGCAAGATTCCAATTTCAACCCAAGATGAGAAAGGAGTGACCCAGAATGGGAGATTGATAACAGCCAATCCCATAGTTACTGACAAAGAAAAACCAGTCAACATTGAAACAGAACCACCCTTTGGTGAGAGCTACATCGTGATAGGGGCGGGTGAAAAAGCTTTGAAACTAAGCTGGTTCAAGAAAGGAAGCAGCATAGGGAAAATGTTCGAAGCCACCGCCCGAGGAGCGCGAAGGATGGCTATCCTGGGAGACACAGCATGGGACTTCGGTTCCATAGGAGGGGTGTTCACATCTGTGGGAAAATTGGTACACCAGGTTTTTGGAACCGCATATGGGGTCCTGTTCAGCGGTGTTTCTTGGACCATGAAAATAGGAATAGGGATTCTGCTGACATGGCTAGGATTGAATTCAAGGAGCACGTCACTCTCGAT
		</sequence>
		<sequence>
			<taxon idref="KJ806950_2013.94_1.30191_103.86296"/>
			ATGCGATGCGTGGGAATAGGCAACAGAGACTTCGTTGAAGGACTGTCAGGAGCAACGTGGGTGGATGTGGTACTGGAGCATGGAAGCTGCGTCACCACCATGGCAAAAAATAAACCAACATTGGACATTGAACTCTTGAAGACGGAGGTCACGAACCCTGCCGTCTTACGCAAGCTGTGCATTGAAGCTAAAATATCAAATACTACCACCGATTCACGATGCCCAACACAAGGAGAAGCCACACTGGTGGAAGAACAGGATGCGAACTTTGTGTGTCGACGAACATTCGTGGACAGAGGCTGGGGTAATGGTTGTGGACTATTCGGGAAAGGAAGCTTACTGACGTGTGCTAAATTCAAGTGTGTGACAAAACTTGAAGGAAAGATAGTTCAATATGAAAACTTAAAATATTCAGTGATAGTCACCGTCCACACTGGGGACCAGCACCAGGTGGGGAATGAGACCACAGAACATGGAACAATTGCAACCATAACACCTCAAGCTCCTACGTCGGAAATACAGCTGACTGACTACGGAGCCCTTACATTGGACTGTTCACCTAGAACAGGGCTGGACTTCAATGAGATGGTGCTGTTGACAATGAAAGAAAAATCATGGCTTGTCCACAAACAATGGTTTCTAGACTTACCACTGCCTTGGACCTCGGGGGCTTCAACATCTCAAGAGACTTGGAACAGACAAGATTTGCTGGTCACATTTAAGACAGCTCATGCAAAGAAGCAGGAAGTAGTCGTACTGGGGTCACAAGAAGGAGCAATGCACACTGCGTTGACTGGGGCGACAGAAATTCAGATGTCAGGAACGACGACAATCTTCGCAGGACACCTGAAATGTAGACTAAAAATGGATAAACTGACTTTGAAAGGGGTGTCATATGTGATGTGCACAGGCTCATTTAAGTTAGAGAAGGAAGTAGCTGAGACCCAGCATGGAACCGTTCTAGTGCAGGTTAAATACGAAGGAACAGATGCACCATGCAAGATTCCCTTTTCAATCCAAGATGAGAAAGGAGTGACCCAGAATGGGAGATTGATAACAGCCAATCCCATAGTTACTGACAAAGAAAAGCCAGTCAACATTGAGACAGAACCACCTTTTGGTGAGAGCTACATCGTGATAGGGGCGGGTGAAAAAGCTTTGAAACTAAGCTGGTTCAAGAAAGGAAGCAGCATAGGGAAAATGTTCGAAGCTACCGCCCGGGGAGCACGAAGGATGGCTATCCTGGGAGACACTGCATGGGACTTCGGTTCCATAGGAGGGGTGTTCACATCTGTGGGAAAACTGGTACACCAGGTTTTTGGAACCGCATATGGGGTCTTGTTCAGCGGTGTTTCTTGGACAATGAAAATAGGAATAGGGATTCTGCTGACATGGCTAGGATTAAATTCAAGGAGCACGTCACTCTCGAT
		</sequence>
		<sequence>
			<taxon idref="01306_2014.02_1.30191_103.86296"/>
			ATGCGATGCGTGGGAATAGGCAACAGAGACTTCGTTGAAGGACTGTCAGGAGCAACATGGGTGGATGTGGTACTGGAGCATGGAAGCTGTGTCACCACCATGGCAAAGAATAAACCAACATTGGACATTGAACTCTTGAAGACGGAGGTCACGAACCCTGCCGTCTTGCGCAAACTGTGCATTGAAGCTAAAATATCAAACACCACCACCGATTCAAGATGTCCAACACAAGGAGAAGCTACACTGGTGGAAGAACAAGACGCGAACTTTGTGTGTCGACGAACATTCGTGGACAGAGGCTGGGGTAATGGTTGTGGACTATTCGGGAAGGGAAGCTTACTAACGTGTGCTAAGTTTAAGTGTGTGACAAAACTTGAAGGAAAGATAGTTCAATATGAAAACTTAAAATATTCGGTGATAGTCACTGTCCACACTGGGGATCAGCACCAGGTAGGAAATGAGACTACAGAACATGGAACAATTGCAACCATAACACCTCAAGCTCCCACGTCGGAAATACAGCTGACTGACTACGGAGCCCTTACATTGGACTGCTCACCTAGAACAGGGCTGGACTTTAATGAGATGGTGCTGTTGACAATGAAAGAAAAATCATGGCTTGTCCACAAACAATGGTTTCTAGACTTACCATTGCCTTGGACCTCGGGGGCTTCAACATCTCAAGAGACTTGGAACAGACAAGATCTGCTGGTCACATTTAAGACAGCTCATGCAAAGAAGCAGGAAGTAGTCGTACTGGGGTCACAAGAAGGAGCAATGCACACTGCGTTGACTGGGGCGACAGAAATCCAGACGTCAGGAACGACGACAATCTTCGCAGGACACCTGAAATGTAGACTAAAAATGGATAAACTGACTTTAAAAGGGGTGTCATATGTGATGTGCACAGGCTCATTTAAGCTAGAGAAGGAAGTGGCTGAGACCCAGCATGGAACTGTCCTAGTGCAGGTTAAATATGAAGGAACAGATGCACCATGCAAGATTCCAATTTCAACCCAAGATGAGAAAGGAGTGACCCAGAATGGGAGATTGATAACAGCCAATCCCATAGTTACTGACAAAGAAAAACCAGTCAACATTGAAACAGAACCACCCTTTGGTGAGAGCTACATCGTGATAGGGGCGGGTGAAAAAGCTTTGAAACTAAGCTGGTTCAAGAAAGGAAGCAGCATAGGGAAAATGTTCGAAGCCACCGCCCGAGGAGCGCGAAGGATGGCTATCCTGGGAGACACAGCATGGGACTTCGGTTCCATAGGAGGGGTGTTCACATCTGTGGGAAAATTGGTACACCAGGTTTTTGGAACCGCATATGGGGTCCTGTTCAGCGGTGTTTCTTGGACCATGAAAATAGGAATAGGGATTTTGCTGACATGGCTAGGATTGAATTCAAGGAGCACGTCACTCTCGAT
		</sequence>
		<sequence>
			<taxon idref="01521_2014.02_1.30191_103.86296"/>
			ATGCGATGCGTGGGAATAGGCAACAGAGACTTCGTTGAAGGACTGTCAGGAGCAACATGGGTGGATGTGGTATTGGAGCATGGAAGCTGTGTCACCACCATGGCAAAGAATAAACCAACATTGGACATTGAACTCTTGAAGACGGAGGTCACGAACCCTGCCGTCTTGCGCAAACTGTGCATTGAAGCTAAAATATCAAACACCACCACCGATTCAAGATGTCCAACACAAGGAGAAGCTACACTGGTGGAAGAACAAGACGCGAACTTTGTGTGTCGACGAACATTCGTGGACAGAGGCTGGGGTAATGGTTGTGGACTATTCGGGAAGGGAAGCTTACTAACGTGTGCTAAGTTTAAGTGTGTGACAAAACTTGAAGGAAAGATAGTTCAATATGAAAACTTAAAATATTCGGTGATAGTCACTGTCCACACTGGGGACCAGCACCAGGTAGGAAATGAGACTACAGAACATGGAACAATTGCAACCATAACACCTCAAGCTCCCACGTCGGAAATACAGCTGACTGACTACGGAGCCCTTACATTGGACTGCTCACCTAGAACAGGGCTGGACTTTAATGAGATGGTGCTGTTGACAATGAAAGAAAAATCATGGCTTGTCCACAAACAATGGTTTCTAGACTTACCATTGCCTTGGACCTCGGGGGCTTCAACATCTCAAGAGACTTGGAACAGACAAGATCTGCTGGTCACATTTAAGACAGCTCATGCAAAGAAGCAGGAAGTAGTCGTACTGGGGTCACAAGAAGGAGCAATGCACACTGCGTTGACTGGGGCGACAGAAATCCAGACGTCAGGAACGACGACAATCTTCGCAGGACACCTGAAATGTAGACTAAAAATGGATAAACTGACTTTAAAAGGGGTGTCATATGTGATGTGCACAGGCTCATTTAAGCTAGAGAAGGAAGTGGCTGAGACCCAGCATGGAACTGTCCTAGTGCAGGTTAAATATGAAGGAACAGATGCACCATGCAAGATTCCAATTTCAACCCAAGATGAGAAAGGAGTGACCCAGAATGGGAGATTGATAACAGCCAATCCCATAGTTACTGACAAAGAAAAACCAGTCAACATTGAAACAGAACCACCCTTTGGTGAGAGCTACATCGTGATAGGGGCGGGTGAAAAAGCTTTGAAACTAAGCTGGTTCAAGAAAGGAAGCAGCATAGGGAAAATGTTCGAAGCCACCGCCCGAGGAGCACGAAGGATGGCTATCCTGGGAGACACAGCATGGGACTTCGGTTCCATAGGAGGGGTGTTCCCATCTGTGGGAAAATTGGTACACCAGGTTTTTGGAACCGCATATGGGGTCCTGTTCAGCGGTGTTTCTTGGACCATGAAAATAGGAATAGGGATTCTGCTGACATGGCTAGGATTGAATTCAAGGAGCACGTCACTCTCGAT
		</sequence>
		<sequence>
			<taxon idref="KJ806967_2014.02_1.30191_103.86296"/>
			ATGCGATGCGTGGGAATAGGCAACAGAGACTTCGTTGAAGGACTGTCAGGAGCAACATGGGTGGATGTGGTACTGGAGCATGGAAGCTGTGTCACCACCATGGCAAAGAATAAACCAACATTGGACATTGAACTCTTGAAGACGGAGGTCACGAACCCTGCCGTCTTGCGCAAACTGTGCATTGAAGCTAAAATATCAAACACCACCACCGATTCAAGATGTCCAACACAAGGAGAAGCTACACTGGTGGAAGAACAAGACGCGAACTTTGTGTGTCGACGAACATTCGTGGACAGAGGCTGGGGTAATGGTTGTGGACTATTCGGGAAGGGAAGCTTACTAACGTGTGCTAAGTTTAAGTGTGTGACAAAACTTGAAGGAAAGATAGTTCAATATGAAAACTTAAAATATTCGGTGATAGTCACTGTCCACACTGGGGACCAGCACCAGGTAGGAAATGAGACTACAGAACATGGAACAATTGCAACCATAACACCTCAAGCTCCCACGTCGGAAATACAGCTGACTGACTACGGAGCCCTTACATTGGACTGCTCACCTAGAACAGGGCTGGACTTTAATGAGATGGTGCTGTTGACAATGAAAGAAAAATCATGGCTTGTCCACAAACAATGGTTTCTAGACTTACCATTGCCTTGGACCTCGGGGGCTTCAACATCTCAAGAGACTTGGAACAGACAAGATCTGCTGGTCACATTTAAGACAGCTCATGCAAAGAAGCAGGAAGTAGTCGTACTGGGGTCACAAGAAGGAGCAATGCACACTGCGTTGACTGGGGCGACAGAAATCCAGACGTCAGGAACGACGACAATCTTCGCAGGACACCTGAAATGTAGACTAAAAATGGATAAACTGACTTTAAAAGGGGTGTCATATGTGATGTGCACAGGCTCATTTAAGCTAGAGAAGGAAGTGGCTGAGACCCAGCATGGAACTGTCCTAGTGCAGGTTAAATATGAAGGAACAGATGCACCATGCAAGATTCCAATTTCAACCCAAGATGAGAAAGGAGTGACCCAGAATGGGAGATTGATAACAGCCAATCCCATAGTTACTGACAAAGAAAAACCAGTCAACATTGAAACAGAACCACCCTTTGGTGAGAGCTACATCGTGATAGGGGCGGGTGAAAAAGCTTTGAAACTAAGCTGGTTCAAGAAAGGAAGCAGCATAGGGAAAATGTTCGAAGCCACCGCCCGAGGAGCACGAAGGATGGCTATCCTGGGAGACACAGCATGGGACTTCGGTTCCATAGGAGGGGTGTTCACATCTGTGGGAAAATTGGTACACCAGGTTTTTGGAACCGCATATGGGGTCCTGTTCAGCGGTGTTTCTTGGACCATGAAAATAGGAATAGGGATTCTGCTGACATGGCTAGGATTGAATTCAAGGAGCACGTCACTCTCGAT
		</sequence>
		<sequence>
			<taxon idref="KJ806962_2014.09_1.30191_103.86296"/>
			ATGCGATGCGTGGGAATAGGCAGCAGGGACTTCGTGGAAGGACTGTCAGGAGCAACTTGGGTAGACGTGGTGCTGGAACATGGAAGTTGCGTCACTACCATGGCAAAAGACAAACCAACATTGGACATTGAACTCTTGAAGACGGAAGTCACAAACCCTGCCGTCCTGCGCAAACTGTGCATTGAAGCCAAAATATCAAACACCACCACCGACTCAAGATGTCCAACACAAGGAGAAGCCACACTGGTGGAAGAACAAGACGCGAACTTTGTGTGTCGACGAACGTTTGTGGACAGAGGCTGGGGCAATGGCTGTGGGCTTTTCGGAAAAGGAAGCCTTATAACGTGTGCTAAGTTCAAGTGTGTGACAAAACTGGAAGGAAAAATAGTTCAATATGAAAACTTGAAATATTCAGTAATAGTCACCGTTCACACTGGAGACCAGCACCAGGTGGGAAATGAAAGCACAGAACATGGGACAACTGCAACTATAACACCTCAAGCTCCTACGACAGAAATACAGCTGACCGACTACGGAGCTCTTACATTGGATTGTTCACCTAGAACAGGACTAGACTTCAATGAAATGGTGTTGTTGACAATGAAAGAAAAATCATGGCTAGTCCACAAACAATGGTTTCTAGACCTACCACTGCCTTGGACCTCGGGAGCTTCAACATCACAAGAAACTTGGAACAGACAAGATTTGCTGGTGACATTTAAGACAGCTCATGCGAAGAAGCAGGAAGTAGTCGTACTAGGATCACAAGAAGGAGCAATGCACACTGCGTTGACCGGAGCGACGGAAATCCAAACGTCTGGAACGACAACAATTTTTGCAGGACACTTGAAATGTAGACTAAAGATGGATAAACTGACTCTAAAAGGGATGTCATATGTGATGTGCACAGGCTCATTCAAGCTAGAGAAAGAAGTGGCTGAGACCCAGCATGGAACCGTTTTAGTGCAGATTAAATACGAAGGAACAGATGCACCATGCAAGATCCCTTTTTCGACCCAAGATGAAAAAGGAGTAACCCAGAATGGGAGATTGATAACAGCCAACCCCATAGTCACTGACAAAGAAAAACCAGTCAACATTGAGGCAGAACCGCCTTTTGGTGAGAGTTACATTGTGATAGGAGCAGGTGAAAAAGCTTTGAAACTAAGCTGGTTCAAGAAAGGAAGCAGCATAGGGAAAATGTTTGAGGCAACTGCCAGAGGAGCACGAAGGATGGCCATACTGGGAGACACCGCATGGGACTTTGGTTCTATAGGAGGAGTGTTCACGTCTGTTGGAAAATTAGTACACCAGATTTTTGGAACTGCATATGGAGTTTTGTTCAGCGGTGTTTCCTGGACCATGAAAATAGGAATAGGGGTTCTGCTGACATGGTTAGGATTAAACTCAAGGAGCACGTCCCTCTCGAT
		</sequence>
		<sequence>
			<taxon idref="05372_2014.09_1.30191_103.86296"/>
			ATGCGATGCGTGGGAATAGGCAACAGAGACTTCGTTGAAGGACTGTCAGGAGCAACATGGGTGGATGTGGTACTGGAGCATGGAAGCTGTGTCACCACCATGGCAAAGAATAAACCAACATTGGACATTGAACTCTTGAAGACGGAGGTCACGAACCCTGCCGTCTTGCGCAAACTGTGCATTGAAGCTAAAATATCAAACACCACCACCGATTCAAGATGTCCAACACAAGGAGAAGCTACACTGGTGGAAGAACAAGACGCGAACTTTGTGTGTCGACGAACATTCGTGGACAGAGGCTGGGGTAATGGTTGTGGACTATTCGGGAAGGGAAGCTTACTAACGTGTGCTAAGTTTAAGTGTGTGACAAAACTTGAAGGAAAGATAGTTCAATATGAAAACTTAAAATATTCGGTGATAGTCACTGTCCACACTGGGGACCAGCACCAGGTAGGAAATGAGACTACAGAACATGGAACAATTGCAACCATAACACCTCAAGCTCCCACGTCGGAAATACAGCTGACTGACTACGGAGCCCTTACATTGGACTGCTCACCTAGAACAGGGCTGGACTTTAATGAGATGGTGCTGTTGACAATGAAAGAAAAATCATGGCTTGTCCACAAACAATGGTTTCTAGACTTACCATTGCCTTGGACCTCGGGGGCTTCAACATCTCAAGAGACTTGGAACAGACAAGATCTGCTGGTCACATTTAAGACAGCTCATGCAAAGAAGCAGGAAGTAGTCGTACTGGGGTCACAAGAAGGAGCAATGCACACTGCGTTGACTGGGGCGACAGAAATCCAGACGTCAGGAACGACGACAATCTTCGCAGGACACCTGAAATGTAGACTAAAAATGGGTAAACTGACTCTAAAAGGGGTGTCATATGTGATGTGCACAGGCTCATTTAAGCTAGAGAAGGAAGTGGCTGAGACCCAGCATGGAACTGTCCTAGTGCAGGTTAAATATGAAGGAACAGATGCACCATGCAAGATTCCAATTTCAACCCAAGATGAGAAAGGAGTGACCCAGAATGGGAGATTGATAACAGCCAATCCCATAGTTACTGACAAAGAAAAACCAGTCAACATTGAAACAGAACCACCCTTTGGTGAGAGCTACATCGTGATAGGGGCGGGTGAAAAAGCTTTGAAACTAAGCTGGTTCAAGAAAGGAAGCAGCATAGGGAAAATGTTCGAAGCCACCGCCCGAGGAGCACGAAGGATGGCTATCCTGGGAGACACAGCATGGGACTTCGGTTCCATAGGAGGGGTGTTCACATCTGTGGGAAAATTGGTACACCAGGTTTTTGGAACCGCATATGGGGTCCTGTTCAGCGGTGTTTCTTGGACCATGAAAATAGGAATAGGGATTCTGCTGACATGGCTAGGATTGAATTCAAGGAGCACGTCACTCTCGAT
		</sequence>
		<sequence>
			<taxon idref="KJ806968_2014.13_1.30191_103.86296"/>
			ATGCGATGCGTGGGAATAGGCAACAGAGACTTCGTTGAAGGACTGTCAGGAGCAACATGGGTGGATGTGGTACTGGAGCATGGAAGCTGTGTCACCACCATGGCAAAGAATAAACCAACATTGGACATTGAACTCTTGAAGACGGAGGTCACGAACCCTGCCGTCTTGCGCAAACTGTGCATTGAAGCTAAAATATCAAACACCACCACCGATTCAAGATGTCCAACACAAGGAGAAGCTACACTGGTGGAAGAACAAGACGCGAACTTTGTGTGTCGACGAACATTCGTGGACAGAGGCTGGGGTAATGGTTGTGGACTATTCGGGAAGGGAAGCTTACTAACGTGTGCTAAGTTTAAGTGTGTGACAAAACTTGAAGGAAAGATAGTTCAATATGAAAACTTAAAATATTCGGTGATAGTCACTGTCCACACTGGGGACCAGCACCAGGTAGGAAATGAGACTACAGAACATGGAACAATTGCAACCATAACACCTCAAGCTCCCACGTCGGAAATACAGCTGACTGACTACGGAGCCCTTACATTGGACTGCTCACCTAGAACAGGGCTGGACTTTAATGAGATGGTGCTGTTGACAATGAAAGAAAAATCATGGCTTGTCCACAAACAATGGTTTCTAGACTTACCATTGCCTTGGACCTCGGGGGCTTCAACATCTCAAGAGACTTGGAACAGACAAGATCTGCTGGTCACATTTAAGACAGCTCATGCAAAGAAGCAGGAAGTAGTCGTACTGGGGTCACAAGAAGGAGCAATGCACACTGCGTTGACTGGGGCGACAGAAATCCAGACGTCAGGAACGACGACAATCTTCGCAGGACACCTGAAATGTAGACTAAAAATGGATAAACTGACTTTAAAAGGGGTGTCATATGTGATGTGCACAGGCTCATTTAAGCTAGAGAAGGAAGTGGCTGAGACCCAGCATGGAACTGTCCTAGTGCAGGTTAAATATGAAGGAACAGATGCACCATGCAAGATTCCAATTTCAACCCAAGATGAGAAAGGAGTGACCCAGAATGGGAGATTGATAACAGCCAATCCCATAGTTACTGACAAAGAAAAACCAGTCAACATTGAAACAGAACCACCCTTTGGTGAGAGCTACATCGTGATAGGGGCGGGTGAAAAAGCTTTGAAACTAAGCTGGTTCAAGAAAGGAAGCAGCATAGGGAAAATGTTCGAAGCCACCGCCCGAGGAGCACGAAGGATGGCTATCCTGGGAGACACAGCATGGGACTTCGGTTCCATAGGAGGGGTGTTCACATCTGTGGGAAAATTGGTACACCAGGTTTTTGGAACCGCATATGGGGTCCTGTTCAGCGGTGTTTCTTGGACCATGAAAATAGGAATAGGGATTCTGCTGACATGGCTAGGATTGAATTCAAGGAGCACGTCACTCTCGAT
		</sequence>
		<sequence>
			<taxon idref="KM403607_2014.33_1.30191_103.86296"/>
			ATGCGATGCGTGGGAATAGGCAACAGAGACTTCGTTGAAGGACTGTCAGGAGCAACATGGGTGGATGTGGTATTGGAGCATGGAAGCTGTGTCACCACCATGGCAAAGAATAAACCAACATTGGACATTGAACTCTTGAAGACGGAGGTCACGAACCCTGCCGTCTTGCGCAAACTGTGCATTGAAGCTAAAATATCAAACACCACCACCGATTCAAGATGTCCAACACAAGGAGAAGCTACACTGGTGGAAGAACAAGACGCGAACTTTGTGTGTCGACGAACATTCGTGGACAGAGGCTGGGGTAATGGTTGTGGACTATTCGGGAAGGGAAGCTTACTAACGTGTGCTAAGTTTAAGTGTGTGACAAAACTTGAAGGAAAGATAGTTCAATATGAAAACTTAAAATATTCGGTGATAGTCACTGTCCACACTGGGGACCAGCACCAGGTAGGAAATGAGACTACAGAACATGGAACAATTGCAACCATAACACCTCAAGCTCCCACGTCGGAAATACAGCTGACTGACTACGGAGCCCTTACATTGGACTGCTCACCTAGAACAGGGCTGGACTTTAATGAGATGGTGCTGTTGACAATGAAAGAAAAATCATGGCTTGTCCACAAACAATGGTTTCTAGACTTACCATTGCCTTGGACCTCGGGGGCTTCAACATCTCAAGAGACTTGGAACAGACAAGATCTGCTGGTCACATTTAAGACAGCTCATGCAAAGAAGCAGGAAGTAGTCGTACTGGGGTCACAAGAAGGAGCAATGCACACTGCGTTGACTGGGGCGACAGAAATCCAGACGTCAGGAACGACGACAATCTTCGCAGGACACCTGAAATGTAGACTAAAAATGGATAAACTGACTTTAAAAGGGGTGTCATATGTGATGTGCACAGGCTCATTTAAGCTAGAGAAGGAAGTGGCTGAGACCCAGCATGGAACTGTCCTAGTGCAGGTTAAATATGAAGGAACAGATGCACCATGCAAGATTCCAATTTCAATCCAAGATGAGAAAGGAGTGACCCAGAATGGGAGATTGATAACAGCCAATCCCATAGTTACTGACAAAGAAAAACCAGTCAACATTGAAACAGAACCACCCTTTGGTGAGAGCTACATCGTGATAGGGGCGGGTGAAAAAGCTTTGAAACTAAGCTGGTTCAAGAAAGGAAGCAGCATAGGGAAAATGTTCGAAGCCACCGCCCGAGGAGCACGAAGGATGGCTATCCTGGGAGACACAGCATGGGACTTCGGTTCCATAGGAGGGGTGTTCACATCTGTGGGAAAATTGGTACACCAGGTTTTTGGAACCGCATATGGGGTCCTGTTCAGCGGTGTTTCTTGGACCATGAAAATAGGAATAGGGATTCTGCTGACATGGCTAGGATTGAATTCAAGGAGCACGTCACTCTCGAT
		</sequence>
		<sequence>
			<taxon idref="21167_2014.39_1.30191_103.86296"/>
			ATGCGATGCGTGGGAATAGGCAACAGAGACTTCGTTGAAGGACTGTCAGGAGCAACATGGGTGGATGTGGTACTGGAGCATGGAAGCTGTGTCACCACCATGGCAAAGAATAAACCAACATTGGACATTGAACTCTTGAAGACGGAGGTCACGAACCCTGCCGTCTTGCGCAAACTGTGCATTGAAGCTAAAATATCAAACACCACCACCGATTCAAGATGTCCAACACAAGGAGAAGCTACACTGGTGGAAGAACAAGACGCGAACTTTGTGTGTCGACGAACATTCGTGGACAGAGGCTGGGGTAATGGTTGTGGACTATTCGGGAAGGGAAGCTTACTAACGTGTGCTAAGTTTAAGTGTGTGACAAAACTTGAAGGAAAGATAGTTCAATATGAAAACTTAAAATATTCGGTGATAGTCACTGTCCACACTGGGGATCAGCACCAGGTAGGAAATGAGACTACAGAACATGGAACAATTGCAACCATAACACCTCAAGCTCCCACGTCGGAAATACAGCTGACTGACTACGGAGCCCTTACATTGGACTGCTCACCTAGAACAGGGCTGGACTTTAATGAGATGGTGCTGTTGACAATGAAAGAAAAATCATGGCTTGTCCACAAACAATGGTTCCTAGACTTACCATTGCCTTGGACCTCGGGGGCTTCAACATCTCAAGAGACTTGGAACAGACAAGATCTGCTGGTCACATTTAAGACAGCTCATGCAAAGAAGCAGGAAGTAGTCGTACTGGGGTCACAAGAAGGAGCAATGCACACTGCGTTGACTGGGGCGACAGAAATCCAGACGTCAGGAACGACGACAATCTTCGCAGGACACCTGAAATGTAGACTAAAAATGGATAAACTGACTTTAAAAGGGGTGTCATATGTGATGTGCACAGGCTCATTTAAGCTAGAGAAGGAAGTGGCTGAGACCCAGCATGGAACTGTCCTAGTGCAGGTTAAATATGAAGGAACAGATGCACCATGCAAGATTCCAATTTCAACCCAAGATGAGAAAGGAGTGACCCAGAATGGGAGATTGATAACAGCCAATCCCATAGTTACTGACAAAGAAAAACCAGTCAACATTGAAACAGAACCACCCTTTGGTGAGAGCTACATCGTGATAGGGGCGGGTGAAAAAGCTTTGAAACTAAGCTGGTTCAAGAAAGGAAGCAGCATAGGGAAAATGTTCGAAGCCACCGCCCGAGGAGCGCGAAGGATGGCTATCCTGGGAGACACAGCATGGGACTTCGGTTCCATAGGAGGGGTGTTCACATCTGTGGGAAAATTGGTACACCAGGTTTTTGGAACCGCATATGGGGTCCTGTTCAGCGGTGTTTCTTGGACCATGAAAATAGGAATAGGGATTCTGCTGACATGGCTAGGATTGAATTCAAGGAGCACGTCACTCTCGAT
		</sequence>
		<sequence>
			<taxon idref="24476_2014.44_1.30191_103.86296"/>
			ATGCGATGCGTGGGAATAGGCAACAGAGACTTCGTTGAAGGACTGTCAGGAGCAACATGGGTGGATGTGGTACTGGAGCATGGAAGCTGTGTCACCACCATGGCAAAGAATAAACCAACATTGGACATTGAACTCTTGAAGACGGAGGTCACGAACCCTGCCGTCTTGCGCAAACTGTGCATTGAAGCTAAAATATCAAACACCACCACCGATTCAAGATGTCCAACACAAGGAGAAGCTACACTGGTGGAAGAACAAGACGCGAACTTTGTGTGTCGACGAACATTCGTGGACAGAGGCTGGGGTAATGGTTGTGGACTATTCGGGAAGGGAAGCTTACTAACGTGTGCTAAGTTTAAGTGTGTGACAAAACTTGAAGGAAAGATAGTTCAATATGAAAACTTAAAATATTCGGTGATAGTCACTGTCCACACTGGGGACCAGCACCAGGTAGGAAATGAGACTACAGAACATGGAACAATTGCAACCATAACACCTCAAGCTCCCACGTCGGAAATACAGCTGACTGACTACGGAGCCCTTACATTGGACTGCTCACCTAGAACAGGGCTGGACTTTAATGAGATGGTGCTGTTGACAATGAAAGAAAAATCATGGCTTGTCCACAAACAATGGTTTCTAGACTTACCATTACCTTGGACCTCGGGGGCTTCAACATCTCAAGAGACTTGGAACAGACAAGATCTGCTGGTCACATTTAAGACAGCTCATGCAAAGAAGCAGGAAGTAGTCGTACTGGGGTCACAAGAAGGAGCAATGCACACTGCGTTGACTGGGGCGACAGAAATCCAGACGTCAGGAACGACGACAATCTTCGCAGGACACCTGAAATGTAGACTAAAAATGGATAAACTGACTTTAAAAGGGGTGTCATATGTGATGTGCACAGGCTCATTTAAGCTAGAGAAGGAAGTGGCTGAGACCCAGCATGGAACTGTCCTAGTGCAGGTTAAATATGAAGGAACAGATGCACCATGCAAGATTCCAATTTCAACCCAAGATGAGAAAGGAGTGACCCAGAATGGGAGATTGATAACAGCCAATCCCATAGTTACTGACAAAGAAAAACCAGTCAACATTGAAACAGAACCACCCTTTGGTGAGAGCTACATCGTGATAGGGGCGGGTGAAAAAGCTTTGAAACTAAGCTGGTTTAAGAAAGGAAGCAGCATAGGGAAAATGCTCGAAGCCACCGCCCGAGGAGCACGAAGGATGGCTATCCTGGGAGACACAGCATGGGACTTCGGTTCCATAGGAGGGGTGTTCACATCTGTGGGAAAATTGGTACACCAGGTTTTTGGAACCGCATATGGGGTCCTGTTCAGCGGTGTTTCTTGGACCATGAAAATAGGAATAGGGATTCTGCTGACATGGCTAGGATTGAATTCAAGGAGCACGTCACTCTCGAT
		</sequence>
		<sequence>
			<taxon idref="26213_2014.48_1.30191_103.86296"/>
			ATGCGATGCGTGGGAATAGGCAACAGAGACTTCGTTGAAGGACTGTCAGGAGCAACATGGGTGGATGTGGTACTGGAGCATGGAAGCTGTGTCACCACCATGGCAAAGAATAAACCAACATTGGACATTGAACTCTTGAAGACGGAGGTCACGAACCCTGCCGTCTTGCGCAAACTGTGCATTGAAGCTAAAATATCAAACACCACCACCGATTCAAGATGTCCAACACAAGGAGAAGCTACACTGGTGGAAGAACAAGACGCGAACTTTGTGTGTCGACGAACATTCGTGGACAGAGGCTGGGGTAATGGTTGTGGACTATTCGGGAAGGGAAGCTTACTAACGTGTGCTAAGTTTAAGTGTGTGACAAAACTTGAAGGAAAGATAGTTCAATATGAAAACTTAAAATATTCGGTGATAGTCACTGTCCACACTGGGGATCAGCACCAGGTAGGAAATGAGACTACAGAACATGGAACAATTGCAACCATAACACCTCAAGCTCCCACGTCGGAAATACAGCTGACTGACTACGGAGCCCTTACATTGGACTGCTCACCTAGAACAGGGCTGGACTTTAATGAGATGGTGCTGTTGACAATGAAAGAAAAATCATGGCTTGTCCACAAACAATGGTTTCTAGACTTACCATTGCCTTGGACCTCGGGGGCTTCAACATCTCAAGAGACTTGGAACAGACAAGATCTGCTGGTCACATTTAAGACAGCTCATGCAAAGAAGCAGGAAGTAGTCGTACTGGGGTCACAAGAAGGAGCAATGCACACTGCGTTGACTGGGGCGACAGAAATCCAGACGTCAGGAACGACGACAATCTTCGCAGGACACCTGAAATGTAGACTAAAAATGGATAAACTGACTTTAAAAGGGGTGTCATATGTGATGTGCACAGGCTCATTTAAGCTAGAGAAGGAAGTGGCTGAGACCCAGCATGGAACTGTCCTAGTGCAGGTTAAATATGAAGGAACAGATGCACCATGCAAGATTCCAATTTCAACCCAAGATGAGAAAGGAGTGACCCAGAATGGGAGATTGATAACAGCCAATCCCATAGTTACTGACAAAGAAAAACCAGTCAACATTGAAACAGAACCACCCTTTGGTGAGAGCTACATCGTGATAGGGGCGGGTGAAAAAGCTTTGAAACTAAGCTGGTTCAAGAAAGGAAGCAGCATAGGGAAAATGTTCGAAGCCACCGCCCGAGGAGCGCGAAGGATGGCTATCCTGGGAGACACAGCATGGGACTTCGGTTCCATAGGAGGGGTGTTCACATCTGTGGGAAAATTGGTACACCAGGTTTTTGGAACCGCATATGGGGTCCTGTTCAGCGGTGTTTCTTGGACCATGAAAATAGGAATAGGGATTCTGCTGACATGGCTAGGATTGAATTCAAGGAGCACGTCACTCTCGAT
		</sequence>
		<sequence>
			<taxon idref="27551_2014.5_1.30191_103.86296"/>
			ATGCGATGCGTGGGAATAGGCAGCAGGGACTTCGTGGAAGGACTGTCAGGAGCAACTTGGGTAGACGTGGTGCTGGAACATGGAAGTTGCGTCACTACCATGGCAAAAGACAAACCAACATTGGACATTGAACTCTTGAAGACGGAAGTCACAAACCCTGCCGTCCTGCGCAAACTGTGCATTGAAGCCAAAATATCAAACACCACCACCGACTCAAGATGTCCAACACAAGGAGAAGCCACACTGGTGGAAGAACAAGACGCGAACTTTGTGTGTCGACGAACGTTTGTGGACAGAGGCTGGGGCAATGGCTGTGGGCTTTTCGGAAAAGGAAGCCTTATAACGTGTGCTAAGTTCAAGTGTGTGACAAAACTGGAAGGAAAAATAGTTCAATATGAAAACTTGAAATATTCAGTAATAGTCACCGTTCACACTGGAGACCAGCACCAGGTGGGAAATGAAAGCACAGAACATGGGACAACTGCAACTATAACACCTCAAGCTCCTACGACAGAAATACAGCTGACCGACTACGGAGCTCTCACATTGGATTGTTCACCTAGAACAGGACTAGACTTCAATGAAATGGTGTTGTTGACAATGAAAGAAAAATCATGGCTAGTCCACAAACAATGGTTTCTAGACCTACCACTGCCTTGGACCTCGGGAACTTCAACATCACAAGAAACTTGGAACAGACAAGATTTGCTGGTGACATTTAAGACAGCTCATGCGAAGAAGCAGGAAGTAGTCGTACTAGGATCACAAGAAGGAGCAATGCACACTGCGTTGACCGGAGCGACGGAAATCCAAACGTCTGGAACGACAACAATTTTTGCAGGACACTTGAAATGTAGACTAAAGATGGATAAACTGACTCTAAAAGGGATGTCATATGTGATGTGCACAGGCTCATTCAAGCTAGAGAAAGAAGTGGCTGAGACCCAGCATGGAACCGTTCTAGTGCAGATTAAATACGAAGGAACAGATGCACCATGCAAGATCCCGTTTTCGACCCAAGATGAAAAAGGAGTAACCCAGAATGGGAGATTGATAACAGCCAACCCCATAGTCACTGACAAAGAAAAACCAGTCAACATTGAGGCAGAACCGCCTTTTGGTGAGAGTTACATTGTGATAGGAGCAGGTGAAAAAGCTTTGAAACTAAGCTGGTTCAAGAAAGGAAGCAGCATAGGGAAAATGTTTGAGGCAACTGCCAGAGGAGCACGAAGGATGGCCATACTGGGAGACACCGCATGGGACTTTGGTTCTATAGGAGGAGTGTTCACGTCTGTTGGAAAATTAGTACACCAGATTTTTGGAACTGCATATGGAGTTTTGTTCAGCGGTGTTTCCTGGACCATGAAAATAGGAATAGGGGTTCTGCTGACATGGTTAGGATTAAACTCAAGGAGCACGTCCCTTTCGAT
		</sequence>
		<sequence>
			<taxon idref="27971_2014.5_1.30191_103.86296"/>
			ATGCGATGCGTGGGAATAGGCAGCAGGGACTTCGTGGAAGGACTGTCAGGAGCAACTTGGGTAGACGTGGTGCTGGAACATGGAAGTTGCGTCACTACCATGGCAAAAGACAAACCAACATTGGACATTGAACTCTTGAAGACGGAAGTCACAAACCCTGCCGTCCTGCGCAAACTGTGCATTGAAGCCAAAATATCAAACACCACCACCGACTCAAGATGTCCAACACAAGGAGAAGCCACACTGGTGGAAGAACAAGACGCGAACTTTGTGTGTCGACGAACGTTTGTGGACAGAGGCTGGGGCAATGGCTGTGGGCTTTTCGGAAAAGGAAGCCTTATAACGTGTGCTAAGTTCAAGTGTGTGACAAAACTGGAAGGAAAAATAGTTCAATATGAAAACTTGAAATATTCAGTAATAGTCACCGTTCACACTGGAGACCAGCACCAGGTGGGAAATGAAAGCACAGAACATGGGACAACTGCAACTATAACACCTCAAGCTCCTACGACAGAAATACAGCTGACCGACTACGGAGCTCTTACATTGGATTGTTCACCTAGAACAGGACTAGACTTCAATGAAATGGTGTTGTTGACAATGAAAGAAAAATCATGGCTAGTCCACAAACAATGGTTTCTAGACCTACCACTGCCTTGGACCTCGGGAGCTTCAACATCACAAGAAACTTGGAACAGACAAGATTTGCTGGTGACATTTAAGACAGCTCATGCGAAGAAGCAGGAAGTAGTCGTACTAGGATCACAAGAAGGAGCAATGCACACTGCGTTGACCGGAGCGACGGAAATCCAAACGTCTGGAACGACAACAATTTTTGCAGGACACTTGAAATGTAGACTAAAGATGGATAAACTGACTCTAAAAGGGATGTCATATGTGATGTGCACAGGCTCATTCAAGCTAGAGAAAGAAGTGGCTGAGACCCAGCATGGAACCGTTCTAGTGCAGATTAAATACGAAGGAACAGATGCACCATGCAAGATCCCTTTTTCGACCCAAGATGAAAAAGGAGTAACCCAGAATGGGAGATTGATAACAGCCAACCCCATAGTCACTGACAAAGAAAAACCAGTCAACATTGAGGCAGAACCGCCTTTTGGTGAGAGTTACATTGTGATAGGAGCAGGTGAAAAAGCTTTGAAACTAAGCTGGTTCAAGAAAGGAAGCAGCATAGGGAAAATGTTTGAGGCAACTGCCAGAGGAGCACGAAGGATGGCCATACTGGGAGACACCGCATGGGACTTTGGTTCTATAGGAGGAGTGTTCACGTCTGTTGGAAAATTAGTACACCAGATTTTTGGAACTGCATATGGAGTTTTGTTCAGCGGTGTTTCCTGGACCATGAAAATAGGAATAGGGGTTCTGCTGACATGGTTAGGATTAAACTCAAGGAGCACGTCCCTTTCGAT
		</sequence>
		<sequence>
			<taxon idref="27201_2014.5_1.30191_103.86296"/>
			ATGCGATGCGTGGGAATAGGCAGCAGGGACTTCGTGGAAGGACTGTCAGGAGCAACTTGGGTAGATGTGGTGTTGGAACATGGAAGTTGCGTTACTACCATGGCAAAAGATAAACCAACATTGGACATTGAACTCTTGAAGACGGAAGTCACAAACCCTGCCGTCTTGCGCAAACTGTGCATTGAAGCTAAAATATCAAACACCACCACCGACTCAAGATGTCCAACACAAGGAGAAGCCACATTGGTGGAAGAACAAGACGCGAACTTTGTGTGTCGACGAACGTTTGTGGACAGAGGCTGGGGCAATGGCTGTGGGCTTTTCGGAAAAGGAAGCCTTATAACGTGTGCTAAGTTCAAGTGTGTGACAAAACTGGAAGGAAAAATAGTTCAATATGAAAACTTGAAATATTCAGTAATAGTCACCGTCCACACTGGAGACCAGCACCAGGTGGGAAATGAAAGCACAGAACATGGGACAACTGCAACCATAACACCTCAAGCTCCTACGACAGAAATACAGCTGACCGACTACGGAGCTCTTACATTGGATTGTTCACCTAGAACAGGACTGGACTTCAATGAAATGGTGTTGTTGACAATGAAAGAAAAGTCATGGCTAGTCCACAAACAATGGTTTCTAGACCTACCACTGCCTTGGACCTCGGGAGCTTCAACATCACAAGAAACTTGGAACAGACAAGATTTGCTGGTGACATTTAAGACAGCTCATGCAAAGAAGCAGGAAGTAGTCGTACTAGGATCACAAGAAGGAGCAATGCACACTGCGTTGACCGGAGCGACGGAAATCCAAACGTCTGGAACGACAACAATTTTTGCAGGACACTTGAAATGTAGATTAAAGATGGACAAACTGACTCTAAAAGGGATGTCATATGTGATGTGCACAGGCTCATTCAAGCTAGAGAAAGAAGTGGCTGAGACCCAGCATGGAACCGTTCTAGTGCAGATTAAATACGAAGGAACAGATGCACCATGCAAGATCCCTTTTTTGACCCAAGATGAAAAAGGAGTAACCCAGAATGGGAGATTGATAACAGCCAACCCCATAGTCTCTGACAAAGAAAAACCAGTCAACATTGAGGCAGAACCGCCTTTTGGTGAGAGTTACATCGTGATAGGAGCAGGTGAAAAAGCTTTGAAACTAAGCTGGTTCAAGAAAGGAAGCAGCATAGGGAAAATGTTTGAGGCAACTGCCAGAGGAGCACGAAGGATGGCCATACTGGGAGACACCGCATGGGACTTTGGTTCTATAGGAGGAGTGTTCACGTCTGTTGGAAAATTAGTACACCAGATTTTTGGAACTGCATATGGAGTTTTGTTCAGCGGTGTTTCCTGGACCATGAAAATAGGAATAGGGGTTCTGCTGACATGGCTAGGATTAAACTCAAGGAGCACGTCCCTTTCGAT
		</sequence>
		<sequence>
			<taxon idref="27792_2014.5_1.30191_103.86296"/>
			ATGCGATGCGTGGGAATAGGCAACAGAGACTTCGTTGAAGGACTGTCAGGAGCAACATGGGTGGATGTGGTACTGGAGCATGGAAGCTGTGTCACCACCATGGCAAAGAATAAACCAACATTGGACATTGAACTCTTGAAGACGGAGGTCACGAACCCTGCCGTCTTGCGCAAACTGTGCATTGAAGCTAAAATATCAAACACCACCACCGATTCAAGATGTCCAACACAAGGAGAAGCTACACTGGTGGAAGAACAAGACGCGAACTTTGTGTGTCGACGAACATTCGTGGACAGAGGCTGGGGTAATGGTTGTGGACTATTCGGGAAGGGAAGCTTACTAACGTGTGCTAAGTTTAAGTGTGTGACAAAACTTGAAGGAAAGATAGTTCAATATGAAAACTTAAAATATTCGGTGATAGTCACTGTCCACACTGGGGATCAGCACCAGGTAGGAAATGAGACTACAGAACATGGAACAATTGCAACCATAACACCTCAAGCTCCCACGTCGGAAATACAGCTGACTGACTACGGAGCCCTTACATTGGACTGCTCACCTAGAACAGGGCTGGACTTTAATGAGATGGTGCTGTTGACAATGAAAGAAAAATCATGGCTTGTCCACAAACAATGGTTTCTAGACTTACCATTGCCTTGGACCTCGGGGGCTTCAACATCTCAAGAGACTTGGAACAGACAAGATCTGCTGGTCACATTTAAGACAGCTCATGCAAAGAAGCAGGAAGTAGTCGTACTGGGGTCACAAGAAGGAGCAATGCACACTGCGTTGACTGGGGCGACAGAAATCCAGACGTCAGGAACGACGACAATCTTCGCAGGACACCTGAAATGTAGACTAAAAATGGATAAACTGACTTTAAAAGGGGTGTCATATGTGATGTGCACAGGCTCATTTAAGCTAGAGAAGGAAGTGGCTGAGACCCAGCATGGAACTGTCCTAGTGCAGGTTAAATATGAAGGAACAGATGCACCATGCAAGATTCCAATTTCAACCCAAGATGAGAAAGGAGTGACCCAGAATGGGAGATTGATAACAGCCAATCCCATAGTTACTGACAAAGAAAAACCAGTCAACATTGAAACAGAACCACCCTTTGGTGAGAGCTACATCGTGATAGGGGCGGGTGAAAAAGCTTTGAAACTAAGCTGGTTCAAGAAAGGAAGCAGCATAGGGAAAATGTTCGAAGCCACCGCCCGAGGAGCGCGAAGGATGGCTATCCTGGGAGACACAGCATGGGACTTCGGTTCCATAGGAGGGGTGTTCACATCTGTGGGAAAATTGGTACACCAGGTTTTTGGAACCGCATATGGGGTCCTGTTCAGCGGTGTTTCTTGGACCATGAAAATAGGAATAGGGATTCTGCTGACATGGCTAGGATTGAATTCAAGGAGCACGTCACTCTCGAT
		</sequence>
		<sequence>
			<taxon idref="27983_2014.5_1.30191_103.86296"/>
			ATGCGATGCGTGGGAATAGGCAACAGAGACTTCGTTGAAGGACTGTCAGGAGCAACATGGGTGGATGTGGTATTGGAGCATGGAAGCTGTGTCACCACCATGGCAAAGAATAAACCAACATTGGACATTGAACTCTTGAAGACGGAGGTCACGAACCCTGCCGTCTTGCGCAAACTGTGCATTGAAGCTAAAATATCAAACACCACCACCGATTCAAGATGTCCAACACAAGGAGAAGCTACACTGGTGGAAGAACAAGACGCGAACTTTGTGTGTCGACGAACATTCGTGGACAGAGGCTGGGGTAATGGTTGTGGACTATTCGGGAAGGGAAGCTTACTAACGTGTGCTAAGTTTAAGTGTGTGACAAAACTTGAAGGAAAGATAGTTCAATATGAAAACTTAAAATATTCGGTGATAGTCACTGTCCACACTGGGGACCAGCACCAGGTAGGAAATGAGACTACAGAACATGGAACAATTGCAACCATAACACCTCAAGCTCCCACGTCGGAAATACAGCTGACTGACTACGGAGCCCTTACATTGGACTGCTCACCTAGAACAGGGCTGGACTTTAATGAGATGGTGCTGTTGACAATGAAAGAAAAATCATGGCTTGTCCACAAACAATGGTTTCTAGACTTACCATTGCCTTGGACCTCGGGGGCTTCAACATCTCAAGAGACTTGGAACAGACAAGATCTGCTGGTCACATTTAAGACAGCTCATGCAAAGAAGCAGGAAGTAGTCGTACTGGGGTCACAAGAAGGAGCAATGCACACTGCGTTGACTGGGGCGACAGAAATCCAGACGTCAGGAACGACGACAATCTTCGCAGGACACCTGAAATGTAGACTAAAAATGGATAAACTGACTTTAAAAGGGGTGTCATATGTGATGTGCACAGGCTCATTTAAGCTAGAGAAGGAAGTGGCTGAGACCCAGCATGGAACTGTCCTAGTGCAGGTTAAATATGAAGGAACAGATGCACCATGCAAGATTCCAATTTCAACCCAAGATGAGAAAGGAGTGACCCAGAATGGGAGATTGATAACAGCCAATCCCATAGTTACTGACAAAGAAAAACCAGTCAACATTGAAACAGAACCACCCTTTGGTGAGAGCTACATCGTGATAGGGGCGGGTGAAAAAGCTTTGAAACTAAGCTGGTTCAAGAAAGGAAGCAGCATAGGGAAAATGTTCGAAGCCACCGCCCGAGGAGCACGAAGGATGGCTATCCTGGGAGACACAGCATGGGACTTCGGTTCCATAGGAGGGGTGTTCACATCTGTGGGAAAATTGGTACACCAGGTTTTTGGAACCGCATATGGGGTCCTGTTCAGCGGTGTTTCTTGGACCATGAAAATAGGAATAGGGATTCTGCTGACATGGCTAGGATTGAATTCAAGGAGCACGTCACTCTCGAT
		</sequence>
		<sequence>
			<taxon idref="32136_2014.59_1.30191_103.86296"/>
			ATGCGATGCGTGGGAATAGGCAACAGAGACTTCGTTGAAGGACTGTCAGGAGCAACATGGGTGGATGTGGTATTGGAGCATGGAAGCTGTGTCACCACCATGGCAAAGAATAAACCAACATTGGACATTGAACTCTTGAAGACGGAGGTCACGAACCCTGCCGTCTTGCGCAAACTGTGCATTGAAGCTAAAATATCAAACACCACCACCGATTCAAGATGTCCAACACAAGGAGAAGCTACACTGGTGGAAGAACAAGACGCGAACTTTGTGTGTCGACGAACATTCGTGGACAGAGGCTGGGGTAATGGTTGTGGACTATTCGGGAAGGGAAGCTTACTAACGTGTGCTAAGTTTAAGTGTGTGACAAAACTTGAAGGAAAGATAGTTCAATATGAAAACTTAAAATATTCGGTGATAGTCACTGTCCACACTGGGGACCAGCACCAGGTAGGAAATGAGACTACAGAACATGGAACAATTGCAACCATAACACCTCAAGCTCCCACGTCGGAAATACAGCTGACTGACTACGGAGCCCTTACATTGGACTGCTCACCTAGAACAGGGCTGGACTTTAATGAGATGGTGCTGTTGACAATGAAAGAAAAATCATGGCTTGTCCACAAACAATGGTTTCTAGACTTACCATTGCCTTGGACCTCGGGGGCTTCAACATCTCAAGAGACTTGGAACAGACAAGATCTGCTGGTCACATTTAAGACAGCTCATGCAAAGAAGCAGGAAGTAGTCGTACTGGGGTCACAAGAAGGAGCAGTGCACACTGCGTTGACTGGGGCGACAGAAATCCAGACGTCAGGAACGACGACAATCTTCGCAGGACACCTGAAATGTAGACTAAAAATGGATAAACTGACTTTAAAAGGGGTGTCATATGTGATGTGCACAGGCTCATTTAAGCTAGAGAAGGAAGTGGCTGAGACCCAGCATGGAACTGTCCTAGTGCAGGTTAAATATGAAGGAACAGATGCACCATGCAAGATTCCAATTTCAACCCAAGATGAGAAAGGAGTGACCCAGAATGGGAGATTGATAACAGCCAATCCCATAGTTACTGACAAAGAAAAACCAGTCAACATTGAAACAGAACCACCCTTTGGTGAGAGCTACATCGTGATAGGGGCGGGTGAAAAAGCTTTGAAACTAAGCTGGTTCAAGAAAGGAAGCAGCATAGGGAAAATGTTCGAAGCCACCGCCCGAGGAGCACGAAGGATGGCTATCCTGGGAGACACAGCATGGGACTTCGGTTCCATAGGAGGGGTGTTCACATCTGTGGGAAAATTGGTACACCAGGTTTTTGGAACCGCATATGGGGTCCTGTTCAGCGGTGTTTCTTGGACCATGAAAATAGGAATAGGGATTCTGCTGACATGGCTAGGATTGAATTCAAGGAGCACGTCACTCTCGAT
		</sequence>
		<sequence>
			<taxon idref="32165_2014.59_1.30191_103.86296"/>
			ATGCGATGCGTGGGAATAGGCAACAGAGACTTCGTTGAAGGACTGTCAGGAGCAACATGGGTGGATGTGGTACTGGAGCATGGAAGCTGTGTCACCACCATGGCAAAGAATAAACCAACATTGGACATTGAACTCTTGAAGACGGAGGTCACGAACCCTGCCGTCTTGCGCAAACTGTGCATTGAAGCTAAAATATCAAACACCACCACCGATTCAAGATGTCCAACACAAGGAGAAGCTACACTGGTGGAAGAACAAGACGCGAACTTTGTGTGTCGACGAACATTCGTGGACAGAGGCTGGGGTAATGGTTGTGGACTATTCGGGAAGGGAAGCTTACTAACGTGTGCTAAGTTTAAGTGTGTGACAAAACTTGAAGGAAAGATAGTTCAATATGAAAACTTAAAATATTCGGTGATAGTCACTGTCCACACTGGGGATCAGCACCAGGTAGGAAATGAGACTACAGAACATGGAACAATTGCAACCATAACACCTCAAGCTCCCACGTCGGAAATACAGCTGACTGACTACGGAGCCCTTACATTGGACTGCTCACCTAGAACAGGGCTGGACTTTAATGAGATGGTGCTGTTGACAATGAAAGAAAAATCATGGCTTGTCCACAAACAATGGTTTCTAGACTTACCATTGCCTTGGACCTCGGGGGGTTCAACATCTCAAGAGACTTGGAACAGACAAGATCTGCTGGTCACATTTAAGACAGCTCATGCAAAGAAGCAGGAAGTAGTCGTACTGGGGTCACAAGAAGGAGCAATGCACACTGCGTTGACTGGGGCGACAGAAATCCAGACGTCAGGAACGACGACAATCTTCGCAGGACACCTGAAATGTAGACTAAAAATGGATAAACTGACTTTAAAAGGGGTGTCATATGTGATGTGCACAGGCTCATTTAAGCTAGAGAAGGAAGTGGCTGAGACCCAGCATGGAACTGTCCTAGTGCAGGTTAAATATGAAGGAACAGATGCACCATGCAAGATTCCAATTTCAACCCAAGATGAGAAAGGAGTGACCCAGAATGGGAGATTGATAACAGCCAATCCCATAGTTACTGACAAAGAAAAACCAGTCAACATTGAAACAGAACCACCCTTTGGTGAGAGCTACATCGTGATAGGGGCGGGTGAAAAAGCTTTGAAACTAAGCTGGTTCAAGAAAGGAAGCAGCATAGGGAAAATGTTCGAAGCCACCGCCCGAGGAGCGCGAAGGATGGCTATCCTGGGAGACACAGCATGGGACTTCGGTTCCATAGGAGGGGTGTTCACATCTGTGGGAAAATTGGTACACCAGGTTTTTGGAACCGCATATGGGGTCCTGTTCAGCGGTGTTTCTTGGACCATGAAAATAGGAATAGGGATTCTGCTGACATGGCTAGGATTGAATTCAAGGAGCACGTCACTCTCGAT
		</sequence>
		<sequence>
			<taxon idref="37261_2014.69_1.30191_103.86296"/>
			ATGCGATGCGTGGGAATAGGCAACAGAGACTTCGTTGAAGGACTGTCAGGAGCAACATGGGTGGATGTGGTATTGGAGCATGGAAGCTGTGTCACCACCATGGCAAAGAATAAACCAACATTGGACATTGAACTCTTGAAGACGGAGGTCACGAACCCTGCCGTCTTGCGCAAACTGTGCATTGAAGCTAAAATATCAAACACCACCACCGATTCAAGATGTCCAACACAAGGAGAAGCTACACTGGTGGAAGAACAAGACGCGAACTTTGTGTGTCGACGAACATTCGTGGACAGAGGCTGGGGTAATGGTTGTGGACTATTCGGGAAGGGAAGCTTACTAACGTGTGCTAAGTTTAAGTGTGTGACAAAACTTGAAGGAAAGATAGTTCAATATGAAAACTTAAAATATTCGGTGATAGTCACTATCCACACTGGGGACCAGCACCAGGTAGGAAATGAGACTACAGAACATGGAACAATTGCAACCATAACACCTCAAGCTCCCACGTCGGAAATACAGCTGACTGACTACGGAGCCCTTACACTGGACTGCTCACCTAGAACAGGGCTGGACTTTAATGAGATGGTGCTGTTGACAATGAAAGAAAAATCATGGCTTGTCCACAAACAATGGTTTCTAGACTTACCATTGCCTTGGACCTCGGGGGCTTCAACATCTCAAGAGACTTGGAACAGACAAGATCTGCTGGTCACATTTAAGACAGCTCATGCAAAGAAGCAGGAAGTAGTCGTACTGGGGTCACAAGAAGGAGCAATGCACACTGCGTTGACTGGGGCGACAGAAATCCAGACGTCAGGAACGACGACAATCTTCGCAGGACACCTGAAATGTAGACTAAAAATGGATAAACTGACTTTAAAAGGGGTGTCATATGTGATGTGCACAGGCTCATTTAAGCTAGAGAAGGAAGTGGCTGAGACCCAGCATGGAACTGTCCTAGTGCAGGTTAAATATGAAGGAACAGATGCACCATGCAAGATTCCAATTTCAACCCAAGATGAGAAAGGAGTGACCCAGAATGGGAGATTGATAACAGCCAATCCCATAGTTACTGACAAAGAAAAACCAGTCAACATTGAAACAGAACCACCCTTTGGTGAGAGCTACATCGTGATAGGGGCGGGTGAAAAAGCTTTGAAACTAAGCTGGTTCAAGAAAGGAAGCAGCATAGGGAAAATGTTCGAAGCCACCGCCCGAGGAGCACGAAGGATGGCTATCCTGGGAGACACAGCATGGGACTTCGGTTCCATAGGAGGGGTGTTCACATCTGTGGGAAAATGGGTACACCAGGTTTTTGGAACCGCATATGGGGTCCTGTTCAGTGGTGTTTCTTGGACCATGAAAATAGGAATAGGGATTCTGCTGACATGGCTAGGATTGAATTCAAGGAGCACGTCACTCTCGAT
		</sequence>
		<sequence>
			<taxon idref="38903_2014.7_1.30191_103.86296"/>
			ATGCGATGCGTGGGAATAGGCAGCAGGGACTTCGTGGAAGGACTGTCAGGAGCAACTTGGGTAGATGTGGTGTTGGAACATGGAAGTTGCGTTACTACCATGGCAAAAGATAAACCAACATTGGACATTGAACTCCTGAAGACGGAAGTCACAAACCCTGCCGTCTTGCGCAAACTGTGCATTGAAGCTAAAATATCAAACACCACCACCGACTCAAGATGTCCAACACAAGGAGAAGCCACATTGGTGGAAGAACAAGACGCGAACTTTGTGTGTCGACGAACGTTTGTGGACAGAGGCTGGGGCAATGGCTGTGGGCTTTTCGGAAAAGGAAGCCTTATAACGTGTGCTAAGTTCAAGTGTGTGACAAAACTGGAAGGAAAAATAGTTCAATATGAAAACTTGAAATATTCAGTAATAGTCACCGTCCACACTGGAGACCAGCACCAGGTGGGAAATGAAAGCACAGAACATGGGACAACTGCAACCATAACACCTCAAGCTCCTACGACAGAAATACAGCTGACCGACTACGGAGCTCTTACATTGGATTGTTCACCTAGAACAGGACTGGACTTCAATGAAATGGTGTTGTTGACAATGAAAGAAAAATCATGGCTAGTCCACAAACAATGGTTTCTAGACCTACCACTGCCTTGGACCTCGGGAGCTTCAACATCACAAGAAACTTGGAACAGACAAGATTTGCTGGTGACATTTAAGACAGCTCATGCAAAGAAGCAGGAAGTAGTCGTACTAGGATCACAAGAAGGAGCAATGCACACTGCGTTGACCGGAGCGACGGAAATCCAAACGTCTGGAACGACAACAATTTTTGCAGGACACTTGAAATGTAGACTAAAGATGGACAAACTGACTCTAAAAGGGATGTCATATGTGATGTGCACAGGCTCATTCAAGCTAGAGAAAGAAGTGGCTGAGACCCAGCATGGAACCGTTCTAGTGCAGATTAAATACGAAGGAACAGATGCACCATGCAAGATCCCTTTTTTGACCCAAGATGAAAAAGGAGTAACCCAGAATGGGAGATTGATAACAGCCAACCCCATAGTCACTGACAAAGAAAAACCAGTCAACATTGAGGCAGAACCGCCTTTTGGTGAGAGTTACATCGTGATAGGAGCAGGTGAGAAAGCTTTGAAACTAAGCTGGTTCAAGAAAGGAAGCAGCATAGGGAAAATGTTTGAGGCAACTGCCAGAGGAGCACGAAGGATGGCCATACTGGGAGACACCGCATGGGACTTTGGTTCTATAGGAGGAGTGTTCACGTCTGTTGGAAAATTAGTACACCAGATTTTTGGAACTGCATATGGAGTTTTGTTCAGCGGTGTTTCCTGGACCATGAAAATAGGAATAGGGGTTCTGCTGACATGGTTAGGATTAAACTCAAGGAGCACGTCCCTTTCGAT
		</sequence>
		<sequence>
			<taxon idref="43348_2014.8_1.30191_103.86296"/>
			ATGCGATGCGTGGGAATAGGCAACAGAGACTTCGTTGAAGGACTGTCAGGAGCAACATGGGTGGATGTGGTACTGGAGCATGGAAGCTGTGTCACCACCATGGCAAAGAATAAACCAACATTGGACATTGAACTCTTGAAGACGGAGGTCACGAACCCTGCCGTCTTGCGCAAACTGTGCATTGAAGCTAAAATATCAAACACCACCACCGATTCAAGATGTCCAACACAAGGAGAAGCTACACTGGTGGAAGAACAAGACGCGAACTTTGTGTGTCGACGAACATTCGTGGACAGAGGCTGGGGTAATGGTTGTGGACTATTCGGGAAGGGAAGCTTACTAACGTGTGCTAAGTTTAAGTGTGTGACAAAACTTGAAGGAAAGATAGTTCAATATGAAAACTTAAAATATTCGGTGATAGTCACTGTCCACACTGGGGATCAGCACCAGGTAGGAAATGAGACTACAGAACATGGAACAATTGCAACCATAACACCTCAAGCTCCCACGTCGGAAATACAGCTGACTGACTACGGAGCCCTTACATTGGACTGCTCACCTAGAACAGGGCTGGACTTTAATGAGATGGTGCTGTTGACAATGAAAGAAAAATCATGGCTTGTCCACAAACAATGGTTTCTAGACTTACCATTGCCTTGGACCTCGGGGGGTTCAACATCTCAAGAGACTTGGAACAGACAAGATCTGCTGGTCACATTTAAGACAGCTCATGCAAAGAAGCAGGAAGTAGTCGTACTGGGGTCACAAGAAGGAGCAATGCACACTGCGTTGACTGGGGCGACAGAAATCCAGACGTCAGGAACGACGACAATCTTCGCAGGACACCTGAAATGTAGACTAAAAATGGATAAACTGACTTTAAAAGGGGTGTCATATGTGATGTGCACAGGCTCATTTAAGCTAGAGAAGGAAGTGGCTGAGACCCAGCATGGAACTGTCCTAGTGCAGGTTAAATATGAAGGAACAGATGCACCATGCAAGATTCCAATTTCAACCCAAGATGAGAAAGGAGTGACCCAGAATGGGAGATTGATAACAGCCAATCCCATAGTTACTGACAAAGAAAAACCAGTCAACATTGAAACAGAACCACCCTTTGGTGAGAGCTACATCGTGATAGGGGCGGGTGAAAAAGCTTTGAAACTAAGCTGGTTCAAGAAAGGAAGCAGCATAGGGAAAATGTTCGAAGCCACCGCCCGAGGAGCGCGAAGGATGGCTATCCTGGGAGACACAGCATGGGACTTCGGTTCCATAGGAGGAGTGTTCACATCTGTGGGAAAATTGGTACACCAGGTTTTTGGAACCGCATATGGAGTCCTGTTCAGCGGTGTTTCTTGGACCATGAAAATAGGAATAGGGATTCTGCTGACATGGCTAGGATTGAATTCAAGGAGCACGTCACTCTCGAT
		</sequence>
		<sequence>
			<taxon idref="45726_2014.83_1.30191_103.86296"/>
			ATGCGATGCGTGGGAATAGGCAACAGAGACTTCGTTGAAGGACTGTCAGGAGCAACATGGGTGGATGTGGTACTGGAGCATGGAAGCTGTGTCACCACCATGGCAAAGAACAAACCAACATTGGACATTGAACTCTTGAAGACGGAGGTCACGAACCCTGCCGTCTTGCGCAAACTGTGCATTGAAGCTAAAATATCAAACACCACCACCGATTCAAGATGTCCAACACAAGGAGAAGCTACACTGGTGGAAGAACAAGACGCGAACTTTGTGTGTCGACGAACATTCGTGGACAGAGGCTGGGGTAATGGTTGTGGACTATTCGGGAAGGGAAGCTTACTAACGTGTGCTAAGTTTAAGTGTGTGACAAAACTTGAAGGAAAGATAGTTCAATATGAAAACTTAAAATATTCGGTGATAGTCACTGTCCACACTGGGGATCAGCACCAGGTAGGAAATGAGACTACAGAACATGGAACAATTGCAACCATAACACCTCAAGCTCCCACGTCGGAAATACAGCTGACTGACTACGGAGCCCTTACATTGGACTGCTCACCTAGAACAGGGCTGGACTTTAATGAGATGGTGCTGTTGACAATGAAAGAAAAATCATGGCTTGTCCACAAACAATGGTTTCTAGACTTACCATTGCCTTGGACCTCGGGGGGTTCAACATCTCAAGAGACTTGGAACAGACAAGATCTGCTGGTCACATTTAAGACAGCTCATGCAAAGAAGCAGGAAGTAGTCGTACTGGGGTCACAAGAAGGAGCAATGCACACTGCGTTGACTGGGGCGACAGAAATCCAGACGTCAGGAACGACGACAATCTTCGCAGGACACCTGAAATGTAGACTAAAAATGGATAAACTGACTTTAAAAGGGGTGTCATATGTGATGTGCACAGGCTCATTTAAGCTAGAGAAGGAAGTGGCTGAGACCCAGCATGGAACTGTCCTAGTGCAGGTTAAATATGAAGGAACAGATGCACCATGCAAGATTCCAATTTCAACCCAAGATGAGAAAGGAGTGACCCAGAATGGGAGATTGATAACAGCCAATCCCATAGTTACTGACAAAGAAAAACCAGTCAACATTGAAACAGAACCACCCTTTGGTGAGAGCTACATCGTGATAGGGGCGGGTGAAAAAGCTTTGAAACTAAGCTGGTTCAAGAAAGGAAGCAGCATAGGGAAAATGTTCGAAGCCACCGCCCGAGGAGCGCGAAGGATGGCTATCCTGGGAGACACAGCATGGGACTTCGGTTCCATAGGAGGGGTGTTCACATCTGTGGGAAAATTGGTACACCAGGTTTTTGGAACCGCATATGGGGTCCTGTTCAGCGGTGTTTCTTGGACCATGAAAATAGGAATAGGGATTCTGCTGACATGGCTAGGATTGAATTCAAGGAGCACGTCACTCTCGAT
		</sequence>
		<sequence>
			<taxon idref="48445_2014.89_1.30191_103.86296"/>
			ATGCGATGCGTGGGAATAGGCAGCAGGGACTTCGTGGAAGGACTGTCAGGAGCAACTTGGGTAGACGTGGTGCTGGAACATGGAAGTTGCGTCACTACCATGGCAAAAGACAAACCAACACTGGACATTGAACTCTTGAAGACGGAAGTCACAAACCCTGCCGTCTTGCGCAAACTGTGCATTGAAGCCAAAATATCAAACACCACCACCGACTCAAGATGTCCAACACAAGGAGAAGCCACACTGGTGGAAGAACAAGACGCGAACTTTGTGTGTCGACGAACGTTTGTGGACAGAGGCTGGGGCAATGGCTGTGGGCTTTTCGGAAAAGGAAGCCTTATAACGTGTGCTAAGTTCAAGTGTGTGACAAAACTGGAAGGAAAAATAGTTCAATATGAAAACTTGAAATATTCAGTAATAGTCACCGTTCACACTGGAGACCAGCACCAGGTGGGAAATGAAAGCACAGAACATGGGACAACTGCAACTGTAACACCTCAAGCTCCTACGACAGAAATACAGCTGACCGACTACGGAGCTCTTACATTGGATTGTTCACCTAGAACAGGACTAGACTTCAATGAAATGGTGTTGTTGACAATGAAAGAAAAATCATGGCTAGTCCACAAACAATGGTTTCTAGACCTACCACTGCCTTGGACCTCGGGAGCTTCAACATCACAAGAAACTTGGAACAGACAAGATTTGCTGGTGACATTTAAGACAGCTCATGCGAAGAAGCAGGAAGTAGTCGTACTAGGATCACAAGAAGGAGCAATGCACACTGCGTTGACCGGAGCGACGGAAATCCAAACGTCTGGAACGACAACAATTTTTGCAGGACACTTGAAATGTAGACTAAAGATGGATAAACTGACTCTAAAAGGGATGTCATATGTGATGTGCACAGGCTCATTCAAGCTAGAGAAAGAAGTGGCTGAGACCCAGCATGGAACCGTTCTAGTGCAGATTAAATACGAAGGAACAGATGCACCATGCAAGATCCCTTTTTCGACCCAAGATGAAAAAGGAGTAACCCAGAATGGGAGATTGATAACAGCCAACCCCATAGTCACTGACAAAGAAAAACCAGTCAACATTGAGGCAGAACCGCCTTTTGGTGAGAGTTACATTGTGATAGGAGCAGGTGAAAAAGCTTTGAAACTAAGCTGGTTCAAGAAAGGAAGCAGCATAGGGAAAATGTTTGAGGCAACTGCCAGAGGAGCACGAAGGATGGCCATACTGGGAGACACCGCATGGGACTTTGGTTCTATAGGAGGAGTGTTCACGTCTGTTGGAAAATTAGTACACCAGATTTTTGGAACTGCATATGGAGTTTTGTTCAGCGGTGTTTCCTGGACCATGAAAATAGGAATAGGGGTTCTGCTGACATGGTTAGGATTAAACTCAAGGAGCACGTCCCTTTCGAT
		</sequence>
		<sequence>
			<taxon idref="51017_2014.94_1.30191_103.86296"/>
			ATGCGATGCGTGGGAATAGGCAGCAGGGACTTCGTGGAAGGACTGTCAGGAGCAACTTGGGTAGATGTGGTGTTGGAACATGGAAGTTGCGTCACTACCATGGCAAAAGACAAACCAACATTGGACATTGAACTCTTGAAGACGGAAGTCACAAACCCTGCCGTCCTGCGCAAACTGTGCATTGAAGCTAAAATATCAAACACCACCACCGACTCAAGATGTCCAACACAAGGAGAAGCCACACTAGTGGAAGAACAAGACGCGAACTTTGTGTGTCGACGAACGTTTGTGGACAGAGGCTGGGGCAATGGCTGTGGGCTCTTCGGAAAAGGAAGCCTCATAACGTGTGCTAAGTTCAAGTGTGTGACAAAACTGGAAGGAAAAATAGTTCAATATGAAAACTTGAAATATTCAGTAATAGTCACCGTCCACACTGGAGACCAGCACCAGGTGGGAAATGAAAGCACAGAACATGGGACAACTGCAACCATAACACCTCAAGCTCCTACGACAGAAATACAGCTGACCGACTACGGAGCTCTTACATTGGATTGTTCACCTAGAACAGGACTGGACTTCAATGAAATGGTGTTGTTGACAATGAAAGAAAAATCATGGCTAGTCCACAAACAATGGTTTCTAGACCTACCACTGCCTTGGACCTCGGGAGCTTCAACATCACAAGAAACTTGGAACAGACAAGATTTGCTGGTGACATTTAAGACAGCTCATGCAAAGAAGCAGGAAGTAGTCGTACTAGGATCACAAGAAGGAGCAATGCACACTGCGTTGACCGGAGCGACGGAAATCCAAACGTCTGGAACGACAACAATTTTTGCAGGACACTTGAAATGTAGACTAAAGATGGACAAACTGACTCTAAAAGGGATGTCATATGTGATGTGCACAGGCTCATTCAAGCTAGAGAAAGAAGTAGCTGAGACCCAGCATGGAACCGTTCTAGTGCAGATCAAATACGAAGGAATAGATGCACCATGCAAGATCCCTTTTTCGACCCAAGATGAAAAAGGGGTAACTCAGAATGGGAGATTGATAACAGCCAACCCCATAGTCACTGACAAAGAAAAACCAGTCAACATTGAGGCAGAACCGCCTTTTGGTGAGAGTTACATTGTGATAGGAGCAGGTGAAAAAGCTTTGAAACTAAGCTGGTTCAAGAAAGGAAGCAGCATAGGGAAAATGTTTGAGGCAACTGCCAGAGGAGCACGAAGGATGGCCATACTGGGAGACACCGCATGGGACTTTGGTTCTATAGGAGGAGTGTTCACGTCTGTTGGAAAATTAGTACACCAGATTTTCGGAACTGCATATGGAGTTTTGTTCAGCGGTGTTTCCTGGACCATGAAAATAGGAATAGGGGTTCTGCTGACATGGCTAGGATTAAACTCAAGGAGCACGTCCCTTTCGAT
		</sequence>
		<sequence>
			<taxon idref="48856_2012.89_1.30191_103.86296"/>
			ATGCGATGCGTGGGAATAGGCAACAGAGACTTCGTTGAAGGACTGTCAGGAGCAACATGGGTGGATGTGGTACTGGAGCATGGAAGCTGTGTCACCACCATGGCAAAGAATAAACCAACATTGGACATTGAACTCTTGAAGACGGAGGTCACGAACCCTGCCGTCTTGCGCAAACTGTGCATTGAAGCTAAAATATCAAACACCACCACCGATTCAAGATGTCCAACACAAGGAGAAGCTACACTGGTGGAAGAACAAGACGCGAACTTTGTGTGTCGACGAACATTCGTGGACAGAGGCTGGGGTAATGGTTGTGGACTATTCGGGAAGGGAAGCTTACTAACGTGTGCTAAGTTTAAGTGTGTGACAAAACTTGAAGGAAAGATAGTTCAATATGAAAACTTAAAATATTCGGTGATAGTCACTGTCCACACTGGGGACCAGCACCAGGTAGGAAATGAGACTACAGAACATGGAACAATTGCAACCATAACACCTCAAGCTCCCACGTCGGAAATACAGCTGACTGACTACGGAGCCCTTACATTGGACTGCTCACCTAGAACAGGGCTGGACTTTAATGAGATGGTGCTGTTGACAATGAAAGAAAAATCATGGCTTGTCCACAAACAATGGTTTCTAGACTTACCATTGCCTTGGACCTCGGGGGCTTCAACATCTCAAGAGACTTGGAACAGACAAGATCTGCTGGTCACATTTAAGACAGCTCATGCAAAGAAGCAGGAAGTAGTCGTACTGGGGTCACAAGAAGGAGCAATGCACACTGCGTTGACTGGGGCGACAGAAATCCAGACGTCAGGAACGACGACAATCTTCGCAGGACACCTGAAATGTAGACTAAAAATGGATAAACTGACTTTAAAAGGGGTGTCATATGTGATGTGCACAGGCTCATTTAAGCTAGAGAAGGAAGTGGCTGAGACCCAGCATGGAACTGTCCTAGTGCAGGTTAAATATGAAGGAACAGATGCACCATGCAAGATTCCAATTTCAACCCAAGATGAGAAAGGAGTGACCCAGAATGGGAGATTGATAACAGCCAATCCCATAGTTACTGACAAAGAAAAACCAGTCAACATTGAAACAGAACCACCCTTTGGTGAGAGCTACATCGTGATAGGGGCGGGTGAAAAAGCTTTGAAACTAAGCTGGTTCAAGAAAGGAAGCAGCATAGGGAAAATGTTCGAAGCCACCGCCCGAGGAGCACGAAGGATGGCTATCCTGGGAGACACAGCATGGGACTTCGGTTCCATAGGAGGGGTGTTCACATCTGTGGGAAAATTGGTACACCAGGTTTTTGGAACCGCATATGGGGTCCTGTTCAGCGGTGTTTCTTGGACCATGAAAATAGGAATAGGGATTCTGCTGACATGGCTAGGATTGAATTCAAGGAGCACGTCACTCTCGAT
		</sequence>
		<sequence>
			<taxon idref="09136_2014.17_1.30191_103.86296"/>
			ATGCGATGCGTGGGAATAGGCAACAGAGACTTCGTTGAAGGACTGTCAGGAGCAACATGGGTGGATGTGGTACTGGAGCATGGAAGCTGTGTCACCACCATGGCAAAGAATAAACCAACATTGGACATTGAACTCTTGAAGACGGAGGTCACGAACCCTGCCGTCTTGCGCAAACTGTGCATTGAAGCTAAAATATCAAACACCACCACCGATTCAAGATGTCCAACACAAGGAGAAGCTACACTGGTGGAAGAACAAGACGCGAACTTTGTGTGTCGACGAACATTCGTGGACAGAGGCTGGGGTAATGGTTGTGGACTATTCGGGAAGGGAAGCTTACTAACGTGTGCTAAGTTTAAGTGTGTGACAAAACTTGAAGGAAAGATAGTTCAATATGAAAACTTAAAATATTCGGTGATAGTCACTGTCCACACTGGGGATCAGCACCAGGTAGGAAATGAGACTACAGAACATGGAACAATTGCAACCATAACACCTCAAGCTCCCACGTCGGAAATACAGCTGACTGACTACGGAGCCCTTACATTGGACTGCTCACCTAGAACAGGGCTGGACTTTAATGAGATGGTGCTGTTGACAATGAAAGAAAAATCATGGCTTGTCCACAAACAATGGTTTCTAGACTTACCATTGCCTTGGACCTCGGGGGCTTCAACATCTCAAGAGACTTGGAACAGACAAGATCTGCTGGTCACATTTAAGACAGCTCATGCAAAGAAGCAGGAAGTAGTCGTACTGGGGTCACAAGAAGGAGCAATGCACACTGCGTTGACTGGGGCGACAGAAATCCAGACGTCAGGAACGACGACAATCTTCGCAGGACACCTGAAATGTAGACTAAAAATGGATAAACTGACTTTAAAAGGGGTGTCATATGTGATGTGCACAGGCTCATTTAAGCTAGAGAAGGAAGTGGCTGAGACCCAGCATGGAACTGTCCTAGTGCAGGTTAAATATGAAGGAACAGATGCACCATGCAAGATTCCAATTTCAACCCAAGATGAGAAAGGAGTGACCCAGAATGGGAGATTGATAACAGCCAATCCCATAGTTACTGACAAAGAAAAACCAGTCAACATTGAAACAGAACCACCCTTTGGTGAGAGCTACATCGTGATAGGGGCGGGTGAAAAAGCTTTGAAACTAAGCTGGTTCAAGAAAGGAAGCAGCATAGGGAAAATGTTCGAAGCCACCGCCCGAGGAGCGCGAAGGATGGCTATCCTGGGAGACACAGCATGGGACTTCGGTTCCATAGGAGGGGTGTTCACATCTGTGGGAAAATTGGTACACCAGGTTTTTGGAACCGCATATGGGGTCCTGTTCAGCGGTGTTTCTTGGACCATGAAAATAGGAATAGGGATTCTGCTGACATGGCTAGGATTGAATTCAAGGAGCACGTCACTCTCGAT
		</sequence>
		<sequence>
			<taxon idref="14146_2014.26_1.30191_103.86296"/>
			ATGCGATGCGTGGGAATAGGCAACAGAGACTTCGTTGAAGGACTGTCAGGAGCAACATGGGTGGATGTGGTATTGGAGCATGGAAGCTGTGTCACCACCATGGCAAAGAATAAACCAACATTGGACATTGAACTCTTGAAGACGGAGGTCACGAACCCTGCCGTCTTGCGCAAACTGTGCATTGAAGCTAAAATATCAAACACCACCACCGATTCAAGATGTCCAACACAAGGAGAAGCTACACTGGTGGAAGAACAAGACGCGAACTTTGTGTGTCGACGAACATTCGTGGACAGAGGCTGGGGTAATGGTTGTGGACTATTCGGGAAGGGAAGCTTACTAACGTGTGCTAAGTTTAAGTGTGTGACAAAACTTGAAGGAAAGATAGTTCAATATGAAAACTTAAAATATTCGGTGATAGTCACTGTCCACACTGGGGACCAGCACCAGGTAGGAAATGAGACTACAGAACATGGAACAATTGCAACCATAACACCTCAAGCTCCCACGTCGGAAATACAGCTGACTGACTACGGAGCCCTTACATTGGACTGCTCACCTAGAACAGGGCTGGACTTTAATGAGATGGTGCTGTTGACAATGAAAGAAAAATCATGGCTTGTCCACAAACAATGGTTTCTAGACTTACCATTGCCTTGGACCTCGGGGGCTTCAACATCTCAAGAGACTTGGAACAGACAAGATCTGCTGGTCACATTTAAGACAGCTCATGCAAAGAAGCAGGAAGTAGTCGTACTGGGGTCACAAGAAGGAGCAATGCACACTGCGTTGACTGGGGCGACAGAAATCCAGACGTCAGGAACGACGACAATCTTCGCAGGACACCTGAAATGTAGACTAAAAATGGATAAACTGACTTTAAAAGGGGTGTCATATGTGATGTGCACAGGCTCATTTAAGCTAGAGAAGGAAGTGGCTGAGACCCAGCATGGAACTGTCCTAGTGCAGGTTAAATATGAAGGAACAGATGCACCATGCAAGATTCCAATTTCAACCCAAGATGAGAAAGGAGTGACCCAGAATGGGAGATTGATAACAGCCAATCCCATAGTTACTGACAAAGAAAAACCAGTCAACATTGAAACAGAACCACCCTTTGGTGAGAGCTACATCGTGATAGGGGCGGGTGAAAAAGCTTTGAAACTAAGCTGGTTCAAGAAAGGAAGCAGCATAGGGAAAATGTTCGAAGCCACCGCCCGAGGAGCACGAAGGATGGCTATCCTGGGAGACACAGCATGGGACTTCGGTTCCATAGGAGGGGTGTTCACATCTGTGGGAAAATTGGTACACCAGGTTTTTGGAACCGCATATGGGGTCCTGTTCAGCGGTGTTTCTTGGACCATGAAAATAGGAATAGGGATTCTGCTGACATGGCTAGGATTGAATTCAAGGAGCACGTCACTCTCGAT
		</sequence>
		<sequence>
			<taxon idref="22125_2015.42_1.30191_103.86296"/>
			ATGCGATGCGTGGGAATAGGCAACAGAGACTTCGTTGAAGGACTGTCAGGAGCAACATGGGTGGATGTGGTACTGGAGCATGGAAGCTGCGTCACTACCATGGCAAAAAATAAACCAACATTGGACATTGAACTCTTGAAGACGGAGGTCACGAACCCTGCCGTCTTGCGCAAACTGTGCATTGAAGCTAAAATATCAAACACCACCACCGATTCAAGATGTCCAACACAAGGAGAAGCTACACTGGTGGAAGAACAAGACGCGAACTTTGTGTGTCGACGAACATTCGTGGACAGAGGCTGGGGTAATGGTTGTGGACTATTCGGGAAGGGAAGCTTACTAACGTGTGCTAAGTTTAAGTGTGTGACAAAACTTGAAGGAAAGATAGTTCAATATGAAAATTTAAAATATTCGGTGATAGTCACTGTCCACACTGGGGACCAGCACCAGGTAGGAAATGAGACTACAGAACATGGAACAATTGCAACCATAACACCTCAAGCTCCTACGTCGGAAATACAGCTGACTGACTACGGAGCCCTTACATTGGACTGCTCACCTAGAACAGGGCTGGACTTTAATGAGATGGTGCTGTTGACAATGAAAGAAAAATCATGGCTTGTCCACAAACAATGGTTTCTAGACTTACCATTGCCTTGGACCTCGGGGGCTTCAACATCTCAAGAGACTTGGAACAGACAAGATCTGCTGGTCACATTTAAGACAGCTCATGCAAAGAAGCAGGAAGTAGTCGTACTGGGGTCACAAGAAGGAGCAATGCACACTGCGTTGACTGGGGCAACAGAAATCCAGACGTCAGGAACAACGACAATCTTCGCAGGACACCTGAAATGTAGACTAAAAATGGATAAACTGACTTTAAAAGGGGTGTCATATGTGATGTGCACAGGCTCATTTAAGCTAGAGAAGGAAGTGGCTGAGACCCAGCATGGAACTGTCCTAGTGCAGGTTAAATATGAAGGAACAGACGCACCATGCAAGATTCCAATTTCAACCCAAGATGAGAAAGGAGTGACCCAGAATGGGAGATTGATAACAGCCAATCCCACAGTTACTGACAAAGAAAAACCAGTCAACATTGAGACAGAACCACCCTTTGGTGAGAGCTACATCGTGATAGGGGCGGGTGAAAAAGCTTTGAAACTGAGCTGGTTCAAGAAAGGAAGCAGCATAGGGAAAATGTTCGAAGCCACCGCCCGAGGAGCACGAAGGATGGCTATCCTGGGAGACACAGCATGGGACTTCGGTTCCATAGGAGGGGTGTTCACATCTGTGGGAAAATTGGTACACCAGGTTTTTGGAACCGCATATGGGGTCTTGTTCAGCGGTGTTTCTTGGACCATGAAAATAGGAATAGGGATTCTGCTGACATGGCTAGGATTGAATTCAAGGAGCACGTCACTCTCGAT
		</sequence>
		<sequence>
			<taxon idref="44137_2015.85_1.30191_103.86296"/>
			ATGCGATGCGTGGGAATAGGCAGCAGGGACTTCGTGGAAGGACTGTCAGGAGCAACTTGGGTAGATGTGGTATTGGAACATGGAAGTTGCGTCACCACCATGGCAAAAGATAAACCAACATTGGACATTGAACTCTTGAAGACGGAAGTCACAGACCCTGCCGTCCTGCGCAAACTGTGCATTGAAGCTAAAATATCAAACACCACCACCGACTCAAGATGTCCAACACAAGGAGAAGCCACACTAGTGGAAGAACAAGACGCGAACTTTGTGTGTCGACGAACGTTTGTGGACAGAGGTTGGGGCAATGGCTGTGGGCTCTTCGGAAAAGGAAGCCTAATAACGTGTGCTAAGTTCAAGTGTGTGACAAAACTGGAAGGAAAGATAGTTCAATATGAGAACTTGAAATATTCAGTAATAGTCACCGTTCACACCGGAGACCAGCACCAAGTAGGAAATGAAAGCACAGAACATGGGACAACTGCAACTATAACACCTCAAGCTCCCACGACGGAAATACAGCTGACCGACTACGGAGCTCTTACATTAGATTGTTCACCTAGAACAGGACTAGACTTTAATGAAATGGTGTTGTTGACAATGAAAGAAAAATCATGGCTAGTCCACAAACAATGGTTTTTAGACTTACCACTGCCTTGGACCTCGGGAGCTTCAACATCACAAGAGACTTGGAACAGACAAGATCTGCTGGTGACATTTAAGACAGCTCATGCAAAGAAGCAGGAAGTAGTCGTACTAGGATCGCAAGAAGGAGCAATGCACACTGCGTTGACCGGAGCGACAGAAATCCAAACGTCTGGAACGACAACAATTTTTGCAGGACACTTGAAATGCAGACTAAAGATGGACAAACTGACTCTAAAAGGGATGTCATATGTGATGTGCACAGGCTCATTCAAGCTAGAGAAAGAATTGGCTGAGACCCAGCATGGAACCGTTCTAGTGCAGATTAAATACGAAGGAACAGATGCACCATGCAAGATCCCTTTTTCGACCCAAGATGAAAAAGGAGTGACCCAGAATGGGAGATTGATAACAGCCAACCCCATAGTTACTGACAAAGAAAAACCAGTCAACATTGAGGCAGAACCGCCCTTTGGTGAGAGTTACATCGTAATAGGAGCAGGTGAAAAAGCTTTGAAACTAAGCTGGTTCAAGAAAGGAAGCAGCATAGGGAAAATGTTTGAGGCAACTGCCAGAGGAGCACGAAGGATGGCCATACTGGGAGACACCGCATGGGACTTTGGTTCTATAGGAGGAGTGTTCACGTCTGTTGGAAAATTAGTACACCAGATTTTTGGAACTGCATATGGAGTTTTGTTCAGCGGTGTTTCCTGGACCATGAAAATAGGAATAGGGGTTCTGCTGACATGGCTGGGACTAAACTCAAGGAGCACGTCCCTTTCGAT
		</sequence>
		<sequence>
			<taxon idref="48292_2015.92_1.30191_103.86296"/>
			ATGCGATGCGTGGGAATAGGCAGCAGGGACTTCGTGGAAGGACTGTCAGGAGCAACTTGGGTAGATGTGGTACTGGAACATGGAAGTTGCGTCACCACCATGGCAAAAGATAAACCAACACTGGACATTGAACTTTTGAAGACGGAAGTCACAAACCCTGCCGTCCTGCGCAAACTGTGCATTGAAGCTAAAATATCAAATACCACCACTGACTCAAGATGTCCAACACAAGGAGAAGCCACACTGGTGGAAGAACAAGACGCGAACTTTGTGTGTCGACGAACGTTTGTGGACAGAGGCTGGGGCAATGGCTGTGGGCTCTTTGGAAAAGGAAGCCTACTAACGTGTGCTAAGTTCAAGTGTGTGACAAAACTGGAAGGAAAGATAGTTCAATATGAAAACTTGAAATATTCAGTAATAGTCACCGTCCACACTGGAGACCAGCATCAGGTGGGAAATGAAAGCACAGAACATGGGACAACTGCAACTATAACACCTCAAGCTCCTACGACGGAAATACAGCTGACCGACTACGGAGCTCTTACATTGGATTGTTCACCTAGAACAGGATTAGACTTTAATGAAATGGTGTTGTTGACAATGAAAGAAAAATCATGGCTAGTCCACAAACAATGGTTTCTAGACTTGCCACTGCCTTGGACCTCGGGAGCTTCAACATCACAAGAGACTTGGAACAGACAAGATTTGCTGGTGACATTTAAGACAGCTCATGCAAAGAAGCAGGAAGTAGTCGTACTAGGATCACAAGAAGGAGCAATGCACACTGCGCTGACCGGAGCGACAGAAATTCAAACGTCTGGAACGACAACAATTTTTGCAGGACACCTGAAATGTAGACTAAAGATGGACAAACTGACTCTAAAAGGGATGTCATATGTGATGTGCACAGGCTCATTCAAGCTAGAGAAAGAAGTGGCTGAGACCCAGCATGGAACCGTTCTAGTGCAGATTAAATACGAAGGAACAGATGCACCATGCAAGATCCCTTTTTCGACCCAAGATGAAAAAGGAGTAACCCAGAATGGGAGATTGATAACAGCCAACCCCATAGTCACTGACAAAGAAAAACCAGTCAACATTGAGGCAGAACCGCCTTTTGGTGAGAGTTACATCGTGATAGGAGTAGGTGAGAAAGCTCTGAAACTAAGCTGGTTCAAGAAAGGAAGCAGCATAGGGAAAATGTTTGAGGCAACCGCCAGAGGAGCACGAAGGATGGCCATACTGGGAGACACCGCATGGGACTTTGGTTCTATAGGAGGAGTGTTCACGTCTGTTGGAAAATTAGTACACCAGATTTTTGGAACTGCATATGGAGTTTTGTTCAGCGGTGTTTCCTGGACCATGAAAATAGGAATAGGGGTTCTGCTGACATGGTTAGGATTAAACTCAAGGAGCACGTCCCTCTCGAT
		</sequence>
		<sequence>
			<taxon idref="02896_2016.04_1.30191_103.86296"/>
			ATGCGATGCGTGGGAATAGGCAACAGAGACTTCGTTGAAGGACTGTCAGGAGCAACATGGGTGGATGTGGTACTGGAGCATGGAAGCTGTGTCACCACCATGGCAAAGAATAAACCAACATTGGACATTGAACTCTTGAAGACGGAGGTCACGAACCCTGCCGTCTTGCGCAAACTGTGCATTGAAGCTAAAATATCAAACACCACCACCGATTCAAGATGTCCAACACAAGGAGAAGCTACACTGGTGGAAGAACAAGACGCGAACTTTGTGTGTCGACGAACATTCGTGGACAGAGGCTGGGGTAATGGTTGTGGACTATTCGGGAAGGGAAGCTTACTAACGTGTGCTAAGTTTAAGTGTGTGACAAAACTTGAAGGAAAGATAGTTCAATATGAAAACTTAAAATATTCGGTGATAGTCACTGTCCACACTGGGGATCAGCACCAGGTAGGAAATGAGACTACAGAACATGGAACAATTGCAACCATAACACCTCAAGCTCCCACGTCGGAAATACAGCTGACTGACTACGGAGCCCTTACATTGGACTGCTCACCTAGAACAGGGCTGGACTTTAATGAGATGGTGCTGTTGACAATGAAAGAAAAATCATGGCTTGTCCACAAACAATGGTTTCTAGACTTACCATTGCCTTGGACCTCGGGGGGTTCAACATCTCAAGAGACTTGGAACAGACAAGATCTGCTGGTCACATTTAAGACAGCTCATGCAAAGAAGCAGGAAGTAGTCGTACTGGGGTCACAAGAAGGAGCAATGCACACTGCGTTGACTGGGGCGACAGAAATCCAGACGTCAGGAACGACGACAATCTTCGCAGGACACCTGAAATGTAGACTAAAAATGGATAAACTGACTTTAAAAGGGGTGTCATATGTGATGTGCACAGGCTCATTTAAGCTAGAGAAGGAAGTGGCTGAGACCCAGCATGGAACTGTCCTAGTGCAGGTTAAATATGAAGGAACAGATGCACCATGCAAGATTCCAATTTCAACCCAAGATGAGAAAGGAGTGACCCAGAATGGGAGATTGATAACAGCCAATCCCATAGTTACTGACAAAGAAAAACCAGTCAACATTGAAACAGAACCACCCTTTGGTGAGAGCTACATCGTGATAGGGGCGGGTGAAAAAGCTTTGAAACTAAGCTGGTTCAAGAAAGGAAGCAGCATAGGGAAAATGTTCGAAGCCACCGCCCGAGGAGCGCGAAGGATGGCTATCCTGGGAGACACAGCATGGGACTTCGGTTCCATAGGAGGGGTGTTCACATCTGTGGGAAAATTGGTACACCAGGTTTTTGGAACCGCATATGGGGTCCTGTTCAGCGGTGTTTCTTGGACCATGAAAATAGGAATAGGGATTCTGCTGACATGGCTAGGATTGAATTCAAGGAGCACGTCACTCTCGAT
		</sequence>
		<sequence>
			<taxon idref="03720_2016.06_1.30191_103.86296"/>
			ATGCGATGCGTGGGAATAGGCAACAGAGACTTCGTTGAAGGACTGTCAGGAGCAACATGGGTGGATGTGGTACTGGAGCATGGAAGCTGTGTCACCACCATGGCAAAGAATAAACCAACATTGGACATTGAACTCTTGAAGACGGAGGTCACGAACCCTGCCGTCTTGCGCAAACTGTGCATTGAAGCTAAAATATCAAACACCACCACCGATTCAAGATGTCCAACACAAGGAGAAGCTACACTGGTGGAAGAACAAGACGCGAACTTTGTGTGTCGACGAACATTCGTGGACAGAGGCTGGGGTAATGGTTGTGGACTATTCGGGAAGGGAAGCTTACTAACGTGTGCTAAGTTTAAGTGTGTGACAAAACTTGAAGGAAAGATAGTTCAATATGAAAACTTAAAATATTCGGTGATAGTCACTGTCCACACTGGGGACCAGCACCAGGTAGGAAATGAGACTACAGAACATGGAACAATTGCAACCATAACACCTCAAGCTCCCACGTCGGAAATACAGCTGACTGACTACGGAGCCCTTACATTGGACTGCTCACCTAGAACAGGGCTGGACTTTAATGAGATGGTGCTGTTGACAATGAAAGAAAAATCATGGCTTGTCCACAAACAATGGTTTCTAGACTTACCATTGCCTTGGACCTCAGGGGCTTCAACATCTCAAGAGACTTGGAACAGACAAGATCTGCTGGTCACATTTAAGACAGCTCATGCAAAGAAGCAGGAAGTAGTCGTACTGGGGTCACAAGAAGGAGCAATGCACACTGCGTTGACTGGGGCGACAGAAATCCAGACGTCAGGAACGACGACAATCTTCGCAGGACACCTGAAATGTAGACTAAAAATGGATAAACTGACTTTAAAAGGGGTGTCATATGTGATGTGCACAGGCTCATTTAAGCTAGAGAAGGAAGTGGCTGAGACCCAGCATGGAACTGTCCTAGTGCAGGTTAAATATGAAGGAACAGATGCACCATGCAAGATTCCAATTTCAACCCAAGATGAGAAAGGAGTGACCCAGAATGGGAGATTGATAACGGCCAACCCCATAGTTACTGACAAAGAAAAACCAGTCAACATTGAAACAGAACCACCCTTTGGTGAGAGCTACATCGTGATAGGGGCGGGTGAAAAAGCTTTGAAACTAAGCTGGTTCAAGAAAGGAAGCAGCATAGGGAAAATGTTCGAAGCCACCGCCCGAGGAGCACGAAGGATGGCTATCCTGGGAGACACAGCATGGGACTTCGGTTCCATAGGAGGGGTGTTCACATCTGTGGGAAAATTGGTACACCAGGTTTTTGGAACCGCATATGGGGTCCTGTTCAGCGGTGTTTCTTGGACCATGAAAATAGGAATAGGGATTCTGCTGACATGGCTAGGATTGAATTCAAGGAGCACGTCACTCTCGAT
		</sequence>
		<sequence>
			<taxon idref="05372_2016.1_1.30191_103.86296"/>
			ATGCGATGCGTGGGAATAGGCAGCAGGGACTTCGTGGAAGGACTGTCAGGAGCAACTTGGGTAGACGTGGTGCTGGAACATGGAAGTTGCGTCACTACCATGGCAAAAGACAAACCAACATTGGACATTGAACTCTTGAAGACGGAAGTCACAAACCCTGCCGTCCTGCGCAAACTGTGCATTGAAGCCAAAATATCAAACACCACCACCGACTCAAGATGTCCAACACAAGGAGAAGCCACACTGGTGGAAGAACAAGACGCGAACTTTGTGTGTCGACGAACGTTTGTGGACAGAGGCTGGGGCAATGGCTGTGGGCTTTTTGGAAAAGGAAGCCTTATTACGTGTGCTAAGTTCAAGTGTGTGACAAAACTGGAAGGAAAAATAGTTCAATATGAAAACTTGAAATATTCAGTAATAGTCACCGTTCACACTGGAGACCAGCACCAGGTGGGAAATGAAAGCACAGAACATGGGACAACTGCAACTATAACACCTCAAGCTCCTACGACAGAAATACAGCTGACCGACTACGGAGCTCTTACATTGGATTGTTCACCTAGAACAGGACTAGACTTCAATGAAATGGTGTTGTTGACAATGAAAGAAAAATCATGGCTAGTCCACAAACAATGGTTTCTAGACCTACCACTGCCTTGGACCTCGGGAGCTTCAACATCACAAGAAACTTGGAACAGACAAGATTTGCTGGTGACATTTAAGACAGCTCATGCGAAGAAGCAGGAAGTAGTCGTACTAGGATCACAAGAAGGAGCAATGCACACTGCGTTGACCGGAGCGACGGAAATCCAAACGTCTGGAACGACAACAATTTTTGCAGGACACTTGAAATGTAGACTAAAGATGGATAAACTGACTCTAAAAGGGATGTCATATGTGATGTGCACAGGCTCATTCAAGCTAGAGAAAGAAGTGGCTGAGACCCAGCATGGAACCGTTCTAGTGCAGATTAAATACGAAGGAACAGATGCACCATGCAAGATCCCTTTTTCGACCCAAGATGAAAAAGGAGTAACCCAGAATGGGAGATTGATAACAGCCAACCCCATAGTCACTGACAAAGAAAAACCAGTCAACATTGAGGCAGAACCGCCTTTTGGTGAGAGTTACATTGTGATAGGAGCAGGTGAAAAAGCTTTGAAACTAAGCTGGTTCAAGAAAGGGAGCAGCATAGGGAAAATGTTTGAGGCAACTGCCAGAGGAGCACGAAGGATGGCCATACTGGGAGACACCGCATGGGACTTTGGTTCTATAGGAGGAGTGTTCACGTCTGTTGGAAAATTAGTACACCAGATTTTTGGAACTGCATATGGAGTTTTGTTCAGCGGTGTTTCCTGGACCATGAAAATAGGAATAGGGGTTCTGCTGACATGGTTAGGATTAAACTCAAGGAGCACGTCCCTTTCGAT
		</sequence>
		<sequence>
			<taxon idref="07695_2016.13_1.30191_103.86296"/>
			ATGCGATGCGTGGGAATAGGCAGCAGGGACTTTGTGGAAGGACTGTCAGGAGCAACTTGGGTAGACGTGGTGCTGGAACATGGAAGTTGCGTCACTACCATGGCAAAAGACAAACCAACATTGGACATTGAACTCTTGAAGACGGAAGTCACAAACCCTGCCGTCCTGCGCAAACTGTGCATTGAAGCCAAAATATCAAACACCACCACTGACTCAAGATGTCCAACACAAGGAGAAGCCACACTGGTGGAAGAACAAGACGCGAACTTTGTGTGTCGACGAACGTTTGTGGACAGAGGCTGGGGCAATGGCTGTGGGCTTTTCGGAAAAGGAAGCCTTATAACGTGTGCTAAGTTCAAGTGTGTGACAAAACTGGAAGGAAAAATAGTTCAATATGAAAACTTGAAATATTCAGTAATAGTCACCGTTCACACAGGAGACCAGCACCAGGTGGGAAATGAAAGCACAGAACATGGGACAACTGCAACTATAACACCTCAAGCTCCTACGACAGAAATACAGCTGACCGACTACGGAGCTCTTACATTGGATTGTTCACCTAGAACAGGACTAGACTTCAATGAAATGGTGTTGTTGACAATGAAAGAAAAATCATGGCTGGTCCACAAACAATGGTTTCTAGACCTACCACTGCCTTGGACCTCGGGAGCTTCAACATCACAAGAAACTTGGAACAGACAAGATTTGCTGGTGACATTTAAGACAGCTCATGCGAAGAAGCAGGAAGTAGTCGTACTAGGATCACAAGAAGGAGCAATGCACACTGCGTTGACCGGAGCGACGGAAATCCAAACGTCTGGAACGACAACAATTTTTGCAGGACACCTGAAATGTAGACTAAAGATGGATAAACTGACTCTAAAAGGGATGTCATATGTGATGTGCACAGGCTCATTCAAGCTAGAGAAAGAAGTGGCTGAGACCCAGCATGGAACCGTTCTAGTGCAGATTAAATACGAAGGAACAGATGCACCATGCAAGATCCCTTTTTCGACCCAAGATGAAAAAGGAGCAACCCAGAATGGGAGATTGATAACAGCCAACCCCATAGTCACTGACAAAGAAAAACCAGTCAACATTGAGGCAGAACCGCCTTTTGGTGAGAGTTACATTGTGATAGGAGCAGGTGGAAAAGCTTTGAAACTAAGCTGGTTCAAGAAAGGAAGCAGCATAGGGAAAATGTTTGAGGCAACTGCCAGAGGAGCACGAAGGATGGCCATACTGGGAGACACCGCATGGGACTTTGGTTCTATAGGAGGAGTGTTCACGTCTGTTGGAAAATTAGTACACCAGATTTTTGGAACTGCATATGGAGTTTTGTTCAGCGGTGTTTCCTGGACCATGAAAATAGGAATAGGGGTTCTGCTGACATGGTTAGGATTAAACTCAAGGAGCACGTCCCTTTCGAT
		</sequence>
		<sequence>
			<taxon idref="09109_2016.17_1.30191_103.86296"/>
			ATGCGATGCGTGGGAATAGGCAACAGAGACTTCGTTGAAGGACTGTCAGGAGCAACATGGGTGGATGTGGTACTGGAGCATGGAAGCTGTGTCACCACCATGGCAAAGAATAAACCAACATTGGACATTGAACTCTTGAAGACGGAGGTCACGAACCCTGCCGTCTTGCGCAAACTGTGCATTGAAGCTAAAATATCAAACACCACCACCGATTCAAGATGTCCAACACAAGGAGAAGCTACACTGGTGGAAGAACAAGACGCGAACTTTGTGTGTCGACGAACATTCGTGGACAGAGGCTGGGGTAATGGTTGTGGACTATTCGGGAAGGGAAGCTTACTAACGTGTGCTAAGTTTAAGTGTGTGACAAAACTTGAAGGAAAGATAGTTCAATATGAAAACTTAAAATATTCGGTGATAGTCACTGTCCACACTGGGGATCAGCACCAGGTAGGAAATGAGACTACAGAACATGGAACAATTGCAACCATAACACCTCAAGCTCCCACGTCGGAAATACAGCTGACTGACTACGGAGCCCTTACATTGGACTGCTCACCTAGAACAGGGCTGGACTTTAATGAGATGGTGCTGTTGACAATGAAAGAAAAATCATGGCTTGTCCACAAACAATGGTTTCTAGACTTACCATTGCCTTGGACCTCGGGGGGTTCAACATCTCAAGAGACTTGGAACAGACAAGATCTGCTGGTCACATTTAAGACAGCTCATGCAAAGAAGCAGGAAGTAGTCGTACTGGGGTCACAAGAAGGAGCAATGCACACTGCGTTGACTGGGGCGACAGAAATCCAGACGTCAGGAACGACGACAATCTTCGCAGGACACCTGAAATGTAGACTAAAAATGGATAAACTGACTTTAAAGGGGGTGTCATATGTGATGTGCACAGGCTCATTTAAGCTAGAGAAGGAAGTGGCTGAGACCCAGCATGGAACTGTCCTAGTGCAGGTTAAATATGAAGGAACAGATGCACCATGCAAGATTCCAATTTCAACCCAAGATGAGAAAGGAGTGACCCAGAATGGGAGATTGATAACAGCCAATCCCATAGTTACTGACAAAGAAAAACCAGTCAACATTGAAACAGAACCACCCTTTGGTGAGAGCTACATCGTGATAGGGGCGGGTGAAAAAGCTTTGAAACTAAGCTGGTTCAAGAAAGGAAGCAGCATAGGGAAAATGTTCGAAGCCACCGCCCGAGGAGCGCGAAGGATGGCTATCCTGGGAGACACAGCATGGGACTTCGGTTCCATAGGAGGGGTGTTCACATCTATGGGAAAATTGGTACACCAGGTTTTTGGAACCGCATATGGGGTCCTGTTCAGCGGTGTTTCTTGGACCATGAAAATAGGAATAGGGATTCTGCTGACATGGCTAGGATTGAATTCAAGGAGCACGTCACTTTCGAT
		</sequence>
		<sequence>
			<taxon idref="14345_2016.27_1.30191_103.86296"/>
			ATGCGATGCGTGGGAATAGGCAACAGAGACTTCGTTGAAGGACTGTCAGGAGCAACATGGGTGGATGTGGTACTGGAGCATGGAAGCTGTGTCACCACCATGGCAAAGAATAAACCAACATTGGACATTGAACTCTTGAAGACGGAGGTCACGAACCCTGCCGTCTTGCGCAAACTGTGCATTGAAGCTAAAATATCAAACACCACCACCGATTCAAGATGTCCAACACAAGGAGAAGCTACACTGGTGGAAGAACAAGACGCGAACTTTGTGTGTCGACGAACATTCGTGGACAGAGGCTGGGGTAATGGTTGTGGACTATTCGGGAAGGGAAGCTTACTAACGTGTGCTAAGTTTAAGTGTGTGACAAAACTTGAAGGAAAGATAGTTCAATATGAAAACTTAAAATATTCGGTGATAGTCACTGTCCACACTGGGGATCAGCACCAGGTAGGAAATGAGACTACAGAACATGGAACAATTGCAACCATAACACCTCAAGCTCCCACGTCGGAAATACAGCTGACTGACTACGGAGCCCTTACATTGGACTGCTCACCTAGAACAGGGCTGGACTTTAATGAGATGGTGCTGTTGACAATGAAAGAAAAATCATGGCTTGTCCACAAACAATGGTTTCTAGACTTACCATTGCCTTGGACCTCGGGGGGTTCAACATCTCAAGAGACTTGGAACAGACAAGATCTGCTGGTCACATTTAAGACAGCTCATGCAAAGAAGCAGGAAGTAGTCGTACTGGGGTCACAAGAAGGAGCAATGCACACTGCGTTGACTGGGGCGACAGAAATCCAGACGTCAGGAACGACGACAATCTTCGCAGGACACCTGAAATGTAGACTAAAAATGGATAAACTGACTTTAAAGGGGGTGTCATATGTGATGTGCACAGGCTCATTTAAGCTAGAGAAGGAAGTGGCTGAGACCCAGCATGGAACTGTCCTAGTGCAGGTTAAATATGAAGGAACAGATGCACCATGCAAGATTCCAATTTCAACCCAAGATGAGAAAGGAGTGACCCAGAATGGGAGATTGATAACAGCCAATCCCATAGTTACTGACAAAGAAAAACCAGTCAACATTGAAACAGAACCACCCTTTGGTGAGAGCTACATCGTGATAGGGGCGGGTGAAAAAGCTTTGAAACTAAGCTGGTTCAAGAAAGGAAGCAGCATAGGGAAAATGTTCGAAGCCACCGCCCGAGGAGCGCGAAGGATGGCTATCCTGGGAGACACAGCATGGGACTTCGGTTCCATAGGAGGGGTGTTCACATCTATGGGAAAATTGGTACACCAGGTTTTTGGAACCGCATATGGGGTCCTGTTCAGCGGTGTTTCTTGGACCATGAAAATAGGAATAGGGATTCTGCTGACATGGCTAGGATTGAATTCAAGGAGCACGTCACTTTCGAT
		</sequence>
		<sequence>
			<taxon idref="19492_2016.37_1.30191_103.86296"/>
			ATGCGATGCGTGGGAATAGGCAACAGAGACTTCGTTGAAGGACTGTCAGGAGCAACATGGGTGGATGTGGTTCTGGAGCATGGAAGCTGCGTCACTACCATGGCAAAAAATAAACCAACATTGGACATTGAACTCTTGAAGACGGAAGTCACGAACCCTGCCGTCTTGCGCAAACTGTGCATTGAAGCTAAGATATCAAACACCACTACCGATTCAAGATGTCCAACACAAGGAGAAGCTACACTGGTGGAAGAACAAGACGCGAACTTTGTGTGTCGACGAACATTCGTGGACAGAGGCTGGGGCAATGGTTGTGGACTATTCGGGAAGGGAAGCTTACTAACGTGTGCTAAGTTTAAGTGTGTGACAAAACTTGAAGGAAAGATAGTTCAATATGAAAACTTAAAATATTCGGTGATAGTCACTGTCCACACTGGGGACCAGCACCAGGTAGGAAATGAGACTACAGAACATGGAACAATTGCAACCATAACACCTCAAGCTCCCACGTCGGAAATACAGCTGACTGACTACGGAGCCCTTACATTGGACTGCTCACCTAGAACAGGGCTGGACTTTAATGAGATGGTGCTGTTGACAATGAAAGAAAAATCATGGCTTGTCCACAAACAATGGTTTCTAGACTTACCATTGCCTTGGACCTCGGGGGCTTCAACATCTCAAGAGACTTGGAACAGACAAGATCTGCTGGTCACATTTAAGACAGCTCATGCAAAGAAGCAGGAAGTAGTCGTACTGGGGTCACAAGAAGGAGCAATGCACACTGCGTTGACTGGGGCAACAGAAATCCAGACGTCGGGAACAACGACAATCTTCGCAGGACACCTGAAATGTAGACTAAAAATGGATAAACTGACTTTAAAAGGGGTGTCATATGTGATGTGCACAGGCTCATTTAAGCTAGAGAAGGAAGTGGCTGAGACCCAGCATGGAACTGTCCTAGTGCAGGTTAAATATGAAGGAACAGATGCACCATGCAAGATTCCAATTTCAACCCAAGATGAGAAAGGAGTGACCCAGAATGGGAGATTAATAACAGCCAATCCCATAGTTACTGACAAAGAAAAACCAGTCAATATTGAAACAGAACCACCCTTTGGTGAGAGCTACATCGTGATAGGGGCGAGTGAAAAAGCTTTGAAACTAAGCTGGTTCAAGAAAGGAAGCAGCATAGGGAAAATGTTCGAAGCCACCGCCCGAGGAGCACGAAGGATGGCTATCCTGGGAGACACAGCATGGGACTTCGGTTCCATAGGAGGGGTGTTCACATCTGTGGGAAAATTGGTACACCAGGTTTTTGGAACCGCATATGGGGTCTTGTTCAGCGGTGTTTCTTGGACCATGAAAATAGGAATAGGGATTCTGCTGACATGGCTAGGATTGAATTCAAGGAGCACGTCACTCTCGAT
		</sequence>
		<sequence>
			<taxon idref="24234_2016.46_1.30191_103.86296"/>
			ATGCGATGCGTGGGAATAGGCAGCAGGGACTTCGTGGAAGGACTGTCAGGAGCAACTTGGGTAGATGTGGTGTTGGAACATGGAAGTTGCGTCACTACCATGGCAAAAGACAAACCAACATTGGACATTGAACTCTTGAAGACGGAAGTCACAAACCCTGCCGTCCTGCGCAAACTGTGCATTGAAGCTAAAATATCAAACACCACCACCGACTCAAGATGTCCAACACAAGGAGAAGCCACACTGGTGGAAGAACAAGACGCGAACTTTGTGTGTCGACGAACGTTTGTGGACAGAGGCTGGGGCAATGGATGTGGGCTCTTCGGAAAAGGAAGCCTTATAACGTGTGCCAAGTTCAAGTGTGTGACAAAACTGGAAGGAAAAATAGTTCAATATGAAAACTTGAAATATTCAGTAATAGTCACCGTCCACACTGGAGACCAGCACCAGGTGGGAAATGAAAGCACAGAACATGGGACAACTGCAACCATAACACCTCAAGCTCCTACGACAGAAATACAGCTGACCGACTACGGAGCTCTTACATTGGATTGTTCACCTAGAACAGGACTGGACTTCAATGAAATGGTGTTGTTGACAATGAAAGAAAAATCATGGCTAGTCCACAAACAATGGTTTCTAGACCTACCATTGCCTTGGACCTCGGGAGCTTCAACATCACAAGAAACTTGGAACAGACAAGATTTGCTGGTGACATTTAAGACAGCTCATGCAAAGAAGCAGGAAGTAGTCGTACTAGGATCACAAGAAGGAGCAATGCACACTGCGTTGACCGGAGCGACGGAAATCCAAACGTCTGGAACGACAACAATTTTTGCAGGACACTTGAAATGTAGACTAAAGATGGACAAACTGACTCTAAAAGGGATGTCATATGTGATGTGCACAGGCTCATTCAAGCTAGAGAAAGAAATGGCTGAGACCCAGCATGGAACCGTTCTAGTGCAGATTAAATACGAAGGAACAGATGCACCATGCAAGATCCCTTTTTCGACCCAAGATGAAAAAGGAGTAACCCAGAATGGGAGATTGATAACAGCCAACCCCATAGTCACTGACAAAGAAAAACCAGTCAACATTGAGGCAGAACCGCCTTTTGGTGAGAGTTACATCGTGATAGGAGCAGGTGAAAAGGCTTTGAAACTAAGCTGGTTCAAGAAAGGAAGCAGCATAGGGAAAATGTTTGAGGCAACTGCCAGAGGAGCACGAAGGATGGCCATACTGGGAGACACCGCATGGGACTTTGGTTCTATAGGAGGAGTGTTCACGTCTGTTGGAAAATTAGTACACCAGATTTTTGGAACTGCATATGGAGTTTTGTTCAGCGGTGTTTCCTGGACCATGAAAATAGGAATAGGGGTTCTGCTGACATGGCTAGGATTAAACTCAAGGAGCACGTCCCTTTCGAT
		</sequence>
		<sequence>
			<taxon idref="32279_2016.62_1.30191_103.86296"/>
			ATGCGATGCGTGGGAATAGGCAACAGAGACTTCGTTGAAGGACTGTCAGGAGCAACATGGGTGGATGTGGTACTGGAGCATGGAAGCTGTGTCACCACCATGGCAAAGAATAAACCAACATTGGACATTGAACTCTTGAAGACGGAGGTCACGAACCCTGCCGTCTTGCGCAAACTGTGCATTGAAGCTAAAATATCAAACACCACCACCGATTCAAGATGTCCAACACAAGGAGAAGCTACACTGGTGGAAGAACAAGACGCGAACTTTGTGTGTCGACGAACATTCGTGGACAGAGGCTGGGGTAATGGTTGTGGACTATTCGGGAAGGGTAGCTTACTAACGTGTGCTAAGTTTAAGTGTGTGACAAAACTTGAAGGAAAGATAGTTCAATATGAAAACTTAAAATATTCGGTGATAGTCACTGTCCACACTGGGGATCAGCACCAGGTAGGAAATGAGACTACAGAACATGGAACAATTGCAACCATAACACCTCAAGCTCCCACGTCGGAAATACAGCTGACTGACTACGGAGCCCTTACATTGGACTGCTCACCTAGAACAGGGCTGGACTTTAATGAGATGGTGCTGTTGACAATGAAAGAAAAATCATGGCTTGTCCACAAACAATGGTTTCTAGACTTACCATTGCCTTGGACCTCGGGGGGTTCAACATCTCAAGAGACTTGGAACAGACAAGATCTGCTGGTCACATTTAAGACAGCTCATGCAAAGAAGCAGGAAGTAGTCGTACTGGGGTCACAAGAAGGAGCAATGCACACTGCGTTGACTGGGGCGACAGAAATCCAGACGTCAGGAACGACGACAATCTTCGCAGGACACCTGAAATGTAGACTAAAAATGGATAAACTGACTTTAAAGGGGGTGTCATATGTGATGTGCACAGGCTCATTTAAGCTAGAGAAGGAAGTGGCTGAGACCCAGCATGGAACTGTCCTAGTGCAGGTTAAATATGAAGGAACAGATGCACCATGCAAGATTCCAATTTCAACCCAAGATGAGAAAGGAGTGACCCAGAATGGGAGATTGATAACAGCCAATCCCATAGTTACTGACAAAGAAAAACCAGTCAACATTGAAACAGAACCACCCTTTGGTGAGAGCTACATCGTGATAGGGGCGGGTGAAAAAGCTTTGAAACTAAGCTGGTTCAAGAAAGGAAGCAGCATAGGGAAAATGTTCGAAGCCACCGCCCGAGGAGCGCGAAGGATGGCTATCCTGGGAGACACAGCATGGGACTTCGGTTCCATAGGAGGGGTGTTCACATCTATGGGAAAATTGGTACACCAGGTTTTTGGAACCGCATATGGGGTCCTGTTCAGCGGTGTTTCTTGGACCATGAAAATAGGAATAGGGATTCTGCTGACATGGCTAGGATTGAATTCAAGGAGCACGTCACTTTCGAT
		</sequence>
		<sequence>
			<taxon idref="43564_2016.83_1.30191_103.86296"/>
			ATGCGATGCGTGGGAATAGGCAGCAGGGACTTCGTAGAAGGACTGTCAGGAGCAACTTGGGTAGATGTGGTACTGGAACATGGAAGTTGCGTCACCACCATGGCAAAAGACAAACCAACATTGGACATTGAACTCTTGAAGACAGAAGTCACAGACCCTGCCGTCCTGCGCAAACTGTGCATTGAAGCTAAAATATCAAACACCACCACCGACTCAAGATGTCCAACACAAGGAGAAGCCACACTAGTGGAAGAACAAGACGCGAACTTTGTGTGTCGACGAACGTTTGTGGACAGAGGTTGGGGCAATGGCTGTGGGCTCTTCGGAAAAGGAAGCCTAATAACGTGTGCTAAGTTCAAGTGTGTGACAAAACTGGAAGGAAAGATAGTTCAATATGAGAACTTGAAATATTCAGTAATAGTCACCGTTCACACCGGAGACCAGCACCAAGTGGGAAATGAAAGCACAGAACATGGGACAACTGCAACTATAACACCCCAAGCTCCCACGACGGAAATACAGCTGACCGACTACGGAGCTCTTACATTGGATTGTTCACCTAGAACAGGACTAGACTTTAATGAAATGGTGTTGTTGACAATGAAAGAAAAATCATGGCTAGTCCACAAACAATGGTTTTTAGACTTACCACTGCCTTGGACCTCGGGAGCTTCAACATCACAAGAGACTTGGAACAGACAAGATCTGCTGGTGACATTTAAGACAGCTCATGCAAAGAAGCAGGAAGTAGTCGTACTAGGATCGCAAGAAGGAGCAATGCACACTGCGTTGACCGGAGCGACAGAAATCCAAACGTCTGGAACGACAACAATTTTTGCAGGACACTTGAAATGCAGACTAAAGATGGACAAACTGACCCTAAAAGGGATGTCATATGTGATGTGCACAGGCTCATTCAAGCTAGAGAAAGAATTGGCTGAGACCCAGCATGGAACCGTTCTAGTGCAGATTAAATACGAAGGAACAGATGCACCATGCAAGATCCCTTTTTCGACCCAAGATGAAAAAGGAGTAACCCAGAATGGGAGATTGATAACAGCCAACCCCATAGTTACTGACAAAGAAAAACCAGTCAACATTGAGGCAGAACCGCCCTTTGGTGAGAGTTACATCGTAATAGGAGCAGGTGAAAAAGCTTTGAAACTAAGCTGGTTCAAGAAAGGAAGCAGCATAGGGAAAATGTTTGAGGCAACTGCCAGAGGAGCACGAAGGATGGCCATACTGGGAGACACCGCATGGGACTTTGGTTCTATAGGAGGAGTGTTCACGTCTGTTGGAAAATTAGTACACCAGATTTTTGGAACTGCATATGGAGTTTTGTTCAGCGGTGTTTCCTGGACTATGAAAATAGGAATAGGGGTCCTGCTGACATGGCTGGGACTAAACTCAAGGAGCACGTCCCTTTCGAT
		</sequence>
		<sequence>
			<taxon idref="06358_2012.11_1.307668_103.80182"/>
			ATGCGGTGCGTGGGAATAGGCAACAGAGACTTCGTTGAAGGACTGTCAGGAGCAACATGGGTGGATGTGGTACTGGAGCATGGAAGCTGTGTCACCACCATGGCAAAAAATAAACCAACATTGGACATTGAACTCTTGAAGACGGAGGTCACGAACCCTGCCGTCTTGCGCAAACTGTGCATTGAAGCTAAAATATCAAACACCACTACCGATTCAAGATGTCCAACACAAGGAGAAGCTACACTGGTGGAAGAACAAGACGCGAACTTTGTGTGTCGACGAACATTCGTGGACAGAGGCTGGGGTAATGGTTGTGGACTATTCGGGAAGGGAAGCTTACTAACGTGTGCTAAGTTTAAGTGTGTGACAAAACTTGAAGGAAAGACAGTTCAATATGAAAACTTAAAATATTCGGTGATAGTCACTGTCCACACTGGGGACCAGCACCAGGTAGGAAATGAGACTGCAGAACATGGAACAATTGCAACCATAACACCTCAAGCTCCCACGTCGGAAATACAGCTGACTGACTACGGAGCCCTTACATTGGACTGCTCACCTAGAACAGGGCTGGACTTTAATGAGATGGTGCTGTTGACAATGAAAGAAAAATCATGGCTTGTCCACAAACAATGGTTTCTAGACTTACCATTGCCTTGGACCTCGGGGGCTTCAACATCTCAAGAGACTTGGAACAGACAAGATCTGTTGGTCACATTCAAGACAGCTCATGCAAAGAAGCAGGAAGTAGTCGTACTGGGGTCACAAGAAGGAGCAATGCACACTGCGTTGACTGGGGCGACAGAAATCCAGACGTCAGGAACGACGACAATCTTCGCAGGACACCTGAAATGTAGACTAAAAATGGATAAACTGACTCTAAAAGGGATGTCATATGTGATGTGCACAGGCTCATTTAAGCTAGAGAAGGAAGTGGCTGAGACCCAGCATGGAACTGTCCTAGTGCAGGTTAAATATGAAGGAACAGATGCACCATGCAAGATTCCATTTTCAACCCAAGATGAGAAAGGAGTGACCCAGAATGGGAGATTGATAACAGCCAATCCCATAGTTACTGACAAAGAAAAACCAGTCAACATTGAAACAGAACCACCCTTTGGTGAGAGCTACATCGTGATAGGGGCGGGTGAAAAAGCTTTGAAACTAAGCTGGTTCAAGAAAGGAAGCAGCATAGGGAAAATGTTCGAAGCCACCGCCCGAGGAGCACGAAGGATGGCTATCCTGGGAGACACAGCATGGGACTTCGGTTCCATAGGAGGGGTGTTCACATCTGTGGGAAAATTGGTACACCAGGTTTTTGGAACCGCATATGGGGTCCTGTTCAGCGGTGTTTCTTGGACCATGAAAATAGGAATAGGGATTCTGCTGACATGGCTAGGATTGAATTCAAGGAGCACGTCACTCTCGAT
		</sequence>
		<sequence>
			<taxon idref="09203_2012.17_1.307668_103.80182"/>
			ATGCGGTGCGTGGGAATAGGCAACAGAGACTTCGTTGAAGGACTGTCAGGAGCAACATGGGTGGATGTGGTACTGGAGCATGGAAGCTGTGTCACCACCATGGCAAAAAATAAACCAACATTGGACATTGAACTCTTGAAGACGGAGGTCACGAACCCTGCCGTCTTGCGCAAACTGTGCATTGAAGCTAAAATATCAAACACCACTACAGATTCAAGATGTCCAACACAAGGAGAAGCTACACTGGTGGAAGAACAAGACGCGAACTTTGTGTGTCGACGAACATTCGTGGACAGAGGCTGGGGTAATGGTTGTGGACTATTCGGGAAGGGAAGCTTACTAACGTGTGCTAAGTTTAAGTGTGTGACAAAACTTGAAGGAAAGACAGTTCAATATGAAAACTTAAAATATTCGGTGATAGTCACTGTCCACACTGGGGACCAGCACCAGGTAGGAAATGAGACTACAGAACATGGAACAATTGCAACCATAACACCTCAAGCTCCCACGTCGGAAATACAGCTGACTGACTACGGAGCCCTTACATTGGACTGCTCACCTAGAACAGGGCTGGACTTTAATGAGATGGTGCTGTTGACAATGAAAGAAAAATCATGGCTTGTCCACAAACAATGGTTTCTAGACTTACCATTGCCTTGGACCTCGGGGGCTTCAACATCTCAAGAGACTTGGAACAGACAAGATCTGTTGGTCACATTCAAGACAGCTCATGCAAAGAAGCAGGAAGTAGTCGTACTGGGGTCACAAGAAGGAGCAATGCACACTGCGTTGACTGGGGCGACAGAAATCCAGACGTCAGGAACGACGACAATCTTCGCAGGACACCTGAAATGTAGACTAAAAATGGATAAACTGACTCTAAAAGGGGTGTCATATGTGATGTGCACAGGCTCATTTAAGCTAGAGAAGGAAGTGGCTGAGACCCAGCATGGAACTGTCCTAGTGCAGGTTAAATATGAAGGAACAGATGCACCATGCAAGATTCCAATTTCAACCCAAGATGAGAAAGGAGTGACCCAGAATGGGAGATTGATAACAGCCAATCCCATAGTTACTGACAAAGAAAAACCAGTCAACATTGAAACAGAACCACCCTTTGGTGAGAGCTACATCGTGATAGGGGCGGGTGAAAAAGCTTTGAAACTAAGCTGGTTCAAGAAAGGAAGCAGCATAGGGAAAATGTTCGAAGCCACCGCCCGAGGAGCACGAAGGATGGCTATCCTGGGAGACACAGCATGGGACTTCGGTTCCATAGGAGGGGTGTTCACATCTGTGGGAAAATTGGTACACCAGGTTTTTGGAACCGCATATGGGGTCCTGTTCAGCGGTGTTTCTTGGACCATGAAAATAGGAATAGGGATTCTGCTGACATGGCTAGGATTGAATTCAAGGAGCACGTCACTCTCGAT
		</sequence>
		<sequence>
			<taxon idref="04207_2013.08_1.307668_103.80182"/>
			ATGCGATGCGTGGGAATAGGCAACAGAGACTTCGTTGAAGGACTGTCAGGAGCAACATGGGTGGATGTGGTACTGGAGCATGGAAGCTGTGTCACCACCATGGCAAAGAATAAACCAACATTGGACATTGAACTCTTGAAGACGGAGGTCACGAACCCTGCCGTCTTGCGCAAACTGTGCATTGAAGCTAAAATATCAAACACCACCACCGATTCAAGATGTCCAACACAAGGAGAAGCTACACTGGTGGAAGAACAAGACGCGAACTTTGTGTGTCGACGAACATTCGTGGACAGAGGCTGGGGTAATGGTTGTGGACTATTCGGGAAGGGAAGCTTACTAACGTGTGCTAAGTTTAAGTGTGTGACAAAACTTGAAGGAAAGATAGTTCAATATGAAAACTTAAAATATTCGGTGATAGTCACTGTCCACACTGGGGACCAGCACCAGGTAGGAAATGAGACTACAGAACATGGAACAATTGCAACCATAACACCTCAAGCTCCCACGTCGGAAATACAGCTGACTGACTACGGAGCCCTTACATTGGACTGCTCACCTAGAACAGGGCTGGACTTTAATGAGATGGTGCTGTTGACAATGAAAGAAAAATCATGGCTTGTCCACAAACAATGGTTTCTAGACTTACCATTGCCTTGGACCTCGGGGGCTTCAACATCTCAAGAGACTTGGAACAGACAAGATCTGCTGGTCACATTTAAGACAGCTCATGCAAAGAAGCAGGAAGTAGTCGTACTGGGGTCACAAGAAGGAGCAATGCACACTGCGTTGACTGGGGCGACAGAAATCCAGACGTCAGGAACGACGACAATCTTCGCAGGACACCTGAAATGTAGACTAAAAATGGATAAACTGACTTTAAAAGGGGTGTCATATGTGATGTGCACAGGCTCATTTAAGCTAGAGAAGGAAGTGGCTGAGACCCAGCATGGAACTGTCCTAGTGCAGGTTAAATATGAAGGAACAGATGCACCATGCAAGATTCCAATTTCAACCCAAGATGAGAAAGGAGTGACCCAGAATGGGAGATTGATAACAGCCAATCCCATAGTTACTGACAAAGAAAAACCAGTCAACATTGAAACAGAACCACCCTTTGGTGAGAGCTACATCGTGATAGGGGCGGGTGAAAAAGCTTTGAAACTAAGCTGGTTCAAGAAAGGAAGCAGCATAGGGAAAATGTTCGAAGCCACCGCCCGAGGAGCACGAAGGATGGCTATCCTGGGAGACACAGCATGGGACTTCGGTTCCATAGGAGGGGTGTTCACATCTGTGGGAAAATTGGTACACCAGGTTTTTGGAACCGCATATGGGGTCCTGTTCAGCGGTGTTTCTTGGACCATGAAAATAGGAATAGGGATTCTGCTGACATGGCTAGGATTGAATTCAAGGAGCACGTCACTCTCGAT
		</sequence>
		<sequence>
			<taxon idref="11388_2013.21_1.307668_103.80182"/>
			ATGCGATGCGTGGGAATAGGCAGTAGGGACTTCGTGGAAGGACTGTCAGGAGCAACTTGGGTAGATGTGGTGTTGGAACATGGAAGTTGCGTCACTACCATGGCAAAAGACAAACCAACATTGGACATTGAACTCTTGAAGACGGAAGTCACAAACCCCGCCGTCCTGCGCAAACTGTGCATTGAAGCTAAAATATCAAACACCACCACCGACTCAAGATGTCCAACACAAGGAGAAGCCACACTGGTGGAAGAACAAGACGCGAACTTTGTGTGTCGACGAACGTTTGTGGACAGAGGCTGGGGCAATGGCTGTGGGCTCTTCGGAAAAGGAAGCCTTATAACGTGTGCTAAGTTCAAGTGTGTGACAAAACTGGAAGGAAAAATAGTTCAATATGAAAACTTGAAATATTCAGTAATAGTCACCGTCCACACTGGAGACCAGCACCAGGTGGGAAATGAAAGCACAGAACATGGAACAACTGCAACCATAACACCTCAAGCTCCTACGACAGAAATACAGTTGACCGACTACGGAGCTCTTACATTGGATTGTTCACCTAGAACAGGACTGGACTTCAATGAAATGGTGTTGTTGACAATGAAAGAAAAATCATGGCTAGTCCACAAACAATGGTTTCTAGACCTACCACTGCCTTGGACCTCGGGAGCTTCAACATCACAAGAAACTTGGAACAGACAAGATTTGCTGGTGACGTTTAAGACAGCTCATGCAAAGAAGCAGGAAGTAGTCGTACTAGGATCACAAGAAGGAGCAATGCACACTGCGTTGACCGGAGCGACGGAAATCCAAACGTCTGGAACGACAACAATTTTTGCAGGACACTTGAAATGTAGACTAAAGATGGACAAACTGACTCTAAAAGGGATGTCATATGTGATGTGCACAGGCTCATTCAAGCTAGAGAAAGAAGTGGCTGAGACCCAGCATGGAACCGTTCTAGTGCAGATTAAATACGAAGGAACAGATGCACCATGCAAGATCCCTTTTTCGACCCAAGATGAAAAAGGAGTAACCCAGAATGGGAGATTGATAACAGCCAACCCCATAGTCACTGACAAAGAAAAACCAGTCAACATTGAGGCAGAACCGCCTTTTGGTGAGAGTTACATCATGATAGGAGCAGGTGAAAAAGCTTTGAAACTAAGCTGGTTCAAGAAAGGAAGCAGCATAGGGAAAATGTTTGAGGCAACTGCCAGAGGAGCACGAAGGATGGCCATACTGGGAGACACCGCATGGGACTTTGGTTCTATAGGAGGAGTGTTCACGTCTGTTGGAAAATTAGTACACCAGATTTTTGGAACTGCATATGGAGTTTTGTTCAGCGGTGTTTCCTGGACCATGAAAATAGGAATAGGGGTTCTGCTGACATGGCTAGGATTAAACTCAAGGAGCACGTCCCTTTCGAT
		</sequence>
		<sequence>
			<taxon idref="16624_2013.3_1.307668_103.80182"/>
			ATGCGATGCGTGGGAATAGGCAACAGAGACTTCGTTGAAGGACTGTCAGGAGCAACATGGGTGGATGTGGTACTGGAGCATGGAAGCTGTGTCACCACCATGGCAAAGAATAAACCAACATTGGACATTGAACTCTTGAAGACGGAGGTCACGAACCCTGCCGTCTTGCGCAAACTGTGCATTGAAGCTAAAATATCAAACACCACCACCGATTCAAGATGTCCAACACAAGGAGAAGCTACACTGGTGGAAGAACAAGACGCGAACTTTGTGTGTCGACGAACATTCGTGGACAGAGGCTGGGGTAATGGTTGTGGACTATTCGGGAAGGGAAGCTTACTAACGTGTGCTAAGTTTAAGTGTGTGACAAAACTTGAAGGAAAGATAGTTCAATATGAAAACTTAAAATATTCGGTGATAGTCACTGTCCACACTGGGGACCAGCACCAGGTAGGAAATGAGACTACAGAACATGGAACAATTGCAACCATAACACCTCAAGCTCCCACGTCGGAAATACAGCTGACTGACTACGGAGCCCTTACATTGGACTGCTCACCTAGAACAGGGCTGGACTTTAATGAGATGGTGCTGTTGACAATGAAAGAAAAATCATGGCTTGTCCACAAACAATGGTTTCTAGACTTACCATTGCCTTGGACCTCGGGGGCTTCAACATCTCAAGAGACTTGGAACAGACAAGATCTGCTGGTCACATTTAAGACAGCTCATGCAAAGAAGCAGGAAGTAGTCGTACTGGGGTCACAAGAAGGAGCAATGCACACTGCGTTGACTGGGGCGACAGAAATCCAGACGTCAGGAACGACGACAATCTTCGCAGGACACCTGAAATGTAGACTAAAAATGGATAAACTGACTTTAAAAGGGGTGTCATATGTGATGTGCACAGGCTCATTTAAGCTAGAGAAGGAAGTGGCTGAGACCCAGCATGGAACTGTCCTAGTGCAGGTTAAATATGAAGGAACAGATGCACCATGCAAGATTCCAATTTCAACCCAAGATGAGAAAGGAGTGACCCAGAATGGGAGATTGATAACAGCCAATCCCATAGTTACTGACAAAGAAAAACCAGTCAACATTGAAACAGAACCACCCTTTGGTGAGAGCTACATCGTGATAGGGGCGGGTGAAAAAGCTTTGAAACTAAGCTGGTTCAAGAAAGGAAGCAGCATAGGGAAAATGTTCGAAGCCACCGCCCGAGGAGCACGAAGGATGGCTATCCTGGGAGACACAGCATGGGACTTCGGTTCCATAGGAGGGGTGTTCACATCTGTGGGAAAATTGGTACACCAGGTTTTTGGAACCGCATATGGGGTCCTGTTCAGCGGTGTTTCTTGGACCATGAAAATAGGAATAGGGATTCTGCTGACATGGCTAGGATTGAATTCAAGGAGCACGTCACTCTCGAT
		</sequence>
		<sequence>
			<taxon idref="20382_2013.38_1.307668_103.80182"/>
			ATGCGATGCGTGGGAATAGGCAACAGAGACTTCGTTGAAGGACTGTCAGGAGCAACATGGGTGGATGTGGTACTGGAGCATGGAAGCTGTGTCACCACCATGGCAAAGAATAAACCAACATTGGACATTGAACTCTTGAAGACGGAGGTCACGAACCCTGCCGTCTTGCGCAAACTGTGCATTGAAGCTAAAATATCAAACACCACCACCGATTCAAGATGTCCAACACAAGGAGAAGCTACACTGGTGGAAGAACAAGACGCGAACTTTGTGTGTCGACGAACATTCGTGGACAGAGGCTGGGGTAATGGTTGTGGACTATTCGGGAAGGGAAGCTTACTAACGTGTGCTAAGTTTAAGTGTGTGACAAAACTTGAAGGAAAGATAGTTCAATATGAAAACTTAAAATATTCGGTGATAGTCACTGTCCACACTGGGGACCAGCACCAGGTAGGAAATGAGACTACAGAACATGGAACAATTGCAACCATAACACCTCAAGCTCCCACGTCGGAAATACAGCTGACTGACTACGGAGCCCTTACATTGGACTGCTCACCTAGAACAGGGCTGGACTTTAATGAGATGGTGCTGTTGACAATGAAAGAAAAATCATGGCTTGTCCACAAACAATGGTTTCTAGACTTACCATTGCCTTGGACCTCGGGGGCTTCAACATCTCAAGAGACTTGGAACAGACAAGATCTGCTGGTCACATTTAAGACAGCTCATGCAAAGAAGCAGGAAGTAGTCGTACTGGGGTCACAAGAAGGAGCAATGCACACTGCGTTGACTGGGGCGACAGAAATCCAGACGTCAGGAACGACGACAATCTTCGCAGGACACCTGAAATGTAGACTAAAAATGGATAAACTGACTTTAAAAGGGGTGTCATATGTGATGTGCACAGGCTCATTTAAGCTAGAGAAGGAAGTGGCTGAGACCCAGCATGGAACTGTCCTAGTGCAGGTTAAATATGAAGGAACAGATGCACCATGCAAGATTCCAATTTCAACCCAAGATGAGAAAGGAGTGACCCAGAATGGGAGATTGATAACAGCCAATCCCATAGTTACTGACAAAGAAAAACCAGTCAACATTGAAACAGAACCACCCTTTGGTGAGAGCTACATCGTGATAGGGGCGGGTGAAAAAGCTTTGAAACTAAGCTGGTTCAAGAAAGGAAGCAGCATAGGGAAAATGTTCGAAGCCACCGCCCGAGGAGCACGAAGGATGGCTATCCTGGGAGACACAGCATGGGACTTCGGTTCCATAGGAGGGGTGTTCACATCTGTGGGAAAATTGGTACACCAGGTTTTTGGAACCGCATATGGGGTCCTGTTCAGCGGTGTTTCTTGGACCATGAAAATAGGAATAGGGATTCTGCTGACATGGCTAGGATTGAATTCAAGGAGCACGTCACTCTCGAT
		</sequence>
		<sequence>
			<taxon idref="20401_2013.38_1.307668_103.80182"/>
			ATGCGATGCGTGGGAATAGGCAACAGAGACTTCGTTGAAGGACTGTCAGGAGCAACATGGGTGGATGTGGTACTGGAGCATGGAAGCTGTGTCACCACCATGGCAAAGAATAAACCAACATTGGACATTGAACTCTTGAAGACGGAGGTCACGAACCCTGCCGTCTTGCGCAAACTGTGCATTGAAGCCAAAATATCAAACACCACCACCGATTCAAGATGTCCAACACAAGGAGAAGCTACACTGGTGGAAGAACAAGACGCGAACTTTGTGTGTCGACGAACATTCGTGGACAGAGGCTGGGGTAATGGTTGTGGACTATTCGGGAAGGGAAGCTTACTAACGTGTGCTAAGTTTAAGTGTGTGACAAAACTTGAAGGAAAGATAGTTCAATATGAAAACTTAAAATATTCGGTGATAGTCACTGTCCACACTGGGGACCAGCACCAGGTAGGAAATGAGACTACAGAACATGGAACAATTGCAACCATAACACCTCAAGCTCCCACGTCGGAAATACAGCTGACTGACTACGGAGCCCTTACATTGGACTGCTCACCTAGAACAGGGCTGGACTTTAATGAGATGGTGCTGTTGACAATGAAAGAAAAATCATGGCTTGTCCACAAACAATGGTTTCTAGACTTACCATTGCCTTGGACCTCGGGGGCTTCAACATCTCAAGAGACTTGGAACAGACAAGATCTGCTGGTCACATTTAAGACAGCTCATGCAAAGAAGCAGGAAGTAGTCGTACTGGGGTCACAAGAAGGAGCAATGCACACTGCGTTGACTGGGGCGACAGAAATCCAGACGTCAGGAACGACGACAATCTTCGCAGGACACCTGAAATGTAGACTAAAAATGGATAAACTGACTTTAAAAGGGGTGTCATATGTGATGTGCACAGGCTCATTTAAGCTAGAGAAGGAAGTGGCTGAGACCCAGCATGGAACTGTCCTAGTGCAGGTTAAATATGAAGGAACAGATGCACCATGCAAGATTCCAATTTCAACCCAAGATGAGAAAGGAGTGACCCAGAATGGGAGATTGATAACAGCCAATCCCATAGTTACTGACAAAGAAAAACCAGTCAACATTGAAACAGAACCACCCTTTGGTGAGAGCTACATCGTGATAGGGGCGGGTGAAAAAGCTTTGAAACTAAGCTGGTTCAAGAAAGGAAGCAGCATAGGGAAAATGTTCGAAGCCACCGCCCGAGGAGCACGAAGGATGGCTATCCTGGGAGACACAGCATGGGACTTCGGTTCCATAGGAGGGGTGTTCACATCTGTGGGAAAATTGGTACACCAGGTTTTTGGAACCGCATATGGGGTCCTGTTCAGCGGTGTTTCTTGGACCATGAAAATAGGAATAGGGATTCTGCTGACATGGCTAGGATTGAATTCAAGGAGCACGTCACTCTCGAT
		</sequence>
		<sequence>
			<taxon idref="23959_2013.43_1.307668_103.80182"/>
			ATGCGATGCGTGGGAATAGGCAACAGAGACTTCGTTGAAGGACTGTCAGGAGCAACATGGGTGGATGTGGTACTGGAGCATGGAAGCTGTGTCACCACCATGGCAAAGAATAAACCAACATTGGACATTGAACTCTTGAAGACGGAGGTCACGAACCCTGCCGTCTTGCGCAAACTGTGCATTGAAGCTAAAATATCAAACACCACCACCGATTCAAGATGTCCAACACAAGGAGAAGCTACACTGGTGGAAGAACAAGACGCGAACTTTGTGTGTCGACGAACATTCGTGGACAGAGGCTGGGGTAATGGTTGTGGACTATTCGGGAAGGGAAGCTTACTAACGTGTGCTAAGTTTAAGTGTGTGACAAAACTTGAAGGAAAGATAGTTCAATATGAAAACTTAAAATATTCAGTGATAGTCACTGTCCACACTGGGGACCAGCACCAGGTAGGAAATGAGACTACAGAACATGGAACAATTGCAACCATAACACCTCAAGCTCCCACGTCGGAAATACAGCTGACTGACTACGGAGCCCTTACATTGGACTGCTCACCTAGAACAGGGCTGGACTTTAATGAGATGGTGCTGTTGACAATGAAAGAAAAATCATGGCTTGTCCACAAACAATGGTTTCTAGACTTACCATTGCCTTGGACCTCGGGGGCTTCAACATCTCAAGAGACTTGGAACAGACAAGATCTGCTGGTCACATTTAAGACAGCTCATGCAAAGAAGCAGGAAGTAGTCGTACTGGGGTCACAAGAAGGAGCAATGCACACTGCGTTGACTGGGGCGACAGAAATCCAGACGTCAGGAACGACGACAATCTTCGCAGGACACCTGAAATGTAGACTAAAAATGGATAAACTGACTTTAAAAGGGGTGTCATATGTGATGTGCACAGGCTCATTTAAGCTAGAGAAGGAAGTGGCTGAGACCCAGCATGGAACTGTCCTAGTGCAGGTTAAATATGAAGGAACAGATGCACCATGCAAGATTCCAATTTCAACCCAAGATGAGAAAGGAGTGACCCAGAATGGGAGATTGATAACAGCCAATCCCATAGTTACTGACAAAGAAAAACCAGTCAACATTGAAACAGAACCACCCTTTGGTGAGAGCTACATCGTGATAGGGGCGGGTGAAAAAGCTTTGAAACTAAGCTGGTTCAAGAAAGGAAGCAGCATAGGGAAAATGTTCGAAGCCACCGCCCGAGGAGCACGAAGGATGGCTATCCTGGGAGACACAGCATGGGACTTCGGTTCCATAGGAGGGGTGTTCACATCTGTGGGAAAATTGGTACACCAGGTTTTTGGAACCGCATATGGGGTCCTGTTCAGCGGTGTTTCTTGGACCATGAAAATAGGAATAGGGATTCTGCTGACATGGCTAGGATTGAATTCAAGGAGCACGTCACTCTCGAT
		</sequence>
		<sequence>
			<taxon idref="KM403596_2013.43_1.307668_103.80182"/>
			ATGCGATGCGTGGGAATAGGCAACAGAGACTTCGTTGAAGGACTGTCAGGAGCAACATGGGTGGATGTGGTACTGGAGCATGGAAGCTGTGTCACCACCATGGCAAAGAATAAACCAACATTGGACATTGAACTCTTGAAGACGGAGGTCACGAACCCTGCCGTCTTGCGCAAACTGTGCATTGAAGCTAAAATATCAAACACCACCACCGATTCAAGATGTCCAACACAAGGAGAAGCTACACTGGTGGAAGAACAAGACGCGAACTTTGTGTGTCGACGAACATTCGTGGACAGAGGCTGGGGTAATGGTTGTGGACTATTCGGGAAGGGAAGCTTACTAACGTGTGCTAAGTTTAAGTGTGTGACAAAACTTGAAGGAAAGATAGTTCAATATGAAAACTTAAAATATTCGGTGATAGTCACTGTCCACACTGGGGACCAGCACCAGGTAGGAAATGAGACTACAGAACATGGAACAATTGCAACCATAACACCTCAAGCTCCCACGTCGGAAATACAGCTGACTGACTACGGAGCCCTTTCATTGGACTGCTCACCTAGAACAGGGCTGGACTTTAATGAGATGGTGCTGTTGACAATGAAAGAAAAATCATGGCTTGTCCACAAACAATGGTTTCTAGACTTACCATTGCCTTGGACCTCGGGGGCTTCAACATCTCAAGAGACTTGGAACAGACAAGATCTGCTGGTCACATTTAAGACAGCTCATGCAAAGAAGCAGGAAGTAGTCGTACTGGGGTCACAAGAAGGAGCAATGCACACTGCGTTGACTGGGGCGACAGAAATCCAGACGTCAGGAACGACGACAATCTTCGCAGGACACCTGAAATGTAGACTAAAAATGGATAAACTGACTTTAAAAGGGGTGTCATATGTGATGTGCACAGGCTCATTTAAGCTAGAGAAGGAAGTGGCTGAGACCCAGCATGGAACTGTCCTAGTGCAGGTTAAATATGAAGGAACAGATGCACCATGCAAGATTCCAATTTCAACCCAAGATGAGAAAGGAGTGACCCAGAATGGGAGATTGATAACAGCCAATCCCATAGTTACTGACAAAGAAAAACCAGTCAACATTGAAATAGAACCACCCTTTGGTGAGAGCTACATCGTGATAGGGGCGGGTGAAAAAGCTTTGAAACTAAGCTGGTTCAAGAAAGGAAGCAGCATAGGGAAAATGTTCGAAGCCACCGCCCGAGGAGCACGAAGGATGGCTATCCTGGGAGACACAGCATGGGACTTCGGTTCCATAGGAGGGGTGTTCACATCTGTGGGAAAATTGGTACACCAGGTTTTTGGAACCGCATATGGGGTCCTGTTCAGCGGTGTTTCTTGGACCATGAAAATAGGAATAGGGATTCTGCTGACATGGCTAGGATTGAATTCAAGGAGCACGTCACTCTCGAT
		</sequence>
		<sequence>
			<taxon idref="24988_2013.45_1.307668_103.80182"/>
			ATGCGATGCGTGGGAATAGGCAGCAGGGACTTCGTGGAAGGACTGTCAGGAGCAACTTGGGTAGACGTGGTGCTGGAACATGGAAGTTGCGTCACTACCATGGCAAAAGACAAACCAACATTGGACATTGAACTCTTGAAGACGGAAGTCACAAACCCTGCCGTCCTGCGCAAACTGTGCATTGAAGCCAAAATATCAAACACCACCACCGACTCAAGATGTCCAACACAAGGAGAAGCCACACTGGTGGAAGAACAAGACGCGAACTTTGTGTGTCGACGAACGTTTGTGGACAGAGGCTGGGGCAATGGCTGTGGGCTTTTCGGAAAAGGAAGCCTTATAACGTGTGCTAAGTTCAAGTGTGTGACAAAACTGGAAGGAAAAATAGTTCAATATGAAAACTTGAAATATTCAGTAATAGTCACCGTTCACACTGGAGACCAGCACCAGGTGGGAAATGAAAGCACAGAACATGGGACAACTGCAACTATAACACCTCAAGCTCCTACGACAGAAATACAGCTGACCGACTACGGAGCTCTTACATTGGATTGTTCACCTAGAACAGGACTAGACTTCAATGAAATGGTGTTGTTGACAATGAAAGAAAAATCATGGCTAGTCCACAAACAATGGTTTCTAGACCTACCACTGCCTTGGACCTCGGGAGCTTCAACATCACAAGAAACTTGGAACAGACAAGATTTGCTGGTGACATTTAAGACAGCTCATGCGAAGAAGCAGGAAGTAGTCGTACTAGGATCACAAGAAGGAGCAATGCACACTGCGTTGACCGGAGCGACGGAAATCCAAACGTCTGGAACGACAACAATTTTTGCAGGACACTTGAAATGTAGACTAAAGATGGATAAACTGACTCTAAAAGGGATGTCATATGTGATGTGCACAGGCTCATTCAAGCTAGAGAAAGAAGTGGCTGAGACCCAGCATGGAACCGTTCTAGTGCAGATTAAATACGAAGGAACAGATGCACCATGCAAGATCCCTTTTTCGACCCAAGATGAAAAAGGAGTAACCCAGAATGGGAGATTGATAACAGCCAACCCCATAGTCACTGACAAAGAAAAACCAGTCAACATTGAGGCAGAACCGCCTTTTGGTGAGAGTTACATTGTGATAGGAGCAGGTGAAAAAGCTTTGAAACTAAGCTGGTTCAAGAAAGGAAGCAGCATAGGGAAAATGTTTGAGGCAACTGCCAGAGGAGCACGAAGGATGGCCATACTGGGAGACACCGCATGGGACTTTGGTTCTATAGGAGGAGTGTTCACGTCTGTTGGAAAATTAGTACACCAGATTTTTGGAACTGCATATGGAGTTTTGTTCAGCGGTGTTTCCTGGACCATGAAAATAGGAATAGGGGTTCTGCTGACATGGTTAGGATTAAACTCAAGGAGCACGTCCCTTTCGAT
		</sequence>
		<sequence>
			<taxon idref="24645_2013.45_1.307668_103.80182"/>
			ATGCGATGCGTGGGAATAGGCAACAGAGACTTCGTTGAAGGACTGTCAGGAGCAACATGGGTGGATGTGGTACTGGAGCATGGAAGCTGTGTCACCACCATGGCAAAGAATAAACCAACATTGGACATTGAACTCTTGAAGACGGAGGTCACGAACCCTGCCGTCTTGCGCAAACTGTGCATTGAAGCTAAAATATCAAACACCACCACCGATTCAAGATGTCCAACACAAGGAGAAGCTACACTGGTGGAAGAACAAGACGCGAACTTTGTGTGTCGACGAACATTCGTGGACAGAGGCTGGGGTAATGGTTGTGGACTATTCGGGAAGGGAAGCTTACTAACGTGTGCTAAGTTTAAGTGTGTGACAAAACTTGAAGGAAAGATAGTTCAATATGAAAACTTAAAATATTCGGTGATAGTCACTGTCCACACTGGGGACCAGCACCAGGTAGGAAATGAGACTACAGAACATGGAACAATTGCAACCATAACACCTCAAGCTCCCACGTCGGAAATACAGCTGACTGACTACGGAGCCCTTACATTGGACTGCTCACCTAGAACAGGGCTGGACTTTAATGAGATGGTGCTGTTGACAATGAAAGAAAAATCATGGCTTGTCCACAAACAATGGTTTCTAGACTTACCATTGCCTTGGACCTCGGGGGCTTCAACATCTCAAGAGACTTGGAACAGACAAGATCTGCTGGTCACATTTAAGACAGCTCATGCAAAGAAGCAGGAAGTAGTCGTACTGGGGTCACAAGAAGGAGCAATGCACACTGCGTTGACTGGGGCGACAGAAATCCAGACGTCAGGAACGACGACAATCTTCGCAGGACACCTGAAATGTAGACTAAAAATGGATAAACTGACTTTAAAAGGGGTGTCATATGTGATGTGCACAGGCTCATTTAAGCTAGAGAAGGAAGTGGCTGAGACCCAGCATGGAACTGTCCTAGTGCAGGTTAAATATGAAGGAACAGATGCACCATGCAAGATTCCAATTTCAACCCAAGATGAGAAAGGAGTGACCCAGAATGGGAGATTGATAACAGCCAATCCCATAGTTACTGACAAAGAAAAACCAGTCAACATTGAAACAGAACCACCCTTTGGTGAGAGCTACATCGTGATAGGGGCGGGTGAAAAAGCTTTGAAACTAAGCTGGTTCAAGAAAGGAAGCAGCATAGGGAAAATGTTCGAAGCCACCGCCCGAGGAGCACGAAGGATGGCTATCCTGGGAGACACAGCATGGGACTTCGGTTCCATAGGAGGGGTGTTCACATCTGTGGGAAAATTGGTACACCAGGTTTTTGGAACCGCATATGGGGTCCTGTTCAGCGGTCTTTCTTGGACCATGAAAATAGGAATAGGGATTCTGCTGACATGGCTAGGATTGAATTCAAGGAGCACGTCACTCTCGAT
		</sequence>
		<sequence>
			<taxon idref="24411_2013.45_1.307668_103.80182"/>
			ATGCGATGCGTGGGAATAGGCAACAGAGACTTCGTTGAAGGACTGTCAGGAGCAACATGGGTGGATGTGGTACTGGAGCATGGAAGCTGTGTCACCACCATGGCAAAGAATAAACCAACATTGGACATTGAACTCTTGAAGACGGAGGTCACGAACCCTGCCGTCTTGCGCAAACTGTGCATTGAAGCTAAAATATCAAACACCACCACCGATTCAAGATGTCCAACACAAGGAGAAGCTACACTGGTGGAAGAACAAGACGCGAACTTTGTGTGTCGACGAACATTCGTGGACAGAGGCTGGGGTAATGGTTGTGGACTATTCGGGAAGGGAAGCTTACTAACGTGTGCTAAGTTTAAGTGTGTGACAAAACTTGAAGGAAAGATAGTTCAATATGAAAACTTAAAATATTCGGTGATAGTCACTGTCCACACTGGGGACCAGCACCAGGTAGGAAATGAGACTACAGAACATGGAACAATTGCAACCATAACACCTCAAGCTCCCACGTCGGAAATACAGCTGACTGACTACGGAGCCCTTACATTGGACTGCTCACCTAGAACAGGGCTGGACTTTAATGAGATGGTGCTGTTGACAATGAAAGAAAAATCATGGCTTGTCCACAAACAATGGTTTCTAGACTTACCATTGCCTTGGACCTCGGGGGCTTCAACATCTCAAGAGACTTGGAACAGACAAGATCTGCTGGTCACATTTAAGACAGCTCATGCAAAGAAGCAGGAAGTAGTCGTACTGGGGTCACAAGAAGGAGCAATGCACACTGCGTTGACTGGGGCGACAGAAATCCAGACGTCAGGAACGACGACAATCTTCGCAGGACACCTGAAATGTAGACTAAAAATGGATAAACTGACTTTAAAAGGGGTGTCATATGTGATGTGCACAGGCTCATTTAAGCTAGAGAAGGAAGTGGCTGAGACCCAGCATGGAACTGTCCTAGTGCAGGTTAAATATGAAGGAACAGATGCACCATGCAAGATTCCAATTTCAACCCAAGATGAGAAAGGAGTGACCCAGAATGGGAGATTGATAACAGCCAATCCCATAGTTACTGACAAAGAAAAACCAGTCAACATTGAAACAGAACCACCCTTTGGTGAGAGCTACATCGTGATAGGGGCGGGTGAAAAAGCTTTGAAACTAAGCTGGTTCAAGAAAGGAAGCAGCATAGGGAAAATGTTCGAAGCCACCGCCCGAGGAGCACGAAGGATGGCTATCCTGGGAGACACAGCATGGGACTTCGGTTCCATAGGAGGGGTGTTCACATCTGTGGGAAAATTGGTACACCAGGTTTTTGGAACCGCATATGGGGTCCTGTTCAGCGGTGTTTCTTGGACCATGAAAATAGGAATAGGGATTCTGCTGACATGGCTAGGATTGAATTCAAGGAGCACGTCACTCTCGAT
		</sequence>
		<sequence>
			<taxon idref="25704_2013.47_1.307668_103.80182"/>
			ATGCGATGCGTGGGAATAGGCAGCAGGGACTTCGTGGAAGGACTGTCAGGAGCAACTTGGGTAGACGTGGTGCTGGAACATGGAAGTTGCGTCACTACCATGGCAAAAGACAAACCAACATTGGACATTGAACTCTTGAAGACGGAAGTCACAAACCCTGCCGTCCTGCGCAAACTGTGCATTGAAGCCAAAATATCAAACACCACCACCGACTCAAGATGTCCAACACAAGGAGAAGCCACACTGGTGGAAGAACAAGACGCGAACTTTGTGTGTCGACGAACGTTTGTGGACAGAGGCTGGGGCAATGGCTGTGGGCTCTTCGGAAAAGGAAGCCTTATAACGTGTGCTAAGTTCAAGTGTGTGACAAAACTGGAAGGAAAAATAGTTCAATATGAAAACTTGAAATATTCAGTAATAGTCACCGTTCACACTGGAGACCAGCACCAGGTGGGAAATGAAAGCACAGAACATGGGACAACTGCAACTATAACACCTCAAGCTCCTACGACAGAAATACAGCTGACCGACTACGGAGCTCTTACATTGGATTGTTCACCTAGAACAGGACTAGACTTCAATGAAATGGTGTTGTTGACAATGAAAGAAAAATCATGGCTAGTCCACAAACAATGGTTTCTAGACCTACCACTGCCTTGGACCTCGGGAGCTTCAACATCACAAGAAACTTGGAACAGACAAGATTTGCTGGTGACATTTAAGACAGCTCATGCGAAGAAGCAGGAAGTAGTCGTACTAGGATCACAAGAAGGAGCAATGCACACTGCGTTGACCGGAGCGACGGAAATCCAAACGTCTGGAACGACAACAATTTTTGCAGGACACTTGAAATGTAGACTAAAGATGGATAAACTGACTCTAAAAGGGATGTCATATGTGATGTGCACAGGCTCATTCAAGCTAGAGAAAGAAGTGGCTGAGACCCAGCATGGAACCGTTCTAGTGCAGATTAAATACGAAGGAACAGATGCACCATGCAAGATCCCTTTTTCGACCCAAGATGAAAAAGGAGTAACCCAGAATGGGAGATTGATAACAGCCAACCCCATAGTCACTGACAAAGAAAAACCAGTCAACATTGAGGCAGAACCGCCTTTTGGTGAGAGTTACATTGTGATAGGAGCAGGTGAAAAAGCTTTGAAACTAAGCTGGTTCAAGAAAGGAAGCAGCATAGGGAAAATGTTTGAGGCAACTGCCAGAGGAGCACGAAGGATGGCCATACTGGGAGACACCGCATGGGACTTTGGTTCTATAGGAGGAGTGTTCACGTCTGTTGGAAAATTAGTACACCAGATTTTTGGAACTGCATATGGAGTTTTGTTCAGCGGTGTTTCCTGGACCATGAAAATAGGAATAGGGGTTCTGCTGACATGGTTAGGATTAAACTCAAGGAGCACGTCCCTTTCGAT
		</sequence>
		<sequence>
			<taxon idref="25214_2013.47_1.307668_103.80182"/>
			ATGCGATGCGTGGGAATAGGCAACAGAGACTTCGTTGAAGGACTGTCAGGAGCAACATGGGTGGATGTGGTACTGGAGCATGGAAGCTGTGTCACCACCATGGCAAAGAATAAACCAACATTGGACATTGAACTCTTGAAGACGGAGGTCACGAACCCTGCCGTCTTGCGCAAACTGTGCATTGAAGCTAAAATATCAAACACCACCACCGATTCAAGATGTCCAACACAAGGAGAAGCTACACTGGTGGAAGAACAAGACGCGAACTTTGTGTGTCGACGAACATTCGTGGACAGAGGCTGGGGTAATGGTTGTGGACTATTCGGGAAGGGAAGCTTACTAACGTGTGCTAAGTTTAAGTGTGTGACAAAACTTGAAGGAAAGATAGTTCAATATGAAAACTTAAAATATTCGGTGATAGTCACTGTCCACACTGGGGACCAGCACCAGGTAGGAAATGAGACTACAGAACATGGAACAATTGCAACCATAACACCTCAAGCTCCCACGTCGGAAATACAGCTGACTGACTACGGAGCCCTTACATTGGACTGCTCACCTAGAACAGGGCTGGACTTTAATGAGATGGTGCTGTTGACAATGAAAGAAAAATCATGGCTTGTCCACAAACAATGGTTTCTAGACTTACCATTGCCTTGGACCTCGGGGGCTTCAACATCTCAAGAGACTTGGAACAGACAAGATCTGCTGGTCACATTTAAGACAGCTCATGCAAAGAAGCAGGAAGTAGTCGTACTGGGGTCACAAGAAGGAGCAATGCACACTGCGTTGACTGGGGCGACAGAAATCCAGACGTCAGGAACGACGACAATCTTCGCAGGACACGTGAAATGTAGACTAAAAATGGATAAACTGACTTTAAAAGGGGTGTCATATGTGATGTGCACAGGCTCATTTAAGCTAGAGAAGGAAGTGGCTGAGACCCAGCATGGAACTGTCCTAGTGCAGGTTAAATATGAAGGAACAGATGCACCATGCAAGATTCCAATTTCAACCCAAGATGAGAAAGGAGTGACCCAGAATGGGAGATTGATAACAGCCAATCCCATAGTTACTGACAAAGAAAAACCAGTCAACATTGAAGCAGAACCACCCTTTGGTGAGAGCTACATTGTGATAGGGGCGGGTGAAAAAGCTTTGAAACTAAGCTGGTTCAAGAAAGGAAGCAGCATAGGGAAAATGTTCGAAGCCACCGCCCGAGGAGCACGAAGGATGGCTATCCTGGGAGACACAGCATGGGACTTCGGTTCCATAGGAGGGGTGTTCACATCTGTGGGAAAATTGGTACACCAGGTTTTTGGAACCGCATATGGGGTCCTGTTCAGCGGTGTTTCTTGGACCATGAAAATAGGAATAGGGATTCTGCTGACATGGCTAGGATTGAATTCAAGGAGCACGTCACTCTCGAT
		</sequence>
		<sequence>
			<taxon idref="KJ806946_2013.51_1.307668_103.80182"/>
			ATGCGATGCGTGGGAATAGGCAGCAGGGACTTCGTGGAAGGACTGTCAGGAGCAACTTGGGTAGATGTGGTACTGGAACATGGAAGTTGCGTCACCACCATGGCAAAAGACAAACCAACACTGGACATTGAACTCTTGAAGACGGAAGTCACAAACCCTGCCGTCCTGCGCAAACTTTGCATTGAAGCTAAAATATCAAACACCACCACTGACTCAAGATGTCCAACACAAGGAGAAGCCACACTGGTGGAAGAACAAGACGCGAACTTTGTGTGTCGACGAACGTTTGTGGACAGAGGCTGGGGCAATGGCTGTGGGCTCTTCGGAAAAGGAAGCCTACTAACGTGTGCTAAGTTTAAGTGTGTGACAAAACTGGAAGGAAAGATAGTTCAATATGAAAACTTGAAATATTCAGTAATAGTCACCGTTCACACTGGAGACCAGCATCAGGTGGGAAATGAAAGCACAGAACATGGGACAACTGCAACTATAACACCTCAAGCTCCTACGACGGAAATACAGCTGACCGACTACGGAGCTCTTACATTGGATTGTTCACCTAGAACAGGATTAGACTTCAATGAAATGGTGTTGTTGACAATGAAAGAAAAATCATGGCTAGTCCACAAACAATGGTTTCTAGACTTACCACTGCCTTGGACCTCGGGAGCTTCAACATCACAAGAGACTTGGAACAGACAAGATTTGCTGGTGACATTTAAGACAGCTCATGCAAAGAAGCAGGAAGTAGTCGTACTAGGATCACAAGAAGGAGCAATGCACACTGCGTTGACCGGAGCGACAGAAATCCAAACGTCTGGAACGACAACAATTTTTGCAGGACACTTGAAATGTAGACTAAAGATGGACAAACTGACTCTAAAAGGGATGTCATATGTGATGTGCACAGGCTCATTCAAGCTAGAGAAAGAAGTGGCTGAGACCCAGCATGGAACTGTTCTAGTGCAGATTAAATACGAAGGAACAGATGCACCATGCAAGATTCCTTTTTCGACCCAAGATGAAAAAGGAGTAACCCAGAATGGGAGATTGATAACAGCCAACCCCATAGTCACTGACAAAGAAAAACCAGTCAACATTGAGGCAGAACCGCCTTTTGGTGAGAGTTACATCGTGATAGGAGCAGGTGAAAAAGCTTTGAAACTAAGCTGGTTCAAGAAAGGAAGCAGCATAGGGAAAATGTTTGAGGCAACTGCCAGAGGAGCACGAAGGATGGCCATACTGGGAGACACCGCATGGGACTTTGGTTCTATAGGAGGAGTGTTCACGTCTGTTGGAAAATTAGTACACCAGATTTTTGGAACTGCATATGGAGTTTTGTTCAGCGGTGTTTCCTGGACCATGAAAATAGGAATAGGGGTTCTGCTGACATGGTTAGGATTAAACTCAAGGAGCACGTCCCTCTCGAT
		</sequence>
		<sequence>
			<taxon idref="29485_2013.55_1.307668_103.80182"/>
			ATGCGATGCGTGGGAATAGGCAACAGAGACTTCGTTGAAGGACTGTCAGGAGCAACATGGGTGGATGTGGTACTGGAGCATGGAAGCTGTGTCACCACCATGGCAAAGAATAAACCAACATTGGACATTGAACTCTTGAAGACGGAGGTCACGAACCCTGCCGTCTTGCGCAAACTGTGCATTGAAGCTAAAATATCAAACACCACCACCGATTCAAGATGTCCAACACAAGGAGAAGCTACACTGGTGGAAGAACAAGACGCGAACTTTGTGTGTCGACGAACATTCGTGGACAGAGGCTGGGGTAATGGTTGTGGACTATTCGGGAAGGGAAGCTTACTAACGTGTGCTAAGTTTAAGTGTGTGACAAAACTTGAAGGAAAGATAGTTCAATATGAAAACTTAAAATATTCGGTGATAGTCACTGTCCACACTGGGGACCAGCACCAGGTAGGAAATGAGACTACAGAACATGGAACAATTGCAACCATAACACCTCAAGCTCCCACATCGGAAATACAGCTGACTGACTACGGAGCCCTTACATTGGACTGCTCACCTAGAACAGGGCTGGACTTTAATGAGATGGTGCTGTTGACAATGAAAGAAAAATCATGGCTTGTCCACAAACAATGGTTTCTAGACTTACCATTGCCTTGGACCTCGGGGGCTTCAACATCTCAAGAGACTTGGAACAGACAAGATCTGCTGGTCACATTTAAGACAGCTCATGCAAAGAAGCAGGAAGTAGTCGTACTGGGGTCACAAGAAGGAGCAATGCACACTGCGTTGACTGGGGCGACAGAAATCCAGACGTCAGGAACGACGACAATCTTCGCAGGACACCTGAAATGTAGACTAAAAATGGATAAACTGACTTTAAAAGGGGTGTCATATGTGATGTGCACAGGCTCATTTAAGCTAGAGAAGGAAGTGGCTGAGACCCAGCATGGAACTGTCCTAGTGCAGGTTAAATATGAAGGAACAGATGCACCATGCAAGATTCCAATTTCAACCCAAGATGAGAAAGGAGTGACCCAGAATGGGAGATTGATAACAGCCAATCCCATAGTTACTGACAAAGAAAAACCAGTCAACATTGAAACAGAACCACCCTTTGGTGAGAGCTACATCGTGATAGGGGCGGGTGAAAAAGCTTTGAAACTAAGCTGGTTCAAGAAAGGAAGCAGCATAGGGAAAATGTTCGAAGCCACCGCCCGAGGAGCACGAAGGATGGCTATCCTGGGAGACACAGCATGGGACTTCGGTTCCATAGGAGGGGTGTTCACATCTGTGGGAAAATTGGTACACCAGGTTTTTGGAACCGCATATGGGGTCCTGTTCAGCGGTGTTTCTTGGACCATGAAAATAGGAATAGGGATTCTGCTGACATGGCTAGGATTGAATTCAAGGAGCACGTCACTCTCGAT
		</sequence>
		<sequence>
			<taxon idref="35062_2013.66_1.307668_103.80182"/>
			ATGCGATGCGTGGGAATAGGCAACAGAGACTTCGTTGAAGGACTGTCAGGAGCAACATGGGTGGATGTGGTACTGGAGCATGGAAGCTGTGTCACCACCATGGCAAAGAATAAACCAACATTGGACATTGAACTCTTGAAGACGGAGGTCACGAACCCTGCCGTCTTGCGCAAACTGTGCATTGAAGCTAAAATATCAAACACCACCACCGATTCAAGATGTCCAACACAAGGAGAAGCTACACTGGTGGAAGAACAAGACGCGAACTTTGTGTGTCGACGAACATTCGTGGACAGAGGCTGGGGTAATGGTTGTGGACTATTCGGGAAGGGAAGCTTACTAACGTGTGCTAAGTTTAAGTGTGTGACAAAACTTGAAGGAAAGATAGTTCAATATGAAAACTTAAAATATTCGGTGATAGTCACTGTCCACACTGGGGACCAGCACCAGGTAGGAAATGAGACTACAGAACATGGAACAATTGCAACCATAACACCTCAAGCTCCCACGTCGGAAATACAGCTGACTGACTACGGAGCCCTTACATTGGACTGCTCACCTAGAACAGGGCTGGACTTTAATGAGATGGTGCTGTTGACAATGAAAGAAAAATCATGGCTTGTCCACAAACAATGGTTTCTAGACTTACCATTGCCTTGGACCTCGGGGGCTTCAACATCTCAAGAGACTTGGAACAGACAAGATCTGCTGGTCACATTTAAGACAGCTCATGCAAAGAAGCAGGAAGTAGTCGTACTGGGGTCACAAGAAGGAGCAATGCACACTGCGTTGACTGGGGCGACAGAAATCCAGACGTCAGGAACGACGACAATCTTCGCAGGACACCTGAAATGTAGACTAAAAATGGATAAACTGACTTTAAAAGGGGTGTCATATGTGATGTGCACAGGCTCATTTAAGCTAGAGAAGGAAGTGGCTGAGACCCAGCATGGAACTGTCCTAGTGCAGGTTAAATATGAAGGAACAGATGCACCATGCAAGATTCCAATTTCAACCCAAGATGAGAAAGGAGTGACCCAGAATGGGAGATTGATAACAGCCAATCCCATAGTTACTGACAAAGAAAAACCAGTCAACATTGAAACAGAACCACCCTTTGGTGAGAGCTACATCGTGATAGGGGCGGGTGAAAAAGCTTTGAAACTAAGCTGGTTCAAGAAAGGAAGCAGCATAGGGAAAATGTTCGAAGCCACCGCCCGAGGAGCACGAAGGATGGCTATCCTGGGAGACACAGCATGGGACTTCGGTTCCATAGGAGGGGTGTTCACATCTGTGGGAAAATTGGTACACCAGGTTTTTGGAACCGCATATGGGGTCCTGTTCAGCGGTGTTTCTTGGACCATGAAAATAGGAATAGGGATTCTGCTGACATGGCTAGGATTGAATTCAAGGAGCACGTCACTCTCGAT
		</sequence>
		<sequence>
			<taxon idref="36230_2013.68_1.307668_103.80182"/>
			ATGCGATGCGTGGGAATAGGCAGCAGGGACTTCGTGGAAGGACTGTCAGGAGCAACTTGGGTAGATGTGGTACTGGAACATGGAAGTTGCGTCACCACCATGGCAAAAGATAAACCAACACTGGACATTGAACTTTTGAAGACGGAAGTCACAAACCCTGCCGTCCTGCGCAAACTGTGCATTGAAGCTAAAATATCAAATACCACCACTGACTCAAGATGTCCAACACAAGGAGAAGCCACACTGGTGGAAGAACAAGACGCGAACTTTGTGTGTCGACGAACATTTGTGGACAGAGGCTGGGGCAATGGCTGTGGGCTCTTCGGAAAAGGAAGCCTACTAACGTGTGCTAAGTTCAAGTGTGTGACAAAACTGGAAGGAAAGATAGTTCAATATGAAAACTTGAAATATTCAGTAATAGTCACCGTCCACACTGGAGACCAGCATCAGGTGGGAAATGAAAGCACAGAACATGGGACAACTGCAACTATAACACCTCAAGCTCCTACGACGGAAATACAGCTGACCGACTACGGAGCTCTTACATTGGATTGTTCACCTAGAACAGGATTAGACTTTAATGAAATGGTGTTGTTGACAATGAAAGAAAAATCATGGCTAGTCCACAAACAATGGTTTCTAGACTTGCCACTGCCTTGGACCTCGGGAGCTTCAACATCACAAGAGACTTGGAACAGACAAGATTTGCTGGTGACATTTAAGACAGCTCATGCAAAGAAGCAGGAAGTAGTCGTACTAGGATCACAAGAAGGAGCAATGCACACTGCGTTGACCGGAGCGACAGAAATCCAAACGTCTGGAACGACAACAATTTTTGCAGGACACCTGAAATGTAGACTAAAGATGGACAAACTGACTCTAAAAGGGATGTCATATGTGATGTGCACAGGCTCATTCAAGCTAGAGAAAGAAGTGGCTGAGACCCAGCATGGAACCGTTCTAGTGCAGATTAAATACGAAGGAACAGATGCACCATGCAAGATCCCTTTTTCGACCCAAGATGAAAAAGGAGTAACCCAGAATGGGAGATTGATAACAGCCAACCCCATAGTCACTGACAAAGAAAAACCAGTCAACATTGAGGCAGAACCGCCTTTTGGTGAGAGTTACATCGTGATAGGAGTAGGTGAAAAAGCTTTGAAACTAAGCTGGTTCAAGAAAGGAAGCAGCATAGGGAAAATGTTTGAGGCAACCGCCAGAGGAGCACGAAGGATGGCCATACTGGGAGACACCGCATGGGACTTTGGTTCTATAGGAGGAGTGTTCACGTCTGTTGGAAAATTAGTACACCAGATTTTTGGAACTGCATATGGAGTTTTGTTCAGCGGTGTTTCCTGGACCATGAAAATAGGAATAGGGGTTCTGCTGACATGGTTAGGATTAAACTCAAGGAGCACGTCCCTCTCGAT
		</sequence>
		<sequence>
			<taxon idref="38350_2013.72_1.307668_103.80182"/>
			ATGCGATGCGTGGGAATAGGCAACAGAGACTTCGTTGAAGGACTGTCAGGAGCAACATGGGTGGATGTGGTACTGGAGCATGGAAGCTGTGTCACCACCATGGCAAAGAATAAACCAACATTGGACATTGAACTCTTGAAGACGGAGGTCACGAACCCTGCCGTCTTGCGCAAACTGTGCATTGAAGCTAAAATATCAAACACCACCACCGATTCAAGATGTCCAACACAAGGAGAAGCTACACTGGTGGAAGAACAAGACGCGAACTTTGTGTGTCGACGAACATTCGTGGACAGAGGCTGGGGTAATGGTTGTGGACTATTCGGGAAGGGAAGCTTACTAACGTGTGCTAAGTTTAAGTGTGTGACAAAACTTGAAGGAAAGATAGTTCAATATGAAAACTTAAAATATTCGGTGATAGTCACTGTCCACACTGGGGACCAGCACCAGGTAGGAAATGAGACTACAGAACATGGAACAATTGCAACCATAACACCTCAAGCTCCCACGTCGGAAATACAGCTGACTGACTACGGAGCCCTTACATTGGACTGCTCACCTAGAACAGGGCTGGACTTTAATGAGATGGTGCTGTTGACAATGAAAGAAAAATCATGGCTTGTCCACAAACAATGGTTTCTAGACTTACCATTGCCTTGGACCTCGGGGGCTTCAACATCTCAAGAGACTTGGAACAGACAAGATCTGCTGGTCACATTTAAGACAGCTCATGCAAAGAAGCAGGAAGTAGTCGTACTGGGGTCACAAGAAGGAGCAATGCACACTGCGTTGACTGGGGCGACAGAAATCCAGACGTCAGGAACGACGACAATCTTCGCAGGACACCTGAAATGTAGACTAAAAATGGATAAACTGACCTTAAAAGGGGTGTCATATGTGATGTGCACAGGCTCATTTAAGCTAGAGAAGGAAGTGGCTGAGACCCAGCATGGAACTGTCCTAGTGCAGGTTAAATATGAAGGAACAGATGCACCATGCAAGATTCCAATTTCAACCCAAGATGAGAAAGGAGTGGCCCAGAATGGGAGATTGATAACAGCCAATCCCATAGTTACTGACAAAGAAAAACCAGTCAACATTGAAACAGAACCACCCTTTGGTGAGAGCTACATCGTGATAGGGGCGGGTGAAAAAGCTTTGAAACTAAGCTGGTTCAAGAAAGGAAGCAGCATAGGGAAAATGTTCGAAGCCACCGCCCGAGGAGCACGAAGGATGGCTATCCTGGGAGACACAGCATGGGACTTCGGTTCCATAGGAGGGGTGTTCACATCTGTGGGAAAATTGGTACACCAGGTTTTTGGAACCGCATATGGGGTCCTGTTCAGCGGTGTTTCTTGGACCATGAAAATAGGAATAGGGATTCTGCTGACATGGCTAGGATTGAATTCAAGGAGCACGTCACTCTCGAT
		</sequence>
		<sequence>
			<taxon idref="44479_2013.83_1.307668_103.80182"/>
			ATGCGATGCGTGGGAATAGGCAACAGAGACTTCGTTGAAGGACTGTCAGGAGCAACATGGGTGGATGTGGTACTGGAGCATGGAAGCTGTGTCACCACCATGGCAAAGAATAAACCAACATTGGACATTGAACTCTTGAAGACGGAGGTCACGAACCCTGCCGTCTTGCGCAAACTGTGCATTGAAGCTAAAATATCAAACACCACCACCGATTCAAGATGTCCAACACAAGGAGAAGCTACACTGGTGGAAGAACAAGACGCGAACTTTGTGTGTCGACGAACATTCGTGGACAGAGGCTGGGGTAATGGTTGTGGACTATTCGGGAAGGGAAGCTTACTAACGTGTGCTAAGTTTAAGTGTGTGACAAAACTTGAAGGAAAGATAGTTCAATATGAAAACTTAAAATATTCGGTGATAGTCACTGTCCACACTGGGGATCAGCACCAGGTAGGAAATGAGACTACAGAACATGGAACAATTGCAACCATAACACCTCAAGCTCCCACGTCGGAAATACAGCTGACTGACTACGGAGCCCTTACATTGGACTGCTCACCTAGAACAGGGCTGGACTTTAATGAGATGGTGCTGTTGACAATGAAAGAAAAATCATGGCTTGTCCACAAACAATGGTTTCTAGACTTACCATTGCCTTGGACCTCGGGGGCTTCAACATCTCAAGAGACTTGGAACAGACAAGATCTGCTGGTCACATTTAAGACAGCTCATGCAAAGAAGCAGGAAGTAGTCGTACTGGGGTCACAAGAAGGAGCAATGCACACTGCGTTGACTGGGGCGACAGAAATCCAGACGTCAGGAACGACGACAATCTTCGCAGGACACCTGAAATGTAGACTAAAAATGGATAAACTGACTTTAAAAGGGGTGTCATATGTGATGTGCACAGGCTCATTTAAGCTAGAGAAGGAAGTGGCTGAGACCCAGCATGGAACTGTCCTAGTGCAGGTTAAATATGAAGGAACAGATGCACCATGCAAGATTCCAATTTCAACCCAAGATGAGAAAGGAGTGACCCAGAATGGGAGATTGATAACAGCCAATCCCATAGTTACTGACAAAGAAAAACCAGTCAACATTGAAACAGAACCACCCTTTGGTGAGAGCTACATCGTGATAGGGGCGGGTGAAAAAGCTTTGAAACTAAGCTGGTTCAAGAAAGGAAGCAGCATAGGGAAAATGTTCGAAGCCACCGCCCGAGGAGCGCGAAGGATGGCTATCCTGGGAGACACAGCATGGGACTTCGGTTCCATAGGAGGGGTGTTCACATCTGTGGGAAAATTGGTACACCAGGTTTTTGGAACCGCATATGGGGTCCTGTTCAGCGGTGTTTCTTGGACCATGAAAATAGGAATAGGGATTCTGCTGACATGGCTAGGATTGAATTCAAGGAGCACGTCACTCTCGAT
		</sequence>
		<sequence>
			<taxon idref="47789_2013.89_1.307668_103.80182"/>
			ATGCGATGCGTGGGAATAGGCAACAGAGACTTCGTTGAAGGACTGTCAGGAGCAACATGGGTGGATGTGGTACTGGAGCATGGAAGCTGTGTCACCACCATGGCAAAGAATAAACCAACATTGGACATTGAACTCTTGAAGACGGAGGTCACGAACCCTGCCGTCTTGCGCAAACTGTGCATTGAAGCTAAAATATCAAACACCACCACCGATTCAAGATGTCCAACACAAGGAGAAGCTACACTGGTGGAAGAACAAGACGCGAACTTTGTGTGTCGACGAACATTCGTGGACAGAGGCTGGGGTAATGGTTGTGGACTATTCGGGAAGGGAAGCTTACTAACGTGTGCTAAGTTTAAGTGTGTGACAAAACTTGAAGGAAAGATAGTTCAATATGAAAACTTAAAATATTCGGTGATAGTCACTGTCCACACTGGGGACCAGCACCAGGTAGGAAATGAGACTACAGAACATGGAACAATTGCAACCATAACACCTCAAGCTCCCACGTCGGAAATACAGCTGACTGACTACGGAGCCCTTACATTGGACTGCTCACCTAGAACAGGGCTGGACTTTAATGAGATGGTGCTGTTGACAATGAAAGAAAAATCATGGCTTGTCCACAAACAATGGTTTCTAGACTTACCATTGCCTTGGACCTCGGGGGCTTCAACATCTCAAGAGACTTGGAACAGACAAGATCTGCTGGTCACATTTAAGACAGCTCATGCAAAGAAGCAGGAAGTAGTCGTACTGGGGTCACAAGAAGGAGCAATGCACACTGCGTTGACTGGGGCGACAGAAATCCAGACGTCAGGAACGACGACAATCTTCGCAGGACACCTGAAATGTAGACTAAAAATGGATAAACTGACTTTAAAAGGGGTGTCATATGTGATGTGCACAGGCTCATTTAAGCTAGAGAAGGAAGTGGCTGAGACCCAGCATGGAACTGTCCTAGTGCAGGTTAAATATGAAGGAACAGATGCACCATGCAAGATTCCAATTTCAACCCAAGATGAGAAAGGAGTGACCCAGAATGGGAGATTGATAACAGCCAATCCCATAGTTACTGACAAAGAAAAACCAGTCAACATTGAAACAGAACCACCCTTTGGTGAGAGCTACATCGTGATAGGGGCGGGTGAAAAAGCTTTGAAACTAAGCTGGTTCAAGAAAGGAAGCAGCATAGGGAAAATGTTCGAAGCCACCGCCCGAGGAGCACGAAGGATGGCTATCCTGGGAGACACAGCATGGGACTTCGGTTCCATAGGAGGGGTGTTCACATCTGTGGGAAAATTGGTACACCAGGTTTTTGGAACCGCATATGGGGTCCTGTTCAGCGGTGTTTCTTGGACCATGAAAATAGGAATAGGGATTCTGCTGACATGGCTAGGATTGAATTCAAGGAGCACGTCACTCTCGAT
		</sequence>
		<sequence>
			<taxon idref="50449_2013.94_1.307668_103.80182"/>
			ATGCGATGCGTGGGAATAGGCAACAGAGACTTCGTTGAAGGACTGTCAGGAGCAACATGGGTGGATGTGGTACTGGAGCATGGAAGCTGTGTCACCACCATGGCAAAGAATAAACCAACATTGGACATTGAACTCTTGAAGACGGAGGTCACGAACCCTGCCGTCTTGCGCAAACTGTGCATTGAAGCTAAAATATCAAACACCACCACCGATTCAAGATGTCCAACACAAGGAGAAGCTACACTGGTGGAAGAACAAGACGCGAACTTTGTGTGTCGACGAACATTCGTGGACAGAGGCTGGGGTAATGGTTGTGGACTATTCGGGAAGGGAAGCTTACTAACGTGTGCTAAGTTTAAGTGTGTGACAAAACTTGAAGGAAAGATAGTTCAATATGAAAACTTAAAATATTCGGTGATAGTCACTGTCCACACTGGGGACCAGCACCAGGTAGGAAATGAGACTACAGAACATGGAACAATTGCAACCATAACACCTCAAGCTCCCACGTCGGAAATACAGCTGACTGACTACGGAGCCCTTACATTGGACTGCTCACCTAGAACAGGGCTGGACTTTAATGAGATGGTGCTGTTGACAATGAAAGAAAAATCATGGCTTGTCCACAAACAATGGTTTCTAGACTTACCATTGCCTTGGACCTCGGGGGCTTCAACATCTCAAGAGACTTGGAACAGACAAGATCTGCTGGTCACATTTAAGACAGCTCATGCAAAGAAGCAGGAAGTAGTCGTACTGGGGTCACAAGAAGGAGCAATGCACACTGCGTTGACTGGGGCGACAGAAATCCAGACGTCAGGAACGACGACAATCTTCGCAGGACACCTGAAATGTAGACTAAAAATGGATAAACTGACTTTAAAAGGGGTGTCATATGTGATGTGCACAGGCTCATTTAAGCTAGAGAAGGAAGTGGCTGAGACCCAGCATGGAACTGTCCTAGTGCAGGTTAAATATGAAGGAACAGATGCACCATGCAAGATTCCAATTTCAACCCAAGATGAGAAAGGAGTGACCCAGAATGGGAGATTGATAACAGCCAATCCCATAGTTACTGACAAAGAAAAACCAGTCAACATTGAAACAGAACCACCCTTTGGTGAGAGCTACATCGTGATAGGGGCGGGTGAAAAAGCTTTGAAACTAAGCTGGTTCAAGAAAGGAAGCAGCATAGGGAAAATGTTCGAAGCCACCGCCCGAGGAGCACGAAGGATGGCTATCCTGGGAGACACAGCATGGGACTTCGGTTCCATAGGAGGGGTGTTCACATCTGTGGGAAAATTGGTACACCAGGTTTTTGGAACCGCATATGGGGTCCTGTTCAGCGGTGTTTCTTGGACCATGAAAATAGGAATAGGGATTCTGCTGACATGGCTAGGATTGAATTCAAGGAGCACGTCACTCTCGAT
		</sequence>
		<sequence>
			<taxon idref="52585_2013.98_1.307668_103.80182"/>
			ATGCGATGCGTGGGAATAGGCAACAGAGACTTCGTTGAAGGACTGTCAGGAGCAACATGGGTGGATGTGGTACTGGAGCATGGAAGCTGTGTCACCACCATGGCAAAGAATAAACCAACACTGGACATTGAACTCTTGAAGACGGAGGTCACGAACCCTGCCGTCTTGCGCAAACTGTGCATTGAAGCTAAAATATCAAACACCACCACCGATTCAAGATGTCCAACACAAGGAGAAGCTACACTGGTGGAAGAACAAGACGCGAACTTTGTGTGTCGACGAACATTCGTGGACAGAGGCTGGGGTAATGGTTGTGGACTATTCGGGAAGGGAAGCTTACTAACGTGTGCTAAGTTTAAGTGTGTGACAAAACTTGAAGGAAAGATAGTTCAATATGAAAACTTAAAATATTCGGTGATAGTCACTGTCCACACTGGGGATCAGCACCAGGTAGGAAATGAGACTACAGAACATGGAACAATTGCAACCATAACACCTCAAGCTCCCACGTCGGAAATACAGCTGACTGACTACGGAGCCCTTACATTGGACTGCTCACCTAGAACAGGGCTGGACTTTAATGAGATGGTGCTGTTGACAATGAAAGAAAAATCATGGCTTGTCCACAAACAATGGTTTCTAGACTTACCATTGCCTTGGACCTCGGGGGCTTCAACATCTCAAGAGACTTGGAACAGACAAGATCTGCTGGTCACATTTAAGACAGCTCATGCAAAGAAGCAGGAAGTAGTCGTACTGGGGTCACAAGAAGGAGCAATGCACACTGCGTTGACTGGGGCGACAGAAATCCAGACGTCAGGAACGACGACAATCTTCGCAGGACACCTGAAATGTAGACTAAAAATGGATAAACTGACTTTAAAAGGGGTGTCATATGTGATGTGCACAGGCTCATTTAAGCTAGAGAAGGAAGTGGCTGAGACCCAGCATGGAACTGTCCTAGTGCAGGTTAAATATGAAGGAACAGATGCACCATGCAAGATTCCAATTTCAACCCAAGATGAGAAAGGAGTGACCCAGAATGGGAGATTGATAACAGCCAATCCCATAGTTACTGACAAAGAAAAACCAGTCAACATTGAAACAGAACCACCCTTTGGTGAGAGCTACATCGTGATAGGGGCGGGTGAAAAAGCTTTGAAACTAAGCTGGTTCAAGAAAGGAAGCAGCATAGGGAAAATGTTCGAAGCCACCGCCCGAGGAGCGCGAAGGATGGCTATCCTGGGAGACACAGCATGGGACTTCGGTTCCATAGGAGGGGTGTTCACATCTGTGGGAAAATTGGTACACCAGGTTTTTGGAACCGCATATGGGGTCCTGTTCAGCGGTGTTTCTTGGACCATGAAAATAGGAATAGGGATTCTGCTGACATGGCTAGGATTGAATTCAAGGAGCACGTCACTCTCGAT
		</sequence>
		<sequence>
			<taxon idref="01982_2014.02_1.307668_103.80182"/>
			ATGCGATGCGTGGGAATAGGCAACAGAGACTTCGTTGAAGGACTGTCAGGAGCAACATGGGTGGATGTGGTACTGGAGCATGGAAGCTGTGTCACCACCATGGCAAAGAATAAACCAACATTGGACATTGAACTCTTGAAGACGGAGGTCACGAACCCTGCCGTCTTGCGCAAACTGTGCATTGAAGCTAAAATATCAAACACCACCACCGATTCAAGATGTCCAACACAAGGAGAAGCTACACTGGTGGAAGAACAAGACGCGAACTTTGTGTGTCGACGAACATTCGTGGACAGAGGCTGGGGTAATGGTTGTGGACTATTCGGGAAGGGAAGCTTACTAACGTGTGCTAAGTTTAAGTGTGTGACAAAACTTGAAGGAAAGATAGTTCAATATGAAAACTTAAAATATTCGGTGATAGTCACTGTCCACACTGGGGACCAGCACCAGGTAGGAAATGAGACTACAGAACATGGAACAATTGCAACCATAACACCTCAAGCTCCCACGTCGGAAATACAGCTGACTGACTACGGAGCCCTTACATTGGACTGCTCACCTAGAACAGGGCTGGACTTTAATGAGATGGTGCTGTTGACAATGAAAGAAAAATCATGGCTTGTCCACAAACAATGGTTTCTAGACTTACCATTGCCTTGGACCTCGGGGGCTTCAACATCTCAAGAGACTTGGAACAGACAAGATCTGCTGGTCACATTTAAGACAGCTCATGCAAAGAAGCAGGAAGTAGTCGTACTGGGGTCACAAGAAGGAGCAATGCACACTGCGTTGACTGGGGCGACAGAAATCCAGACGTCAGGAACGACGACAATCTTCGCAGGACACCTGAAATGTAGACTAAAAATGGATAAACTGACTTTAAAAGGGGTGTCATATGTGATGTGCACAGGCTCATTTAAGCTAGAGAAGGAAGTGGCTGAGACCCAGCATGGAACTGTCCTAGTGCAGGTTAAATATGAAGGAACAGATGCACCATGCAAGATTCCAATTTCAACCCAAGATGAGAAAGGAGTGACCCAGAATGGGAGATTGATAACAGCCAATCCCATAGTTACTGACAAAGAAAAACCAGTCAACATTGAAACAGAACCACCCTTTGGTGAGAGCTACATCGTGATAGGGGCGGGTGAAAAAGCTTTGAAACTAAGCTGGTTCAAGAAAGGAAGCAGCATAGGGAAAATGTTCGAAGCCACCGCCCGAGGAGCACGAAGGATGGCTATCCTGGGAGACACAGCATGGGACTTCGGTTCCATAGGAGGGGTGTTCACATCTGTGGGAAAATTGGTACACCAGGTTTTTGGAACCGCATATGGGGTCCTGTTCAGCGGTGTTTCTTGGACCATGAAAATAGGAATAGGGATTCTGCTGACATGGCTAGGATTGAATTCAAGGAGCACGTCACTCTCGAT
		</sequence>
		<sequence>
			<taxon idref="02569_2014.04_1.307668_103.80182"/>
			ATGCGATGCGTGGGAATAGGCAGCAGGGACTTCGTGGAAGGACTGTCAGGAGCAACTTGGGTAGACGTGGTGCTGGAACATGGAAGTTGCGTCACTACCATGGCAAAAGACAAACCAACATTGGACATTGAACTCTTGAAGACGGAAGTCACAAACCCTGCCGTCCTGCGCAAACTGTGCATTGAAGCCAAAATATCAAACACCACCACCGACTCAAGATGTCCAACACAAGGAGAAGCCACACTGGTGGAAGAACAAGACGCGAACTTTGTGTGTCGACGAACGTTTGTGGACAGAGGCTGGGGCAATGGCTGTGGGCTTTTCGGAAAAGGAAGCCTTATAACGTGTGCTAAGTTCAAGTGTGTGACAAAACTGGAAGGAAAAATAGTTCAATATGAAAACTTGAAATATTCAGTAATAGTCACCGTTCACACTGGAGACCAGCACCAGGTGGGAAATGAAAGCACAGAACATGGGACAACTGCAACTATAACACCTCAAGCTCCTACGACAGAAATACAGCTGACCGACTACGGAGCTCTTACATTGGATTGTTCACCTAGAACAGGACTAGACTTCAATGAAATGGTGTTGTTGACAATGAAAGAAAAATCATGGCTAGTCCACAAACAATGGTTTCTAGACCTACCACTGCCTTGGACCTCGGGAGCTTCAACATCACAAGAAACTTGGAACAGACAAGATTTGCTGGTGACATTTAAGACAGCTCATGCGAAGAAGCAGGAAGTAGTCGTACTAGGATCACAAGAAGGAGCAATGCACACTGCGTTGACCGGAGCGACGGAAATCCAAACGTCTGGAACGACAACAATTTTTGCAGGACACTTGAAATGTAGACTAAAGATGGATAAACTGACTCTAAAAGGGATGTCATATGTGATGTGCACAGGCTCATTCAAGCTAGAGAAAGAAGTGGCTGAGACCCAGCATGGAACCGTTCTAGTGCAGATTAAATACGAAGGAACAGATGCACCATGCAAGATCCCTTTTTCGACCCAAGATGAAAAAGGAGTAACCCAGAATGGGAGATTGATAACAGCCAACCCCATAGTCACTGACAAAGAAAAACCAGTCAACATTGAGGCAGAACCGCCTTTTGGTGAGAGTTACATTGTGATAGGAGCAGGTGAAAAAGCTTTGAAACTAAGCTGGTTCAAGAAAGGAAGCAGCATAGGGAAAATGTTTGAGGCAACTGCCAGAGGAGCACGAAGGATGGCCATACTGGGAGACACCGCATGGGACTTTGGTTCTATAGGAGGAGTGTTCACGTCTGTTGGAAAATTAGTACACCAGATTTTTGGAACTGCATATGGAGTTTTGTTCAGCGGTGTTTCCTGGACCATGAAAATAGGAATAGGGGTTCTGCTGACATGGTTAGGATTAAACTCAAGGAGCACGTCCCTTTCGAT
		</sequence>
		<sequence>
			<taxon idref="04810_2014.07_1.307668_103.80182"/>
			ATGCGATGCGCAGGAATAGGCAACAGAGACTTCGTTGAAGGACTGTCAGGAGCAACATGGGTGGATGTGGTACTGGAGCATGGAAGCTGTGTCACCACCATGGCAAAGAATAAACCAACATTGGACATTGAACTCTTGAAGACGGAGGTCACGAACCCTGCCGTCTTGCGCAAACTGTGCATTGAAGCTAAAATATCAAACACCACCACCGATTCAAGATGTCCAACACAAGGAGAAGCTACACTGGTGGAAGAACAAGACGCGAACTTTGTGTGTCGACGAACATTCGTGGACAGAGGCTGGGGTAATGGTTGTGGACTATTCGGGAAGGGAAGCTTACTAACGTGTGCTAAGTTTAAGTGTGTGACAAAACTTGAAGGAAAGATAGTTCAATATGAAAACTTAAAATATTCGGTGATAGTCACTGTCCACACTGGGGACCAGCACCAGGTAGGAAATGAGACTACAGAACATGGAACAATTGCAACCATAACACCTCAAGCTCCCACGTCGGAAATACAGCTGACTGACTACGGAGCCCTTACATTGGACTGCTCACCTAGAACAGGGCTGGACTTTAATGAGATGGTGCTGTTGACAATGAAAGAAAAATCATGGCTTGTCCACAAACAATGGTTTCTAGACTTACCATTGCCTTGGACCTCGGGGGCTTCAACATCTCAAGAGACTTGGAACAGACAAGATCTGCTGGTCACATTTAAGACAGCTCATGCAAAGAAGCAGGAAGTAGTCGTACTGGGGTCACAAGAAGGAGCAATGCACACTGCGTTGACTGGGGCGACAGAAATCCAGACGTCAGGAACGACGACAATCTTCGCAGGACACCTGAAATGTAGACTAAAAATGGATAAACTGACTTTAAAAGGGGTGTCATATGTGATGTGCACAGGCTCATTTAAGCTAGAGAAGGAAGTGGCTGAGACCCAGCATGGAACTGTCCTAGTGCAGGTTAAATATGAAGGAACAGATGCACCATGCAAGATTCCAATTTCAACCCAAGATGAGAAAGGAGTGACCCAGAATGGGAGATTGATAACAGCCAATCCCATAGTTACTGACAAAGAAAAACCAGTCAACATTGAAACAGAACCACCCTTTGGTGAGAGCTACATCGTGATAGGGGCGGGTGAAAAAGCTTTGAAACTAAGCTGGTTCAAGAAAGGAAGCAGCATAGGGAAAATGTTCGAAGCCACCGCCCGAGGAGCACGAAGGATGGCTATCCTGGGAGACACAGCATGGGACTTCGGTTCCATAGGAGGGGTGTTCACATCTGTGGGAAAATTGGTACACCAGGTTTTTGGAACCGCATATGGGGTCCTGTTCAGCGGTGTTTCTTGGACCATGAAAATAGGAATAGGGATTCTGCTGACATGGCTAGGATTGAATTCAAGGAGCACGTCACTCTCGAT
		</sequence>
		<sequence>
			<taxon idref="06311_2014.11_1.307668_103.80182"/>
			ATGCGATGCGTGGGAATAGGCAACAGAGACTTCGTTGAAGGACTGTCAGGAGCAACATGGGTGGATGTGGTATTGGAGCATGGAAGCTGTGTCACCACCATGGCAAAGAATAAACCAACATTGGACATTGAACTCTTGAAGACGGAGGTCACGAACCCTGCCGTCTTGCGCAAACTGTGCATTGAAGCTAAAATATCAAACACCACCACCGATTCAAGATGTCCAACACAAGGAGAAGCTACACTGGTGGAAGAACAAGACGCGAACTTTGTGTGTCGACGAACATTCGTGGACAGAGGCTGGGGTAATGGTTGTGGACTATTCGGGAAGGGAAGCTTACTAACGTGTGCTAAGTTTAAGTGTGTGACAAAACTTGAAGGAAAGATAGTTCAATATGAAAACTTAAAATATTCGGTGATAGTCACTGTCCACACTGGGGACCAGCACCAGGTAGGAAATGAGACTACAGAACATGGAACAATTGCAACCATAACACCTCAAGCTCCCACGTCGGAAATACAGCTGACTGACTACGGAGCCCTTACATTGGACTGCTCACCTAGAACAGGGCTGGACTTTAATGAGATGGTGCTGTTGACAATGAAAGAAAAATCATGGCTTGTCCACAAACAATGGTTTCTAGACTTACCATTGCCTTGGACCTCGGGGGCTTCAACATCTCAAGAGACTTGGAACAGACAAGATCTGCTGGTCACATTTAAGACAGCTCATGCAAAGAAGCAGGAAGTAGTCGTACTGGGGTCACAAGAAGGAGCAATGCACACTGCGTTGACTGGGGCGACAGAAATCCAGACGTCAGGAACGACGACAATCTTCGCAGGACACCTGAAATGTAGACTAAAAATGGATAAACTGACTTTAAAAGGGGTGTCATATGTGATGTGCACAGGCTCATTTAAGCTAGAGAAGGAAGTGGCTGAGACCCAGCATGGAACTGTCCTAGTGCAGGTTAAATATGAAGGAACAGATGCACCATGCAAGATTCCAATTTCAACCCAAGATGAGAAAGGAGTGACCCAGAATGGGAGATTGATAACAGCCAATCCCATAGTTACTGACAAAGAAAAACCAGTCAACATTGAAACAGAACCACCCTTTGGTGAGAGCTACATCGTGATAGGGGCGGGTGAAAAAGCTTTGAAACTAAGCTGGTTCAAGAAAGGAAGCAGCATAGGGAAAATGTTCGAAGCCACCGCCCGAGGAGCACGAAGGATGGCTATCCTGGGAGACACAGCATGGGACTTCGGTTCCATAGGAGGGGTGTTCACATCTGTGGGAAAATTGGTACACCAGGTTTTTGGAACCGCATATGGGGTCCTGTTCAGCGGTGTTTCTTGGACCATGAAAATAGGAATAGGGATTCTGCTGACATGGCTAGGATTGAATTCAAGGAGCACGTCACTCTCGAT
		</sequence>
		<sequence>
			<taxon idref="KM403580_2014.13_1.307668_103.80182"/>
			ATGCGATGCGTGGGAATAGGCAACAGAGACTTCGTTGAAGGACTGTCAGGAGCAACATGGGTGGATGTGGTACTGGAGCATGGAAGCTGTGTCACCACCATGGCAAAGAATAAACCAACATTGGACATTGAACTCTTGAAGACGGAGGTCACGAACCCTGCCGTCTTGCGCAAACTGTGCATTGAAGCTAAAATATCAAACACCACCACCGATTCAAGATGTCCAACACAAGGAGAAGCTACACTGGTGGAAGAACAAGACGCGAACTTTGTGTGTCGACGAACATTCGTGGACAGAGGCTGGGGTAATGGTTGTGGACTATTCGGGAAGGGAAGCTTACTAACGTGTGCTAAGTTTAAGTGTGTGACAAAACTTGAAGGAAAGATAGTTCAATATGAAAACTTAAAATATTCGGTGATAGTCACTGTCCACACTGGGGACCAGCACCAGGTAGGAAATGAGACTACAGAACATGGAACAATTGCAACCATAACACCTCAAGCTCCCACGTCGGAAATACAGCTGACTGACTACGGAGCCCTTACATTGGACTGCTCACCTAGAACAGGGCTGGACTTTAATGAGATGGTGCTGTTGACAATGAAAGAAAAATCATGGCTTGTCCACAAACAATGGTTTCTAGACTTACCATTGCCTTGGACCTCGGGGGCTTCAACATCTCAAGAGACTTGGAACAGACAAGATCTGCTGGTCACATTTAAGACAGCTCATGCAAAGAAGCAGGAAGTAGTCGTACTGGGGTCACAAGAAGGAGCAATGCACACTGCGTTGACTGGGGCGACAGAAATCCAGACGTCAGGAACGACGACAATCTTCGCAGGACACCTGAAATGTAGACTAAAAATGGATAAACTGACTTTAAAAGGGGTGTCATATGTGATGTGCACAGGCTCATTTAAGCTAGAGAAGGAAGTGGCTGAGACCCAGCATGGAACTGTCCTAGTGCAGGTTAAATATGAAGGAACAGATGCACCATGCAAGATTCCAATTTCAACCCAAGATGAGAAAGGAGTGACCCAGAATGGGAGATTGATAACAGCCAATCCCATAGTTACTGACAAAGAAAAACCAGTCAACATTGAAACAGAACCACCCTTTGGTGAGAGCTACATCGTGATAGGGGCGGGTGAAAAAGCTTTGAAACTAAGCTGGTTCAAGAAAGGAAGCAGCATAGGGAAAATGTTCGAAGCCACCGCCCGAGGAGCACGAAGGATGGCTATCCTGGGAGACACAGCATGGGACTTCGGTTCCATAGGAGGGGTGTTCACATCTGTGGGAAAATTGGTACACCAGGTTTTTGGAACCGCATATGGGGTCCTGTTCAGCGGTGTTTCTTGGACCATGAAAATAGGAATAGGGATTCTGCTGACATGGCTAGGATTGAATTCAAGGAGCACGTCACTCTCGAT
		</sequence>
		<sequence>
			<taxon idref="KJ806964_2014.13_1.307668_103.80182"/>
			ATGCGATGCGTGGGAATAGGCAACAGAGACTTCGTTGAAGGACTGTCAGGAGCAACATGGGTGGATGTGGTACTGGAGCATGGAAGCTGTGTCACCACCATGGCAAAGAATAAACCAACATTGGACATTGAACTCTTGAAGACGGAGGTCACGAACCCTGCCGTCTTGCGCAAACTGTGCATTGAAGCTAAAATATCAAACACCACCACCGATTCAAGATGTCCAACACAAGGAGAAGCTACACTGGTGGAAGAACAAGACGCGAACTTTGTGTGTCGACGAACATTCGTGGACAGAGGCTGGGGTAATGGTTGTGGACTATTCGGGAAGGGAAGCTTACTAACGTGTGCTAAGTTTAAGTGTGTGACAAAACTTGAAGGAAAGATAGTTCAATATGAAAACTTAAAATATTCGGTGATAGTCACTGTCCACACTGGGGACCAGCACCAGGTAGGAAATGAGACTACAGAACATGGAACAATTGCAACCATAACACCTCAAGCTCCCACGTCGGAAATACAGCTGACTGACTACGGAGCCCTTACACTGGACTGCTCACCTAGAACAGGGCTGGACTTTAATGAGATGGTGCTGTTGACAATGAAAGAAAAATCATGGCTTGTCCACAAACAATGGTTTCTAGACTTACCATTGCCTTGGACCTCGGGGGCTTCAACATCTCAAGAGACTTGGAACAGACAAGATCTGCTGGTCACATTTAAGACAGCTCATGCAAAGAAGCAGGAAGTAGTCGTACTGGGGTCACAAGAAGGAGCAATGCACACTGCGTTGACTGGGGCGACAGAAATCCAGACGTCAGGAACGACGACAATCTTCGCAGGACACCTGAAATGTAGACTAAAAATGGATAAACTGACTTTAAAAGGGGTGTCATATGTGATGTGCACAGGCTCATTTAAGCTAGAGAAGGAAGTGGCTGAGACCCAGCATGGAACTGTCCTAGTGCAGGTTAAATATGAAGGAACAGATGCACCATGCAAGATTCCAATTTCAACCCAAGATGAGAAAGGAGTGACCCAGAATGGGAGATTGATAACAGCCAATCCCATAGTTACTGACAAAGAAAAACCAGTCAACATTGAAACAGAACCACCCTTTGGTGAGAGCTACATCGTGATAGGGGCGGGTGAAAAAGCTTTGAAACTAAGCTGGTTCAAGAAAGGAAGCAGCATAGGGAAAATGTTCGAAGCCACCGCCCGAGGAGCACGAAGGATGGCTATCCTGGGAGACACAGCATGGGACTTCGGTTCCATAGGAGGGGTGTTCACATCTGTGGGAAAATTGGTACACCAGGTTTTTGGAACCGCATATGGGGTCCTGTTCAGCGGTGTTTCTTGGACCATGAAAATAGGAATAGGGATTCTGCTGACATGGCTAGGATTGAATTCAAGGAGCACGTCACTCTCGAT
		</sequence>
		<sequence>
			<taxon idref="11729_2014.2_1.307668_103.80182"/>
			ATGCGATGCGTGGGAATAGGCAACAGAGACTTCGTTGAAGGACTGTCAGGAGCAACATGGGTGGATGTGGTATTGGAGCATGGAAGCTGTGTCACCACCATGGCAAAGAATAAACCAACATTGGACATTGAACTCTTGAAGACGGAGGTCACGAACCCTGCCGTCTTGCGCAAACTGTGCATTGAAGCTAAAATATCAAACACCACCACCGATTCAAGATGTCCAACACAAGGAGAAGCTACACTGGTGGAAGAACAAGACGCGAACTTTGTGTGTCGACGAACATTCGTGGACAGAGGCTGGGGTAATGGTTGTGGACTATTCGGGAAGGGAAGCTTACTAACGTGTGCTAAGTTTAAGTGTGTGACAAAACTTGAAGGAAAGATAGTTCAATATGAAAACTTAAAATATTCGGTGATAGTCACTGTCCACACTGGGGACCAGCACCAGGTAGGAAATGAGACTACAGAACATGGAACAATTGCAACCATAACACCTCAAGCTCCCACGTCGGAAATACAGCTGACTGACTACGGAGCCCTTACATTGGACTGCTCACCTAGAACAGGGCTGGACTTTAATGAGATGGTGCTGTTGACAATGAAAGAAAAATCATGGCTTGTCCACAAACAATGGTTTCTAGACTTACCATTGCCTTGGACCTCGGGGGCTTCAACATCTCAAGAGACTTGGAACAGACAAGATCTGCTGGTCACATTTAAGACAGCTCATGCAAAGAAGCAGGAAGTAGTCGTACTGGGGTCACAAGAAGGAGCAATGCACACTGCGTTGACTGGGGCGACAGAAATCCAGACGTCAGGAACGACGACAATCTTCGCAGGACACCTGAAATGTAGACTAAAAATGGATAAACTGACTTTAAAAGGGGTGTCATATGTGATGTGCACAGGCTCATTTAAGCTAGAGAAGGAAGTGGCTGAGACCCAGCATGGAACTGTCCTAGTGCAGGTTAAATATGAAGGAACAGATGCACCATGCAAGATTCCAATTTCAACCCAAGATGAGAAAGGAGTGACCCAGAATGGGAGATTGATAACAGCCAATCCCATAGTTACTGACAAAGAAAAACCAGTCAACATTGAAACAGAACCACCCTTTGGTGAGAGCTACATCGTGATAGGGGCGGGTGAAAAAGCTTTGAAACTAAGCTGGTTCAAGAAAGGAAGCAGCATAGGGAAAATGTTCGAAGCCACCGCCCGAGGAGCACGAAGGATGGCTATCCTGGGAGACACAGCATGGGACTTCGGTTCCATAGGAGGGGTGTTCACATCTGTGGGAAAATTGGTACACCAGGTTTTTGGAACCGCATATGGGGTCCTGTTCAGCGGTGTTTCTTGGACCATGAAAATAGGAATAGGGATTCTGCTGACATGGCTAGGATTGAATTCAAGGAGCACGTCACTCTCGAT
		</sequence>
		<sequence>
			<taxon idref="15305_2014.28_1.307668_103.80182"/>
			ATGCGATGCGTGGGAATAGGCAACAGAGACTTCGTTGAAGGACTGTCAGGAGCAACATGGGTGGATGTGGTATTGGAGCATGGAAGCTGTGTCACCACCATGGCAAAGAATAAACCAACATTGGACATTGAACTCTTGAAGACGGAGGTCACGAACCCTGCCGTCTTGCGCAAACTGTGCATTGAAGCTAAAATATCAAACACCACCACCGATTCAAGATGTCCAACACAAGGAGAAGCTACACTGGTGGAAGAACAAGACGCGAACTTTGTGTGTCGACGAACATTCGTGGACAGAGGCTGGGGTAATGGTTGTGGACTATTCGGGAAGGGAAGCTTACTAACGTGTGCTAAGTTTAAGTGTGTGACAAAACTTGAAGGAAAGATAGTTCAATATGAAAACTTAAAATATTCGGTGATAGTCACTGTCCACACTGGGGACCAGCACCAGGTAGGAAATGAGACTACAGAACATGGAACAATTGCAACCATAACACCTCAAGCTCCCACGTCGGAAATACAGCTGACTGACTACGGAGCCCTTACATTGGACTGCTCACCTAGAACAGGGCTGGACTTTAATGAGATGGTGCTGTTGACAATGAAAGAAAAATCATGGCTTGTCCACAAACAATGGTTTCTAGACTTACCATTGCCTTGGACCTCGGGGGCTTCAACATCTCAAGAGACTTGGAACAGACAAGATCTGCTGGTCACATTTAAGACAGCTCATGCAAAGAAGCAGGAAGTAGTCGTACTGGGGTCACAAGAAGGAGCAATGCACACTGCGTTGACTGGGGCGACAGAAATCCAGACGTCAGGAACGACGACAATCTTCGCAGGACACCTGAAATGTAGACTAAAAATGGATAAACTGACTTTAAAAGGGGTGTCATATGTGATGTGCACAGGCTCATTTAAGCTAGAGAAGGAAGTGGCTGAGACCCAGCATGGAACTGTCCTAGTGCAGGTTAAATATGAAGGAACAGATGCACCATGCAAGATTCCAATTTCAACCCAAGATGAGAAAGGAGTGACCCAGAATGGGAGATTGATAACAGCCAATCCCATAGTTACTGACAAAGAAAAACCAGTCAACATTGAAACAGAACCACCCTTTGGTGAGAGCTACATCGTGATAGGGGCGGGTGAAAAAGCTTTGAAACTAAGCTGGTTCAAGAAAGGAAGCAGCATAGGGAAAATGTTCGAAGCCACCGCCCGAGGAGCACGAAGGATGGCTATCCTGGGAGACACAGCATGGGACTTCGGTTCCATAGGAGGGGTGTTCACATCTGTGGGAAAATTGGTACACCAGGTTTTTGGAACCGCATATGGGGTCCTGTTCAGCGGTGTTTCTTGGACCATGAAAATAGGAATAGGGATTCTGCTGACATGGCTAGGATTGAATTCAAGGAGCACGTCACTCTCGAT
		</sequence>
		<sequence>
			<taxon idref="15699_2014.28_1.307668_103.80182"/>
			ATGCGATGCGTGGGAATAGGCAACAGAGACTTCGTTGAAGGACTGTCAGGAGCAACATGGGTGGATGTGGTATTGGAGCATGGAAGCTGTGTCACCACCATGGCAAAGAATAAACCAACATTGGACATTGAACTCTTGAAGACGGAGGTCACGAACCCTGCCGTCTTGCGCAAACTGTGCATTGAAGCTAAAATATCAAACACCACCACCGATTCAAGATGTCCAACACAAGGAGAAGCTACACTGGTGGAAGAACAAGACGCGAACTTTGTGTGTCGACGAACATTCGTGGACAGAGGCTGGGGTAATGGTTGTGGACTATTCGGGAAGGGAAGCTTACTAACGTGTGCTAAGTTTAAGTGTGTGACAAAACTTGAAGGAAAGATAGTTCAATATGAAAACTTAAAATATTCGGTGATAGTCACTGTCCACACTGGGGACCAGCACCAGGTAGGAAATGAGACTACAGAACATGGAACAATTGCAACCATAACACCTCAAGCTCCCACGTCGGAAATACAGCTGACTGACTACGGAGCCCTTACATTGGACTGCTCACCTAGAACAGGGCTGGACTTTAATGAGATGGTGCTGTTGACAATGAAAGAAAAATCATGGCTTGTCCACAAACAATGGTTTCTAGACTTACCATTGCCTTGGACCTCGGGGGCTTCAACATCTCAAGAGACTTGGAACAGACAAGATCTGCTGGTCACATTTAAGACAGCTCATGCAAAGAAGCAGGAAGTAGTCGTACTGGGGTCACAAGAAGGAGCAATGCACACTGCGTTGACTGGGGCGACAGAAATCCAGACGTCAGGAACGACGACAATCTTCGCAGGACACCTGAAATGTAGACTAAAAATGGATAAACTGACTTTAAAAGGGGTGTCATATGTGATGTGCACAGGCTCATTTAAGCTAGAGAAGGAAGTGGCTGAGACCCAGCATGGAACTGTCCTAGTGCAGGTTAAATATGAAGGAACAGATGCACCATGCAAGATTCCAATTTCAACCCAAGATGAGAAAGGAGTGACCCAGAATGGGAGATTGATAACAGCCAATCCCATAGTTACTGACAAAGAAAAACCAGTCAACATTGAAACAGAACCACCCTTTGGTGAGAGCTACATCGTGATAGGGGCGGGTGAAAAAGCTTTGAAACTAAGCTGGTTCAAGAAAGGAAGCAGCATAGGGAAAATGTTCGAAGCCACCGCCCGAGGAGCACGAAGGATGGCTATCCTGGGAGACACAGCATGGGACTTCGGTTCCATAGGAGGGGTGTTCACATCTGTGGGAAAATTGGTACACCAGGTTTTTGGAACCGCATATGGGGTCCTGTTCAGCGGTGTTTCTTGGACCATGAAAATAGGAATAGGGATTCTGCTGACATGGCTAGGATTGAATTCAAGGAGCACGTCACTCTCGAT
		</sequence>
		<sequence>
			<taxon idref="15749_2014.28_1.307668_103.80182"/>
			ATGCGATGCGTGGGAATAGGCAACAGAGACTTCGTTGAAGGACTGTCAGGAGCAACATGGGTGGATGTGGTATTGGAGCATGGAAGCTGTGTCACCACCATGGCAAAGAATAAACCAACATTGGACATTGAACTCTTGAAGACGGAGGTCACGAACCCTGCCGTCTTGCGCAAACTGTGCATTGAAGCTAAAATATCAAACACCACCACCGATTCAAGATGTCCAACACAAGGAGAAGCTACACTGGTGGAAGAACAAGACGCGAACTTTGTGTGTCGACGAACATTCGTGGACAGAGGCTGGGGTAATGGTTGTGGACTATTCGGGAAGGGAAGCTTACTAACGTGTGCTAAGTTTAAGTGTGTGACAAAACTTGAAGGAAAGATAGTTCAATATGAAAACTTAAAATATTCGGTGATAGTCACTGTCCACACTGGGGACCAGCACCAGGTAGGAAATGAGACTACAGAACATGGAACAATTGCAACCATAACACCTCAAGCTCCCACGTCGGAAATACAGCTGACTGACTACGGAGCCCTTACATTGGACTGCTCACCTAGAACAGGGCTGGACTTTAATGAGATGGTGCTGTTGACAATGAAAGAAAAATCATGGCTTGTCCACAAACAATGGTTTCTAGACTTACCATTGCCTTGGACCTCGGGGGCTTCAACATCTCAAGAGACTTGGAACAGACAAGATCTGCTGGTCACATTTAAGACAGCTCATGCAAAGAAGCAGGAAGTAGTCGTACTGGGGTCACAAGAAGGAGCAATGCACACTGCGTTGACTGGGGCGACAGAAATCCAGACGTCAGGAACGACGACAATCTTCGCAGGACACCTGAAATGTAGACTAAAAATGGATAAACTGACTTTAAAAGGGGTGTCATATGTGATGTGCACAGGCTCATTTAAGCTAGAGAAGGAAGTGGCTGAGACCCAGCATGGAACTGTCCTAGTGCAGGTTAAATATGAAGGAACAGATGCACCATGCAAGATTCCAATTTCAACCCAAGATGAGAAAGGAGTGACCCAGAATGGGAGATTGATAACAGCCAATCCCATAGTTACTGACAAAGAAAAACCAGTCAACATTGAAACAGAACCACCCTTTGGTGAGAGCTACATCGTGATAGGGGCGGGTGAAAAAGCTTTGAAACTAAGCTGGTTCAAGAAAGGAAGCAGCATAGGGAAAATGTTCGAAGCCACCGCCCGAGGAGCACGAAGGATGGCTATCCTGGGAGACACAGCATGGGACTTCGGTTCCATAGGAGGGGTGTTCACATCTGTGGGAAAATTGGTACACCAGGTTTTTGGAACCGCATATGGGGTCCTGTTCAGCGGTGTTTCTTGGACCATGAAAATAGGAATAGGGATTCTGCTGACATGGCTAGGATTGAATTCAAGGAGCACGTCACTCTCGAT
		</sequence>
		<sequence>
			<taxon idref="18808_2014.33_1.307668_103.80182"/>
			ATGCGATGCGTGGGAATAGGCAACAGAGACTTCGTTGAAGGACTGTCAGGAGCAACATGGGTGGATGTGGTATTGGAGCATGGAAGCTGTGTCACCACCATGGCAAAGAATAAACCAACATTGGACATTGAACTCTTGAAGACGGAGGTCACGAACCCTGCCGTCTTGCGCAAACTGTGCATTGAAGCTAAAATATCAAACACCACCACCGATTCAAGATGTCCAACACAAGGAGAAGCTACACTGGTGGAAGAACAAGACGCGAACTTTGTGTGTCGACGAACATTCGTGGACAGAGGCTGGGGTAATGGTTGTGGACTATTCGGGAAGGGAAGCTTACTAACGTGTGCTAAGTTTAAGTGTGTGACAAAACTTGAAGGAAAGATAGTTCAATATGAAAACTTAAAATATTCGGTGATAGTCACTGTCCACACTGGGGACCAGCACCAGGTAGGAAATGAGACTACAGAACATGGAACAATTGCAACCATAACACCTCAAGCTCCCACGTCGGAAATACAGCTGACTGACTACGGAGCCCTTACATTGGACTGCTCACCTAGAACAGGGCTGGACTTTAATGAGATGGTGCTGTTGACAATGAAAGAAAAATCATGGCTTGTCCACAAACAATGGTTTCTAGACTTACCATTGCCTTGGACCTCGGGGGCTTCAACATCTCAAGAGACTTGGAACAGACAAGATCTGCTGGTCACATTTAAGACAGCTCATGCAAAGAAGCAGGAAGTAGTCGTACTGGGGTCACAAGAAGGAGCAATGCACACTGCGTTGACTGGGGCGACAGAAATCCAGACGTCAGGAACGACGACAATCTTCGCAGGACACCTGAAATGTAGACTAAAAATGGATAAACTGACTTTAAAAGGGGTGTCATATGTGATGTGCACAGGCTCATTTAAGCTAGAGAAGGAAGTGGCTGAGACCCAGCATGGAACTGTCCTAGTGCAGGTTAAATATGAAGGAACAGATGCACCATGCAAGATTCCAATTTCAACCCAAGATGAGAAAGGAGTGACCCAGAATGGGAGATTGATAACAGCCAATCCCATAGTTACTGACAAAGAAAAACCAGTCAACATTGAAACAGAACCACCCTTTGGTGAGAGCTACATCGTGATAGGGGCGGGTGAAAAAGCTTTGAAACTAAGCTGGTTCAAGAAAGGAAGCAGCATAGGGAAAATGTTCGAAGCCACCGCCCGAGGAGCACGAAGGATGGCTATCCTGGGAGACACAGCATGGGACTTCGGTTCCATAGGAGGGGTGTTCACATCTGTGGGAAAATTGGTACACCAGGTTTTTGGAACCGCATATGGGGTCCTGTTCAGCGGTGTTTCTTGGACCATGAAAATAGGAATAGGGATTCTGCTGACATGGCTAGGATTGAATTCAAGGAGCACGTCACTCTCGAT
		</sequence>
		<sequence>
			<taxon idref="19764_2014.35_1.307668_103.80182"/>
			ATGCGATGCGTGGGAATAGGCAACAGAGACTTCGTTGAAGGACTGTCAGGAGCAACATGGGTGGATGTGGTACTGGAGCATGGAAGCTGTGTCACCACCATGGCAAAGAATAAACCAACATTGGACATTGAACTCTTGAAGACGGAGGTCACGAACCCTGCCGTCTTGCGCAAACTGTGCATTGAAGCTAAAATATCAAACACCACCACCGATTCAAGATGTCCAACACAAGGAGAAGCTACACTGGTGGAAGAACAAGACGCGAACTTTGTGTGTCGACGAACATTCGTGGACAGAGGCTGGGGTAATGGTTGTGGACTATTCGGGAAGGGAAGCTTACTAACGTGTGCTAAGTTTAAGTGTGTGACAAAACTTGAAGGAAAGATAGTTCAATATGAAAACTTAAAATATTCGGTGATAGTCACTGTCCACACTGGGGACCAGCACCAGGTAGGAAATGAGACTACAGAACATGGAACAATTGCAACCATAACACCTCAAGCTCCCACGTCGGAAATACAGCTGACTGACTACGGAGCCCTTACATTGGACTGCTCACCTAGAACAGGGCTGGACTTTAATGAGATGGTGCTGTTGACAATGAAAGAAAAATCATGGCTTGTCCACAAACAATGGTTTCTAGACTTACCATTGCCTTGGACCTCGGGGGCTTCAACATCTCAAGAGACTTGGAGCAGACAAGATCTGCTGGTCACATTTAAGACAGCTCATGCAAAGAAGCAGGAAGTAGTCGTACTGGGGTCACAAGAAGGAGCAATGCACACTGCGTTGACTGGGGCGACAGAAATCCAGACGTCAGGAACGACGACAATCTTCGCAGGACACCTGAAATGTAGACTAAAAATGGATAAACTGACTTTAAAAGGGGTGTCATATGTGATGTGCACAGGCTCATTTAAGCTAGAGAAGGAAGTGGCTGAGACCCAGCATGGAACTGTCCTAGTGCAGGTTAAATATGAAGGAACAGATGCACCATGCAAGATTCCAATTTCAACCCAAGATGAGAAAGGAGTGACCCAGAATGGGAGATTGATAACAGCCAATCCCATAGTTACTGACAAAGAGAAACCAGTCAACATTGAAACAGAACCACCCTTTGGTGAGAGCTACATCGTGATAGGGGCGGGTGAAAAAGCTTTGAAACTAAGCTGGTTCAAGAAAGGAAGCAGCATAGGGAAAATGTTCGAAGCCACCGCCCGAGGAGCACGAAGGATGGCTATCCTGGGAGACACAGCATGGGACTTCGGTTCCATAGGAGGGGTGTTCACATCTGTGGGAAAATTGGTACACCAGGTTTTTGGAACCGCATATGGGGTCCTGTTCAGCGGTGTTTCTTGGACCATGAAAATAGGAATAGGGATTCTGCTGACATGGCTAGGATTGAATTCAAGGAGCACGTCACTCTCGAT
		</sequence>
		<sequence>
			<taxon idref="21653_2014.39_1.307668_103.80182"/>
			ATGCGATGCGTGGGAATAGGCAGCAGGGACTTCGTGGAAGGACTGTCAGGAGCAACTTGGGTAGACGTGGTGCTGGAACATGGAAGTTGCGTCACTACCATGGCAAAAGACAAACCAACATTGGACATTGAACTCTTGAAGACGGAAGTCACAAACCCTGCCGTCCTGCGCAAACTGTGCATTGAAGCCAAAATATCAAACACCACCACCGACTCAAGATGTCCAACACAAGGAGAAGCCACACTGGTGGAAGAACAAGACGCGAACTTTGTGTGTCGACGAACGTTTGTGGACAGAGGCTGGGGCAATGGCTGTGGGCTTTTCGGAAAAGGAAGCCTTATAACGTGTGCTAAGTTCAAGTGTGTGACAAAACTGGAAGGAAAAATAGTTCAATATGAAAACTTGAAATATTCAGTAATAGTCACCGTTCACACTGGAGACCAGCACCAGGTGGGAAATGAAAGCACAGAACATGGGACAACTGCAACTATAACACCTCAAGCTCCTACGACAGAAATACAGCTGACCGACTACGGAGCTCTTACATTGGATTGTTCACCTAGAACAGGACTAGACTTCAATGAAATGGTGTTGTTGACAATGAAAGAAAAATCATGGCTAGTCCACAAACAATGGTTTCTAGACCTACCACTGCCTTGGACCTCGGGAACTTCAACATCACAAGAAACTTGGAACAGACAAGATTTGCTGGTGACATTTAAGACAGCTCATGCGAAGAAGCAGGAAGTAGTCGTACTAGGATCACAAGAAGGAGCAATGCACACTGCGTTGACCGGAGCGACGGAAATCCAAACGTCTGGAACGACAACAATTTTTGCAGGACACTTGAAATGTAGACTAAAGATGGATAAACTGACTCTAAAAGGGATGTCATATGTGATGTGCACAGGCTCATTCAAGCTAGAGAAAGAAGTGGCTGAGACCCAGCATGGAACCGTTCTAGTGCAGATTAAATACGAAGGAACAGATGCACCATGCAAGATCCCGTTTTCGACCCAAGATGAAAAAGGAGTAACCCAGAATGGGAGATTGATAACAGCCAACCCCATAGTCACTGACAAAGAAAAACCAGTCAACATTGAGGCAGAACCGCCTTTTGGTGAGAGTTACATTGTGATAGGAGCAGGTGAAAAAGCTTTGAAACTAAGCTGGTTCAAGAAAGGAAGCAGCATAGGGAAAATGTTTGAGGCAACTGCCAGAGGAGCACGAAGGATGGCCATACTGGGAGACACCGCATGGGACTTTGGTTCTATAGGAGGAGTGTTCACGTCTGTTGGAAAATTAGTACACCAGATTTTTGGAACTGCATATGGAGTTTTGTTCAGCGGTGTTTCCTGGACCATGAAAATAGGAATAGGGGTTCTGCTGACATGGTTAGGATTAAACTCAAGGAGCACGTCCCTTTCGAT
		</sequence>
		<sequence>
			<taxon idref="24782_2014.44_1.307668_103.80182"/>
			ATGCGATGCGTGGGAATAGGCAACAGAGACTTCGTTGAAGGACTGTCAGGAGCAACATGGGTGGATGTGGTATTGGAGCATGGAAGCTGTGTCACCACCATGGCAAAGAATAAACCAACATTGGACATTGAACTCTTGAAGACGGAGGTCACGAACCCTGCCGTCTTGCGCAAACTGTGCATTGAAGCTAAAATATCAAACACCACCACCGATTCAAGATGTCCAACACAAGGAGAAGCTACACTGGTGGAAGAACAAGACGCGAACTTTGTGTGTCGACGAACATTCGTGGACAGAGGCTGGGGTAATGGTTGTGGACTATTCGGGAAGGGAAGCTTACTAACGTGTGCTAAGTTTAAGTGTGTGACAAAACTTGAAGGAAAGATAGTTCAATATGAAAACTTAAAATATTCGGTGATAGTCACTGTCCACACTGGGGACCAGCACCAGGTAGGAAATGAGACTACAGAACATGGAACAATTGCAACCATAACACCTCAAGCTCCCACGTCGGAAATACAGCTGACTGACTACGGAGCCCTTACATTGGACTGCTCACCTAGAACAGGGCTGGACTTTAATGAGATGGTGCTGTTGACAATGAAAGAAAAATCATGGCTTGTCCACAAACAATGGTTTCTAGACTTACCATTGCCTTGGACCTCGGGGGCTTCAACATCTCAAGAGACTTGGAACAGACAAGATCTGCTGGTCACATTTAAGACAGCTCATGCAAAGAAGCAGGAAGTAGTCGTACTGGGGTCACAAGAAGGAGCAATGCACACTGCGTTGACTGGGGCGACAGAAATCCAGACGTCAGGAACGACGACAATCTTCGCAGGACACCTGAAATGTAGACTAAAAATGGATAAACTGACTTTAAAAGGGGTGTCATATGTGATGTGCACAGGCTCATTTAAGCTAGAGAAGGAAGTGGCTGAGACCCAGCATGGAACTGTCCTAGTGCAGGTTAAATATGAAGGAACAGATGCACCATGCAAGATTCCAATTTCAACCCAAGATGAGAAAGGAGTGACCCAGAATGGGAGATTGATAACAGCCAATCCCATAGTTACTGACAAAGAAAAACCAGTCAACATTGAAACAGAACCACCCTTTGGTGAGAGCTACATCGTGATAGGGGCGGGTGAAAAAGCTTTGAAACTAAGCTGGTTCAAGAAAGGAAGCAGCATAGGGAAAATGTTCGAAGCCACCGCCCGAGGAGCACGAAGGATGGCTATCCTGGGAGACACAGCATGGGACTTCGGTTCCATAGGAGGGGTGTTCACATCTGTGGGAAAATTGGTACACCAGGTTTTTGGAACCGCATATGGGGTCCTGTTCAGCGGTGTTTCTTGGACCATGAAAATAGGAATAGGGATTCTGCTGACATGGCTAGGATTGAATTCAAGGAGCACGTCACTCTCGAT
		</sequence>
		<sequence>
			<taxon idref="25058_2014.46_1.307668_103.80182"/>
			ATGCGATGCGTGGGAATAGGCAGCAGGGACTTCGTGGAAGGACTGTCAGGAGCAACTTGGGTAGACGTGGTGCTGGAACATGGAAGTTGCGTCACTACCATGGCAAAAGACAAACCAACATTGGACATTGAACTCTTGAAGACGGAAGTCACAAACCCTGCCGTCCTGCGCAAACTGTGCATTGAAGCCAAAATATCAAACACCACCACCGACTCAAGATGTCCAACACAAGGAGAAGCCACACTGGTGGAAGAACAAGACGCGAACTTTGTGTGTCGACGAACGTTTGTGGACAGAGGCTGGGGCAATGGCTGTGGGCTTTTCGGAAAAGGAAGCCTCATAACGTGTGCTAAGTTCAAGTGTGTGACAAAACTGGAAGGAAAAATAGTTCAATATGAAAACTTGAAATATTCAGTAATAGTCACCGTTCACACTGGAGACCAGCACCAGGTGGGAAATGGAAGCACAGAACATGGGACAACTGCAACTATAACACCTCAAGCTCCTACGACAGAAATACAGCTGACCGACTACGGAGCTCTTACATTGGATTGTTCACCTAGAACAGGACTAGACTTCAATGAAATGGTGTTGTTGACAATGAAAGAAAAATCATGGCTAGTCCACAAACAATGGTTTCTAGACCTACCACTGCCTTGGACCTCGGGAGCTTCAACATCACAAGAAACTTGGAACAGACAAGATTTGCTGGTGACATTTAAGACAGCTCATGCGAAGAAGCAGGAAGTAGTCGTACTAGGATCACAAGAAGGAGCAATGCACACTGCGTTGACCGGAGCGACGGAAATCCAAACGTCTGGAACGACAACAATTTTTGCAGGACACTTGAAATGTAGACTAAAGATGGATAAACTGACTCTAAAAGGGATGTCATATGTGATGTGCACAGGCTCATTCAAGCTAGAGAAAGAAGTGGCTGAGACCCAGCATGGAACCGTTCTAGTGCAGATTAAATACGAAGGAACAGATGCACCATGCAAGATCCCTTTTTCGACCCAAGATGAAAAAGGAGTAACCCAGAATGGGAGATTGATAACAGCCAACCCCATAGTCACTGACAAAGAAAAACCAGTCAACATTGAGGCAGAACCGCCTTTTGGTGAGAGTTACATTGTGATAGGAGCAGGTGAAAAAGCTTTGAAACTAAGCTGGTTCAAGAAAGGAAGCAGCATAGGGAAAATGTTTGAGGCAACTGCCAGAGGAGCACGAAGGATGGCCATACTGGGAGACACCGCATGGGACTTTGGTTCTATAGGAGGAGTGTTCACGTCTGTTGGAAAATTAGTACACCAGATTTTTGGAACTGCATATGGAGTTTTGTTCAGCGGTGTTTCCTGGACCATGAAAATAGGAATAGGGGTTCTGCTGACATGGTTAGGATTAAACTCAAGGAGCACGTCCCTTTCGAT
		</sequence>
		<sequence>
			<taxon idref="27263_2014.5_1.307668_103.80182"/>
			ATGCGATGCGTGGGAATAGGCAACAGAGACTTCGTTGAAGGACTGTCAGGAGCAACATGGGTGGATGTGGTACTGGAGCATGGAAGCTGTGTCACCACCATGGCAAAGAATAAACCAACATTGGACATTGAACTCTTGAAGACGGAGGTCACGAACCCTGCCGTCTTGCGCAAACTGTGCATTGAAGCTAAAATATCAAACACCACCACCGATTCAAGATGTCCAACACAAGGAGAAGCTACACTGGTGGAAGAACAAGACGCGAACTTTGTGTGTCGACGAACATTCGTGGACAGAGGCTGGGGTAATGGTTGTGGACTATTCGGGAAGGGAAGCTTACTAACGTGTGCTAAGTTTAAGTGTGTGACAAAACTTGAAGGAAAGATAGTTCAATATGAAAACTTAAAATATTCGGTGGTAGTCACTGTCCACACTGGGGACCAGCACCAGGTAGGAAATGAGACTACAGAACATGGAACAATTGCAACCATAACACCTCAAGCTCCCACGTCGGAAATACAGCTGACTGACTACGGAGCCCTTACATTGGACTGCTCACCTAGAACAGGGCTGGACTTCAATGAGATGGTGCTGTTGACAATGAAAGAAAAATCATGGCTTGTCCACAAACAATGGTTTCTAGACTTACCATTGCCTTGGACCTCGGGGGCTTCAACATCTCAAGAGACTTGGAACAGACAAGATCTGCTGGTCACATTTAAGACAGCTCATGCAAAGAAGCAGGAAGTAGTCGTACTGGGGTCACAAGAAGGAGCAATGCACACTGCGTTGACTGGGGCGACAGAAATCCAGACGTCAGGAACGACGACAATCTTCGCAGGACACCTGAAATGTAGACTAAAAATGGATAAACTGACTTTAAAAGGGGTGTCATATGTGATGTGCACAGGCTCATTTAAGCTAGAGAAGGAAGTGGCTGAGACCCAGCATGGAACTGTCCTAGTGCAGGTTAAATATGAAGGAACAGATGCACCATGCAAGATTCCAATTTCAACCCAAGATGAGAAAGGAGTGACCCAGAATGGGAGATTGATAACAGCCAATCCCATAGTTACTGACAAAGAAAAACCAGTCAACATTGAAACAGAACCACCCTTTGGTGAGAGCTACATCGTGATAGGGGCGGGTGAAAAAGCTTTGAAACTAAGCTGGTTCAAGAAAGGAAGCAGCATAGGGAAAATGTTCGAAGCCACCGCCCGAGGAGCACGAAGGATGGCTATCCTGGGAGACACAGCATGGGACTTCGGTTCCATAGGAGGGGTGTTCACATCTGTGGGAAAATTGGTACACCAGGTTTTTGGAACCGCATATGGGGTCCTGTTCAGCGGTGTTTCTTGGACCATGAAAATAGGAATAGGGATTCTGCTGACATGGCTAGGATTGAATTCAAGGAGCACGTCACTCTCGAT
		</sequence>
		<sequence>
			<taxon idref="28299_2014.52_1.307668_103.80182"/>
			ATGCGATGCGTGGGAATAGGCAGCAGGGACTTCGTGGAAGGACTGTCAGGAGCAACTTGGGTAGACGTGGTGCTGGAACATGGAAGTTGCGTCACTACCATGGCAAAAGACAAACCAACATTGGACATTGAACTCTTGAAGACGGAAGTCACAAACCCTGCCGTCCTGCGCAAACTGTGCATTGAAGCCAAAATATCAAACACCACCACCGACTCAAGATGTCCAACACAAGGAGAAGCCACACTGGTGGAAGAACAAGACGCGAACTTTGTGTGTCGACGAACGTTTGTGGACAGAGGCTGGGGCAATGGCTGTGGGCTTTTCGGAAAAGGAAGCCTTATAACGTGTGCTAAGTTCAAGTGTGTGACAAAACTGGAAGGAAAAATAGTTCAATATGAAAACTTGAAATATTCAGTAATAGTCACCGTTCACACTGGAGACCAGCACCAGGTGGGAAATGAAAGCACAGAACATGGGACAACTGCAACTATAACACCTCAAGCTCCTACGACAGAAATACAGCTGACCGACTACGGAGCTCTTACATTGGATTGTTCACCTAGAACAGGACTAGACTTCAATGAAATGGTGTTGTTGACAATGAAAGAAAAATCATGGCTAGTCCACAAACAATGGTTTCTAGACCTACCACTGCCTTGGACCTCGGGAACTTCAACATCACAAGAAACTTGGAACAGACAAGATTTGCTGGTGACATTTAAGACAGCTCATGCGAAGAAGCAGGAAGTAGTCGTACTAGGATCACAAGAAGGAGCAATGCACACTGCGTTGACCGGAGCGACGGAAATCCAAACGTCTGGAACGACAACAATTTTTGCAGGACACTTGAAATGTAGACTAAAGATGGATAAACTGACTCTAAAAGGGATGTCATATGTGATGTGCACAGGCTCATTCAAGCTAGAGAAAGAAGTGGCTGAGACCCAGCATGGAACCGTTCTAGTGCAGATTAAATACGAAGGAACAGATGCACCATGCAAGATCCCGTTTTCGACCCAAGATGAAAAAGGAGTAACCCAGAATGGGAGATTGATAACAGCCAACCCCATAGTCACTGACAAAGAAAAACCAGTCAACATTGAGGCAGAACCGCCTTTTGGTGAGAGTTACATTGTGATAGGAGCAGGTGAAAAAGCTTTGAAACTAAGCTGGTTCAAGAAAGGAAGCAGCATAGGGAAAATGTTTGAGGCAACTGCCAGAGGAGCACGAAGGATGGCCATACTGGGAGACACCGCATGGGACTTTGGTTCTATAGGAGGAGTGTTCACGTCTGTTGGAAAATTAGTACACCAGATTTTTGGAACTGCATATGGAGTTTTGTTCAGCGGTGTTTCCTGGACCATGAAAATAGGAATAGGGGTTCTGCTGACATGGTTAGGATTAAACTCAAGGAGCACGTCCCTTTCGAT
		</sequence>
		<sequence>
			<taxon idref="29876_2014.54_1.307668_103.80182"/>
			ATGCGATGCGTGGGAATAGGCAACAGAGACTTCGTTGAAGGACTGTCAGGAGCAACATGGGTGGATGTGGTACTGGAGCATGGAAGCTGTGTCACCACCATGGCAAAGAATAAACCAACATTGGACATTGAACTCTTGAAGACGGAGGTCACGAACCCTGCCGTCTTGCGCAAACTGTGCATTGAAGCTAAAATATCAAACACCACCACCGATTCAAGATGTCCAACACAAGGAGAAGCTACACTGGTGGAAGAACAAGACGCGAACTTTGTGTGTCGACGAACATTCGTGGACAGAGGCTGGGGTAATGGTTGTGGACTATTCGGGAAGGGAAGCTTACTAACGTGTGCTAAGTTTAAGTGTGTGACAAAACTTGAAGGAAAGATAGTTCAATATGAAAACTTAAAATATTCGGTGATAGTCACTGTCCACACTGGGGATCAGCACCAGGTAGGAAATGAGACTACAGAACATGGAACAATTGCAACCATAACACCTCAAGCTCCCACGTCGGAAATACAGCTGACTGACTACGGAGCCCTTACATTGGACTGCTCACCTAGAACAGGGCTGGACTTTAATGAGATGGTGCTGTTGACAATGAAAGAAAAATCATGGCTTGTCCACAAACAATGGTTTCTAGACTTACCATTGCCTTGGACCTCGGGGGCTTCAACATCTCAAGAGACTTGGAACAGACAAGATCTGCTGGTCACATTTAAGACAGCTCATGCAAAGAAGCAGGAAGTAGTCGTACTGGGGTCACAAGAAGGAGCAATGCACACTGCGTTGACTGGGGCGACAGAAATCCAGACGTCAGGAACGACGACAATCTTCGCAGGACACCTGAAATGTAGACTAAAAATGGATAAACTGACTTTAAAAGGGGTGTCATATGTGATGTGCACAGGCTCATTTAAGCTAGAGAAGGAAGTGGCTGAGACCCAGCATGGAACTGTCCTAGTGCAGGTTAAATATGAAGGAACAGATGCACCATGCAAGATTCCAATTTCAACCCAAGATGAGAAAGGAGTGACCCAGAATGGGAGATTGATAACAGCCAATCCCATAGTTACTGACAAAGAAAAACCAGTCAACATTGAAACAGAACCACCCTTTGGTGAGAGCTACATCGTGATAGGGGCGGGTGAAAAAGCTTTGAAACTAAGCTGGTTCAAGAAAGGAAGCAGCATAGGGAAAATGTTCGAAGCCACCGCCCGAGGAGCGCGAAGGATGGCTATCCTGGGAGACACAGCATGGGACTTCGGTTCCATAGGAGGGGTGTTCACATCTGTGGGAAAATTGGTACACCAGGTTTTTGGAACCGCATATGGGGTCCTGTTCAGCGGTGTTTCTTGGACCATGAAAATAGGAATAGGGATTCTGCTGACATGGCTAGGATTGAATTCAAGGAGCACGTCACTCTCGAT
		</sequence>
		<sequence>
			<taxon idref="31933_2014.57_1.307668_103.80182"/>
			ATGCGATGCGTGGGAATAGGCAGCAGGGACTTCGTGGAAGGACTGTCAGGAGCAACTTGGGTAGACGTGGTGCTGGAACATGGAAGTTGCGTCACTACCATGGCAAAAGACAAACCAACATTGGACATTGAACTCTTGAAGACGGAAGTCACAAACCCTGCCGTCCTGCGCAAACTGTGCATTGAAGCCAAAATATCAAACACCACCACCGACTCAAGATGTCCAACACAAGGAGAAGCCACACTGGTGGAAGAACAAGACGCGAACTTTGTGTGTCGACGAACGTTTGTGGACAGAGGCTGGGGCAATGGCTGTGGGCTTTTCGGAAAAGGAAGCCTTATAACGTGTGCTAAGTTCAAGTGTGTGACAAAACTGGAAGGAAAAATAGTTCAATATGAAAACTTGAAATATTCAGTAATAGTCACCGTTCACACTGGAGACCAGCACCAGGTGGGAAATGAAAGCACAGAACATGGGACAACTGCAACTATAACACCTCAAGCTCCTACGACAGAAATACAGCTGACCGACTACGGAGCTCTTACATTGGATTGTTCACCTAGAACAGGACTAGACTTCAATGAAATGGTGTTGTTGACAATGAAAGAAAAATCATGGCTAGTCCACAAACAATGGTTTCTAGACCTACCACTGCCTTGGACCTCGGGAACTTCAACATCACAAGAAACTTGGAACAGACAAGATTTGCTGGTGACATTTAAGACAGCTCATGCGAAGAAGCAGGAAGTAGTCGTACTAGGATCACAAGAAGGAGCAATGCACACTGCGTTGACCGGAGCGACGGAAATCCAAACGTCTGGAACGACAACAATTTTTGCAGGACACTTGAAATGTAGACTAAAGATGGATAAACTGACTCTAAAAGGGATGTCATATGTGATGTGCACAGGCTCATTCAAGCTAGAGAAAGAAGTGGCTGAGACCCAGCATGGAACCGTTCTAGTGCAGATTAAATACGAAGGAACAGATGCACCATGCAAGATCCCGTTTTCGACCCAAGATGAAAAAGGAGTAACCCAGAATGGGAGATTGATAACAGCCAACCCCATAGTCACTGACAAAGAAAAACCAGTCAACATTGAGGCAGAACCGCCTTTTGGTGAGAGTTACATTGTGATAGGAGCAGGTGAAAAAGCTTTGAAACTAAGCTGGTTCAAGAAAGGAAGCAGCATAGGGAAAATGTTTGAGGCAACTGCCAGAGGAGCACGAAGGATGGCCATACTGGGAGACACCGCATGGGACTTTGGTTCTATAGGAGGAGTGTTCACGTCTGTTGGAAAATTAGTACACCAGATTTTTGGAACTGCATATGGAGTTTTGTTCAGCGGTGTTTCCTGGACCATGAAAATAGGAATAGGGGTTCTGCTGACATGGTTAGGATTAAACTCAAGGAGCACGTCCCTTTCGAT
		</sequence>
		<sequence>
			<taxon idref="33194_2014.61_1.307668_103.80182"/>
			ATGCGATGCGTGGGAATAGGCAGCAGGGACTTCGTGGAAGGACTGTCAGGAGCAACTTGGGTAGACGTGGTGCTGGAACATGGAAGTTGCGTCACTACCATGGCAAAAGACAAACCAACATTGGACATTGAACTCTTGAAGACGGAAGTCACAAACCCTGCCGTCCTGCGCAAACTGTGCATTGAAGCCAAAATATCAAACACCACCACCGACTCAAGATGTCCAACACAAGGAGAAGCCACACTGGTGGAAGAACAAGACGCGAACTTTGTGTGTCGACGAACGTTTGTGGACAGAGGCTGGGGCAATGGCTGTGGGCTTTTCGGAAAAGGAAGCCTTATAACGTGTGCTAAGTTCAAGTGTGTGACAAAACTGGAAGGAAAAATAGTTCAATATGAAAACTTGAAATATTCAGTAATAGTCACCGTTCACACTGGAGACCAGCACCAGGTGGGAAATGAAAGCACAGAACATGGGACAACTGCAACTATAACACCTCAAGCTCCTACGACAGAAATACAGCTGACCGACTACGGAGCTCTTACATTGGATTGTTCACCTAGAACAGGACTAGACTTCAATGAAATGGTGTTGTTGACAATGAAAGAAAAATCATGGCTAGTCCACAAACAATGGTTTCTAGACCTACCACTGCCTTGGACCTCGGGAGCTTCAACATCACAAGAAACTTGGAACAGACAAGATTTGCTGGTGACATTTAAGACAGCTCATGCGAAGAAGCAGGAAGTAGTCGTACTAGGATCACAAGAAGGAGCAATGCACACTGCGTTGACCGGAGCGACGGAAATCCAAACGTCTGGAACGACAACAATTTTTGCAGGACACTTGAAATGTAGACTAAAGATGGATAAACTGACTCTAAAAGGGATGTCATATGTGATGTGCACAGGCTCATTCAAGCTAGAGAAAGAAGTGGCTGAGACCCAGCATGGAACCGTTCTAGTGCAGATTAAATACGAAGGAACAGATGCACCATGCAAGATCCCTTTTTCGACCCAAGATGAAAAAGGAGTAACCCAGAATGGGAGATTGATAACAGCCAACCCCATAGTCACTGACAAAGAAAAACCAGTCAACATTGAGGCAGAACCGCCTTTTGGTGAGAGTCACATTGTGATAGGAGCAGGTGAAAAAGCTTTGAAACTAAGCTGGTTCAAGAAAGGAAGCAGCATAGGGAAAATGTTTGAGGCAACTGCCAGAGGAGCACGAAGGATGGCCATACTGGGAGACACCGCATGGGACTTTGGTTCTATAGGAGGAGTGTTCACGTCTGTTGGAAAATTAGTACACCAGATTTTTGGAACTGCATATGGAGTTTTGTTCAGCGGTGTTTCCTGGACCATGAAAATAGGAATAGGGGTTCTGCTGACATGGTTAGGATTAAACTCAAGGAGCACGTCCCTTTCGAT
		</sequence>
		<sequence>
			<taxon idref="35989_2014.65_1.307668_103.80182"/>
			ATGCGATGCGTGGGAATAGGCAACAGAGACTTCGTTGAAGGACTGTCAGGAGCAACATGGGTGGATGTGGTACTGGAGCATGGAAGCTGTGTCACCACCATGGCAAAGAATAAACCAACATTGGACATTGAACTCTTGAAGACGGAGGTCACGAACCCTGCCGTCTTGCGCAAACTGTGCATTGAAGCTAAAATATCAAACACCACCACCGATTCAAGATGTCCAACACAAGGAGAAGCTACACTGGTGGAAGAACAAGACGCGAACTTTGTGTGTCGACGAACATTCGTGGACAGAGGCTGGGGTAATGGTTGTGGACTATTCGGGAAGGGAAGCTTACTAACGTGTGCTAAGTTTAAGTGTGTGACAAAACTTGAAGGAAAGATAGTTCAATATGAAAACTTAAAATATTCGGTGATAGTCACTGTCCACACTGGGGATCAGCACCAGGTAGGAAATGAGACTACAGAACATGGAACAATTGCAACCATAACACCTCAAGCTCCCACGTCGGAAATACAGCTGACTGACTACGGAGCCCTTACATTGGACTGCTCACCTAGAACAGGGCTGGACTTTAATGAGATGGTGCTGTTGACAATGAAAGAAAAATCATGGCTTGTCCACAAACAATGGTTTCTAGACTTACCATTGCCTTGGACCTCGGGGGCTTCAACATCTCAAGAGACTTGGAACAGACAAGATCTGCTGGTCACATTTAAGACAGCTCATGCAAAGAAGCAGGAAGTAGTCGTACTGGGGTCACAGGAAGGAGCAATGCACACTGCGTTGACTGGGGCGACAGAAATCCAGACGTCAGGAACGACGACAATCTTCGCAGGACACCTGAAATGTAGACTAAAAATGGATAAACTGACTTTAAAAGGGGTGTCATATGTGATGTGCACAGGCTCATTTAAGCTAGAGAAGGAAGTGGCTGAGACCCAGCATGGAACTGTCCTAGTGCAGGTTAAATATGAAGGAACAGATGCACCATGCAAGATTCCAATTTCAACCCAAGATGAGAAAGGAGTGACCCAGAATGGGAGATTGATAACAGCCAATCCCATAGTTACTGACAAAGAAAAACCAGTCAACATTGAAACAGAACCACCCTTTGGTGAGAGCTACATCGTGATAGGGGCGGGTGAAAAAGCTTTGAAACTAAGCTGGTTCAAGAAAGGAAGCAGCATAGGGAAAATGTTCGAAGCCACCGCCCGAGGAGCGCGAAGGATGGCTATCCTGGGAGACACAGCATGGGACTTCGGTTCCATAGGAGGGGTGTTCACATCTGTGGGAAAATTGGTACACCAGGTTTTTGGAACCGCATATGGGGTCCTGTTCAGCGGTGTTTCTTGGACCATGAAAATAGGAATAGGGATTCTGCTGACATGGCTAGGATTGAATTCAAGGAGCACGTCACTCTCGAT
		</sequence>
		<sequence>
			<taxon idref="44538_2014.81_1.307668_103.80182"/>
			ATGCGATGCGTGGGAATAGGCAGCAGGGACTTCGTGGAAGGACTGTCAGGAGCAACTTGGGTAGATGTGGTGTTGGAACATGGAAGTTGCGTTACTACCATGGCAAAAGATAAACCAACATTGGACATTGAACTCCTGAAGACGGAAGTCACAAACCCTGCCGTCTTGCGCAAACTGTGCATTGAAGCTAAAATATCAAACACCACCACCGACTCAAGATGTCCAACACAAGGAGAAGCCACATTGGTGGAAGAACAAGACGCGAACTTTGTGTGTCGACGAACGTTTGTGGACAGAGGCTGGGGCAATGGCTGTGGGCTTTTCGGAAAAGGAAGCCTTATAACGTGTGCTAAGTTCAAGTGTGTGACAAAACTGGAAGGAAAAATAGTTCAATATGAAAACTTGAAATATTCAGTAATAGTCACCGTCCACACTGGAGACCAGCACCAGGTGGGAAATGAAAGCACAGAACATGGGACAACTGCAACCATAACACCTCAAGCTCCTACGACAGAAATACAGCTGACCGACTACGGAGCTCTTACATTGGATTGTTCACCTAGAACAGGACTGGACTTCAATGAAATGGTGTTGTTGACAATGAAAGAAAAATCATGGCTAGTCCACAAACAATGGTTTCTAGACCTACCACTGCCTTGGACCTCGGGAGCTTCAACATCACAAGAAACTTGGAACAGACAAGATTTGCTGGTGACATTTAAGACAGCTCATGCAAAGAAGCAGGAAGTAGTCGTACTAGGATCACAAGAAGGAGCAATGCACACTGCGTTGACCGGAGCGACGGAAATCCAAACGTCTGGAACGACAACAATTTTTGCAGGACACTTGAAATGTAGACTAAAGATGGACAAACTGACTCTAAAAGGGATGTCATATGTGATGTGCACAGGCTCATTCAAGCTAGAGAAAGAAGTGGCTGAGACCCAGCATGGAACCGTTCTAGTGCAGATTAAATACGAAGGAACAGATGCACCATGCAAGATCCCTTTTTTGACCCAAGATGAAAAAGGAGTAACCCAGAATGGGAGATTGATAACAGCCAACCCCATAGTCACTGACAAAGAAAAACCAGTCAACATTGAGGCAGAACCGCCTTTTGGTGAGAGTTACATCGTGATAGGAGCAGGTGAGAAAGCTTTGAAACTAAGCTGGTTCAAGAAAGGAAGCAGCATAGGGAAAATGTTTGAGGCAACTGCCAGAGGAGCACGAAGGATGGCCATACTGGGAGACACCGCATGGGACTTTGGTTCTATAGGAGGAGTGTTCACGTCTGTTGGAAAATTAGTACACCAGATTTTTGGAACTGCATATGGAGTTTTGTTCAGCGGTGTTTCCTGGACCATGAAAATAGGAATAGGGGTTCTGCTGACATGGTTAGGATTAAACTCAAGGAGCACGTCCCTTTCGAT
		</sequence>
		<sequence>
			<taxon idref="48629_2014.89_1.307668_103.80182"/>
			ATGCGATGCGTGGGAATAGGCAGCAGGGACTTCGTGGAAGGACTGTCAGGAGCAACTTGGGTAGACGTGGTGCTGGAACATGGAAGTTGCGTCACTACCATGGCAAAAGACAAACCAACATTGGACATTGAACTCTTGAAGACGGAAGTCACAAACCCTGCCGTCCTGCGCAAACTGTGCATTGAAGCCAAAATATCAAACACCACCACCGACTCAAGATGTCCAACACAAGGAGAAGCCACACTGGTGGAAGAACAAGACGCGAACTTTGTGTGTCGACGAACGTTTGTGGACAGAGGCTGGGGCAATGGCTGTGGGCTTTTCGGAAAAGGAAGCCTTATAACGTGTGCTAAGTTCAAGTGTGTGACAAAACTGGAAGGAAAAATAGTTCAATATGAAAACTTGAAATATTCAGTAATAGTCACCGTTCACACTGGAGACCAGCACCAGGTGGGAAATGAAAGCACAGAACATGGGACAACTGCAACTATAACACCTCAAGCTCCTACGACAGAAATACAGCTGACCGACTACGGAGCTCTTACATTGGATTGTTCACCTAGAACAGGACTAGACTTCAATGAAATGGTGTTGTTGACAATGAAAGAAAAATCATGGCTAGTCCACAAACAATGGTTTCTAGACCTACCACTGCCTTGGACCTCGGGAGCTTCAACATCACAAGAAACTTGGAACAGACAAGATTTGCTGGTGACATTTAAGACAGCTCATGCGAAGAAGCAGGAAGTAGTCGTACTAGGATCACAAGAAGGAGCAATGCACACTGCGTTGACCGGAGCGACGGAAATCCAAACGTCTGGAACGACAACAATTTTTGCAGGACACTTGAAATGTAGACTAAAGATGGATAAACTGACTCTAAAAGGGATGTCATATGTGATGTGCACAGGCTCATTCAAGCTAGAGAAAGAAGTGGCTGAGACCCAGCATGGAACCGTTCTAGTGCAGATTAAATACGAGGGAACAGATGCACCATGCAAGATCCCTTTTTCGACCCAAGATGAAAAAGGAGTAACCCAGAATGGGAGATTGATAACAGCCAACCCCATAGTCACTGACAAAGAGAAACCAGTCAACATTGAGGCAGAACCGCCTTTTGGTGAGAGTTACATTGTGATAGGAGCAGGTGAAAAAGCTTTGAAACTAAGCTGGTTCAAGAAAGGAAGCAGCATAGGGAAAATGTTTGAGGCAACTGCCAGAGGAGCACGAAGGATGGCCATACTGGGAGACACCGCATGGGACTTTGGTTCTATAGGAGGAGTGTTCACGTCTGTTGGAAAATTAGTACACCAGATTTTTGGAACTGCATATGGAGTTTTGTTCAGCGGTGTTTCCTGGACCATGAAAATAGGAATAGGGGTTCTGCTGACATGGTTAGGATTAAACTCAAGGAGCACGTCCCTTTCGAT
		</sequence>
		<sequence>
			<taxon idref="49788_2014.91_1.307668_103.80182"/>
			ATGCGATGCGTGGGAATAGGCAACAGAGACTTCGTTGAAGGACTGTCAGGAGCAACATGGGTGGATGTGGTACTGGAGCATGGAAGCTGTGTCACTACCATGGCAAAGAATAAACCAACATTGGACATTGAACTCTTGAAGACGGAGGTCACGAACCCTGCCGTCTTGCGCAAACTGTGCATTGAAGCTAAAATATCAAACACCACCACCGATTCAAGATGTCCAACACAAGGAGAAGCTACACTGGTGGAAGAACAAGACGCGAACTTTGTGTGTCGACGAACATTCGTGGACAGAGGCTGGGGTAATGGTTGTGGACTATTCGGGAAGGGAAGCTTACTAACGTGTGCTAAGTTTAAGTGTGTGACAAAACTTGAAGGAAAGATAGTTCAATATGAAAACTTAAAATATTCGGTGATAGTCACTGTCCACACTGGGGATCAGCACCAGGTAGGAAATGAGACTACAGAACATGGAACAATTGCAACCATAACACCTCAAGCTCCCACGTCGGAAATACAGCTGACTGACTACGGAGCCCTTACATTGGACTGCTCACCTAGAACAGGGCTGGACTTTAATGAGATGGTGCTGTTGACAATGAAAGAAAAATCATGGCTTGTCCACAAACAATGGTTTCTAGACTTACCTTTGCCTTGGACCTCGGGGGCTTCAACATCTCAAGAGACTTGGAACAGACAAGATCTGCTGGTCACATTTAAGACAGCTCATGCAAAGAAGCAGGAAGTAGTCGTACTGGGGTCACAAGAAGGAGCAATGCACACTGCGTTGACTGGGGCGACAGAAATCCAGACGTCAGGAACGACGACAATCTTCGCAGGACACCTGAAATGTAGACTAAAAATGGATAAACTGACTTTAAAAGGGGTGTCATATGTGATGTGCACAGGCTCATTTAAGCTAGAGAAGGAAGTGGCTGAGACCCAGCATGGAACTGTCCTAGTGCAGGTTAAATATGAAGGAACAGATGCACCATGCAAGATTCCAATTTCAACCCAAGATGAGAAAGGAGTGACCCAGAATGGGAGATTGATAACAGCCAATCCCATAGTTACTGACAAAGAAAAACCAGTCAACATTGAAACAGAACCACCCTTTGGTGAGAGCTACATCGTGATAGGGGCGGGTGAAAAAGCTTTGAAACTAAGCTGGTTCAAGAAAGGAAGCAGCATAGGGAAAATGTTCGAAGCCACCGCCCGAGGAGCGCGAAGGATGGCTATCCTGGGAGACACAGCATGGGACTTCGGTTCCATAGGAGGGGTGTTCACATCTGTGGGAAAATTGGTACACCAGGTTTTTGGAACCGCATATGGGGTCCTGTTCAGCGGTGTTTCTTGGACCATGAAAATAGGAATAGGGATTCTGCTGACATGGCTAGGATTGAATTCAAGGAGCACGTCACTCTCGAT
		</sequence>
		<sequence>
			<taxon idref="49227_2014.91_1.307668_103.80182"/>
			ATGCGATGTGTGGGAATAGGCAACAGAGACTTCGTTGAAGGACTGTCAGGAGCAACATGGGTGGATGTGGTACTGGAGCATGGAAGCTGCGTCACCACCATGGCAAAAAATAAACCAACATTGGACATTGAACTCTTGAAGACGGAGGTCACGAACCCTGCCGTCTTGCGCAAACTGTGCATTGAAGCTAAAATATCAAACACCACTACCGATTCAAGATGTCCAACACAAGGAGAAGCTACACTGGTGGAAGAACAAGACGCGAACTTTGTGTGTCGACGAACATTCGTGGACAGAGGCTGGGGTAATGGTTGTGGACTATTCGGGAAGGGAAGCTTACTAACGTGTGCTAAGTTTAAGTGTGTGACAAAACTTGAAGGAAAGATAGTTCAATATGAAAACTTAAAATATTCGGTGATAGTCACTGTCCACACTGGGGACCAGCACCAGGTAGGAAATGAGACTACAGAACATGGAACAATTGCAACCATAACACCTCAAGCTCCCACGTCGGAAATACAGCTGACTGACTACGGAGCCCTTACATTGGACTGCTCACCTAGAACAGGGCTGGACTTTAATGAGATGGTGCTGTTGACAATGAAAGAAAAATCATGGCTTGTCCACAAACAATGGTTTCTAGACTTACCATTGCCTTGGACCTCGGGGGCTTCAACATCTCAAGAGACTTGGAACAGACAAGATCTGCTGGTCACATTTAAGACAGCTCATGCAAAGAAGCAGGAAGTAGTCGTACTGGGGTCACAAGAAGGAGCAATGCACACCGCGTTGACTGGGGCGACAGAAATCCAGACGTCAGGAACGACGACAATCTTCGCAGGACACCTGAAATGTAGACTAAAAATGGATAAACTGACTTTAAAAGGGGTGTCATATGTGATGTGCACAGGCTCATTTAAGCTAGAGAAGGAAGTGGCTGAGACCCAGCATGGAACTGTCCTAGTGCAGGTTAAATATGAAGGAACAGATGCACCATGCAAGATTCCAATTTCAACCCAAGATGAGAAAGGAGTGACCCAGAATGGGAGATTGATAACAGCCAATCCCATAGTTACTGACAAAGAAAAACCAGTCAACATTGAAACAGAACCACCCTTTGGTGAGAGCTACATCGTGATAGGGGCGGGTGAAAAAGCTTTGAAACTAAGCTGGTTCAAGAAAGGAAGCAGCATAGGGAAAATGTTCGAAGCCACCGCCCGAGGAGCACGAAGGATGGCTATCCTGGGAGACACAGCATGGGACTTCGGTTCCATAGGAGGGGTGTTCACATCTGTGGGAAAATTGGTACACCAGGTTTTTGGAACCGCATATGGGGTCTTGTTCAGCGGTGTTTCCTGGACCATGAAAATAGGAATAGGGGTTCTGCTGACATGGCTAGGATTGAATTCAAGGAGCACGTCACTCTCGAT
		</sequence>
		<sequence>
			<taxon idref="13699_2015.25_1.307668_103.80182"/>
			ATGCGATGCGTGGGAATAGGCAGCAGGGACTTCGTGGAAGGACTGTCAGGAGCAACTTGGGTAGATGTGGTGTTGGAACATGGAAGTTGCGTCACTACCATGGCAAAAGACAAACCAACATTGGACATTGAACTCTTGAAGACGGAAGTCACAAACCCTGCTGTCCTGCGCAAACTGTGCATTGAAGCTAAAATATCAAACACCACCACCGATTCAAGATGTCCAACACAAGGAGAAGCCACACTGGTGGAAGAACAAGACGCGAACTTTGTGTGTCGACGAACGTTTGTGGACAGAGGCTGGGGCAATGGCTGTGGGCTCTTTGGAAAAGGAAGCCTTATAACGTGTGCAAAGTTCAAGTGTGTGACAAAACTGGAAGGAAAAATAGTGCAATATGAAAACTTGAAATATTCAGTAATAGTCACCGTCCACACTGGAGACCAGCACCAGGTGGGAAATGAAAGCACAGAACATGGGACAACTGCAACCATAACACCTCAAGCTCCTACGACAGAAATACAGCTGACCGACTACGGAGCTCTTACATTGGATTGTTCACCCAGAACAGGACTGGACTTCAATGAAATGGTGTTGTTGACAATGAAAGAAAAATCATGGCTAGTCCACAAACAATGGTTTCTAGACCTACCATTGCCTTGGACCTCGGGAGCTTCAACATCACAAGAAACTTGGAACAGACAAGATTTGCTGGTGACATTTAAGACAGCTCATGCAAAGAAGCAGGAAGTAGTCGTACTAGGATCACAAGAAGGAGCAATGCACACTGCGTTGACCGGAGCGACGGAAATCCAAACGTCTGGAACGACAACAATTTTTGCAGGACACTTGAAGTGTAGACTAAAGATGGACAAACTGACTCTAAAAGGGATGTCATATGTGATGTGCACGGGCTCATTCAAGCTAGAGAAAGAAGTGGCTGAGACCCAGCATGGAACCGTTCTAGTGCAGATTAAATACGAAGGAACAGATGCACCATGCAAGATCCCTTTTTCGACCCAAGATGAAAAAGGAGTAACCCAGAATGGGAGATTGATAACAGCCAACCCCATAGTCACTGACAAAGAAAAACCAGTCAACATTGAGGCAGAACCGCCTTTTGGTGAGAGTTACATCGTGATAGGAGCAGGTGAAAAAGCTCTGAAACTAAGCTGGTTCAAGAAAGGAAGCAGCATAGGGAAAATGTTTGAGGCAACTGCCAGAGGAGCACGAAGGATGGCCATACTGGGAGACACCGCATGGGACTTTGGTTCTATAGGAGGAGTGTTCACGTCTGTTGGAAAATTAGTACACCAGATTTTCGGAACTGCATATGGAGTTTTGTTCAGCGGTGTTTCCTGGACCATGAAAATAGGAATAGGGGTTCTGCTGACATGGCTAGGATTAAACTCAAGGAGCACGTCCTTTTCGAT
		</sequence>
		<sequence>
			<taxon idref="07581_2016.13_1.307668_103.80182"/>
			ATGCGATGCGTGGGAATAGGCAGCAGGGACTTCGTGGAAGGACTGTCAGGAGCAACTTGGGTAGATGTGGTGCTGGAACACGGAAGTTGCGTCACTACCATGGCAAGAGACAAACCAACATTGGACATTGAACTCTTGAAGACGGAAGTCACAAACCCTGCCGTCCTGCGCAAACTGTGCATTGAAGCTAAAATATCAAACACCACCACCGATTCAAGATGTCCAACACAAGGAGAAGCCACACTGGTGGAAGAACAAGACGCGAACTTTGTGTGTCGACGAACGTTTGTGGACAGAGGCTGGGGCAATGGTTGTGGGCTCTTCGGAAAAGGAAGCCTTATAACGTGTGCTAAGTTCAAGTGTGTGACAAAACTGGAAGGAAAAATAGTTCAATATGAAAACTTGAAATATTCAGTAATAGTCACCGTCCATACTGGAGACCAGCATCAGGTGGGAAATGAAAGCACAGAACATGGGACAACTGCAACTATAACACCTCAAGCTCCTACGACAGAAATACAGCTGACCGACTACGGAGCTCTTACACTGGATTGTTCACCTAGAACAGGACTAGACTTTAATGAAATGGTGTTGTTGACAATGAAAGAAAAATCATGGCTAGTCCACAAACAATGGTTTCTAGACCTACCACTGCCTTGGACTTCGGGAGCTTCAACAACACAAGAAACTTGGAACAGACAAGATTTGCTGGTGACATTTAAGACAGCTCATGCAAAGAAGCAGGAAGTAGTCGTACTAGGATCACAAGAAGGAGCAATGCACACTGCGCTGACCGGAGCGACGGAAATCCAAACGTCTGGAACGACAACAATTTTTGCAGGACACTTGAAATGCAGACTAAAGATGGACAAACTGACTCTAAAAGGGATGTCATATGTGATGTGCACAGGCTCATTCAAGCTAGAGAAAGAAGTGGCTGAGACCCAGCATGGAACCGTTCTAGTGCAGATCAAATACGAAGGAACAGATGCACCATGCAAGATCCCTTTTTCGACCCAAGATGAAAAAGGAGTAACCCAGAATGGGAGATTGATAACAGCCAACCCCATAGTCACTGACAAAGAAAAACCAGTCAACATTGAGGCAGAACCGCCTTTCGGTGAGAGTTACATCGTGATAGGAGCAGGTGAAAAAGCTTTGAAACTAAGCTGGTTCAAGAAAGGAAGCAGCATAGGGAAAATGTTTGAGGCAACTGCCAGAGGAGCACGAAGGATGGCCATACTGGGAGACACCGCATGGGACTTTGGTTCTATAGGAGGAGTGTTCACGTCTGTTGGAAAATTAGTACACCAGATCTTTGGAACTGCATATGGAGTTTTGTTCAGTGGTGTTTCCTGGACCATGAAAATAGGAATAGGGGTTCTGTTGACGTGGCTAGGATTAAACTCAAGGAGCACGTCCCTTTCGAT
		</sequence>
		<sequence>
			<taxon idref="25657_2016.48_1.307668_103.80182"/>
			ATGCGATGCGTGGGAATAGGCAGCAGGGACTTCGTGGAAGGACTGTCAGGAGCAACTTGGGTAGATGTGGTACTGGAACATGGAAGTTGCGTCACCACCATGGCAAAAGACAAACCAACATTGGACATTGAACTCTTGAAGACGGAAGTCACAGACCCTGCTGTCCTGCGCAAACTGTGCATTGAAGCTAAAATATCAAACACCACCACCGACTCAAGATGTCCAACACAAGGAGAAGCCACACTAGTGGAAGAACAAGACGCGAACTTTGTGTGTCGACGAACGTTTGTGGACAGAGGTTGGGGCAATGGCTGTGGGCTCTTCGGAAAAGGAAGCCTAATAACGTGTGCTAAGTTCAAGTGTGTGACAAAACTGGAAGGAAAGATAGTTCAATATGAGAACTTGAAATATTCAGTAATAGTCACCGTTCACACCGGAGACCAGCACCAAGTGGGAAATGAAAGCACAGAACATGGGACAACTGCAACTATAACACCTCAAGCTCCCACGACGGAAATACAGCTGACCGACTACGGAGCTCTTACATTGGATTGTTCACCTAGAACAGGACTAGACTTTAATGAAATGGTGTTGTTGACAATGAAAGAAAAATCATGGCTAGTCCACAAACAATGGTTTTTAGACTTACCACTGCCTTGGACCTCGGGAGCTTCAACATCACAAGAGACTTGGAACAGACAAGATCTGCTGGTGACATTTAAGACAGCTCATGCAAAGAAGCAGGAAGTAGTCGTACTAGGATCGCAAGAAGGAGCAATGCACACTGCGTTGACCGGAGCGACAGAAATCCAAACGTCTGGAACGACAACAATTTTTGCAGGACACTTGAAATGCAGACTAAAGATGGACAAACTGACTCTAAAAGGGATGTCATATGTGATGTGCACAGGCTCATTCAAACTAGAGAAAGAATTGGCCGAGACCCAGCATGGAACCGTTCTAGTGCAGATTAAATACGAAGGAACAGATGCACCATGCAAGATCCCTTTTTCGACCCAAGATGAAAAAGGAGTGACCCAGAATGGGAGATTGATAACAGCCAACCCCATAGTTACTGACAAAGAAAAACCAGTCAACATTGAGGCAGAACCGCCCTTTGGTGAGAGTTACATCGTAATAGGAGCAGGTGAAAAAGCTTTGAAACTAAGCTGGTTCAAGAAAGGAAGCAGCATAGGGAAAATGTTTGAGGCAACTGCCAGAGGAGCACGAAGGATGGCCATACTGGGAGACACCGCATGGGACTTTGGTTCTATAGGAGGAGTGTTCACGTCTGTTGGAAAATTAGTACACCAGATTTTTGGAACTGCATATGGAGTTTTGTTCAGCGGTGTTTCCTGGACCATGAAAATAGGAATAGGGGTTCTGCTGACATGGCTGGGACTAAACTCAAGGAGCACGTCCCTTTCGAT
		</sequence>
		<sequence>
			<taxon idref="34427_2016.65_1.307668_103.80182"/>
			ATGCGATGCGTGGGAATAGGCAGCAGGGACTTCGTGGAAGGACTGTCAGGAGCAACTTGGGTAGATGTGGTGTTGGAACATGGAAGTTGCGTCACTACCATGGCAAAAGACAAACCAACATTGGACATTGAACTCTTGAAGACGGAAGTCACAAACCCTGCCGTCCTGCGCAAACTGTGCATTGAAGCTAAAATATCAAACACCACCACCGACTCAAGATGTCCAACACAAGGAGAAGCCACACTGGTGGAAGAACAAGACGCGAACTTTGTGTGTCGACGAACGTTTGTGGACAGAGGCTGGGGCAATGGCTGTGGGCTCTTCGGAAAAGGAAGCCTTATAACGTGTGCTAAGTTCAAGTGTGTGACAAAACTGGAAGGAAAAATAGTTCAATATGAAAACTTGAAATATTCAGTAATAGTCACCGTCCACACTGGAGACCAGCACCAGGTGGGAAATGAAAGCACAGAACATGGGACAACTGCAACCATAACACCTCAAGCTCCTACGACAGAAATACAGCTGACCGACTACGGAGCTCTTACATTGGATTGTTCACCTAGAACAGGACTGGACTTCAATGAAATGGTGTTGTTGACAATGAAAGAAAAATCATGGCTAGTCCACAAACAATGGTTTCTAGACCTACCACTGCCTTGGACCTCGGGAGCTTCAACATCACAAGAAACTTGGAACAGACAAGATTTGCTGGTGACATTTAAGACAGCTCATGCAAAGAAGCAGGAAGTAGTCGTACTAGGATCACAAGAAGGAGCAATGCACACTGCGTTGACCGGAGCGACGGAAATCCAAACGTCTGGAACGACAACAATTTTTGCAGGACACTTGAAATGTAGACTAAAGATGGACAAACTGACTCTAAAAGGGATGTCATACGTGATGTGCACAGGCTCATTCAAGCTAGAGAAAGAAGTGGCTGAGACCCAGCATGGAACCGTTCTAGTGCAGATCAAATACGAAGGAACAGATGCACCATGCAAGATCCCTTTTTCGACCCAAGATGAAAAAGGAGTAACCCAGAATGGGAGATTGATAACAGCCAACCCCATAGTCACTGACAAAGAAAAACCAGTCAACATTGAGGCAGAACCGCCTTTTGGTGAGAGTTACATCGTGATAGGAGCAGGTGAAAAAGCTTTGAAACTAAGCTGGTTCAAGAAAGGAAGCAGCATAGGGAAAATGTTTGAGGCAACTGCCAGAGGAGCACGAAGGATGGCCATACTGGGAGACACCGCATGGGACTTTGGTTCTATAGGAGGAGTGTTCACGTCTGTTGGAAAATTGGTACACCAGATATTCGGAACTGCATATGGAGTTTTGTTCAGCGGTGTTTCCTGGACCATGAAAATAGGAATAGGGGTTCTGCTGACATGGCTAGGATTAAACTCAAGGAGCACGTCCCTTTCGAT
		</sequence>
		<sequence>
			<taxon idref="21521_2012.4_1.35297_103.764050"/>
			ATGCGGTGCGTGGGAATAGGCAACAGAGACTTCGTTGAAGGACTGTCAGGAGCAACATGGGTGGATGTGGTACTGGAGCATGGAAGCTGTGTCACCACCATGGCAAAAAATAAACCAACATTGGACATTGAACTCTTGAAGACGGAGGTCACGAACCCTGCCGTCTTGCGCAAACTGTGCATTGAAGCTAAAATATCAAACACCACTACCGATTCAAGATGTCCAACACAAGGAGAAGCTACACTGGTGGAAGAACAAGACGCGAACTTTGTGTGTCGACGAACATTCGTGGACAGAGGCTGGGGTAATGGTTGTGGACTATTCGGGAAGGGAAGCTTACTAACGTGTGCTAAGTTTAAGTGTGTGACAAAACTTGAAGGAAAGACAGTTCAATATGAAAACTTAAAATATTCGGTGATAGTCACTGTCCACACTGGGGACCAGCACCAGGTAGGAAATGAGACTACAGAACATGGAACAATTGCAACCATAACACCTCAAGCTCCCACGTCGGAAATACAGCTGACTGACTACGGAGCCCTTACATTGGACTGCTCACCTAGAACAGGGCTGGACTTTAATGAGATGGTGCTGTTGACAATGAAAGAAAAATCATGGCTTGTCCACAAACAATGGTTTCTAGACTTACCATTGCCTTGGACCTCGGGGGCTTCAACATCTCAAGAGACTTGGAACAGACAAGATCTGTTGGTCACATTCAAGACAGCTCATGCAAAGAAGCAGGAAGTAGTCGTACTGGGGTCACAAGAAGGAGCAATGCACACTGCGTTGACTGGGGCGACAGAAATCCAGACGTCAGGAACGACGACAATCTTCGCAGGACACCTGAAATGTAGACTAAAAATGGATAAACTGACTCTAAGAGGGGTGTCATATGTGATGTGCACAGGCTCATTTAAGCTAGAGAAGGAAGTGGCTGAGACCCAGCATGGAACTGTCCTAGTGCAGGTTAAATATGAAGGAACAGATGCACCATGCAAGATTCCATTTTCAACCCAAGATGAGAAAGGAGTGACCCAGAATGGGAGATTGATAACAGCCAATCCCATAGTTACTGACAAAGAAAAACCAGTCAACATTGAAACAGAACCACCCTTTGGTGAGAGCTACATCGTGATAGGGGCGGGTGAAAAAGCTTTGAAACTAAGCTGGTTCAAGAAAGGAAGCAGCATAGGGAAAATGTTCGAAGCCACCGCCCGAGGAGCACGAAGGATGGCTATCCTGGGAGACACAGCATGGGACTTCGGTTCCATAGGAGGGGTGTTCACATCTGTGGGAAAATTGGTACACCAGGTTTTTGGAACCGCATATGGGGTCCTGTTCAACGGTGTTTCTTGGACCATGAAAATAGGAATAGGGATTCTGCTGACATGGCTAGGATTGAATTCAAGGAGCACGTCACTCTCGAT
		</sequence>
		<sequence>
			<taxon idref="06680_2013.11_1.35297_103.764050"/>
			ATGCGGTGCGTGGGAATAGGCAACAGAGACTTCGTGGAAGGACTGTCAGGAGCTACGTGGGTGGATGTAGTGCTGGAGCATGGAAGTTGCGTCACTACCATGGCAAAAGACAAACCAACACTGGACATTGAACTCCTGAAGACGGAGGTCACAAACCCTGCAGTCCTGCGCAAACTGTGCATTGAAGCTAAAATATCAAATACCACCACCGATTCGAGATGTCCAACACAAGGTGAAGCCACGCTGGTGGAAGAGCAGGACACGAACTTTGTGTGCCGACGAACGCTCGTGGACAGAGGCTGGGGCAATGGTTGTGGGCTATTTGGAAAAGGTAGCTTAATAACGTGTGCTAAGTTTAAGTGTGTGACAAAACTGGAAGGAAAGATAGTCCAATATGAAAACTTAAAATATTCAGTCATAGTCACCGTACACACTGGAGACCAACACCAAGTTGGAAATGAGACCACAGAACATGGAACAACTGCAACCATAACACCTCAAGCTCCTACGTCGGAAATACAGCTGACAGACTACGGAGCTCTAACACTGGATTGTTCACCTAGAACAGGACTAGACTTTAATGAGATGGTGTTGTTGACGATGAAAGAAAAATCATGGCTCGTCCACAAACAATGGTTTCTGGACCTACCACTGCCTTGGACCTCAGGGGCCTCAACATCCCAAGAGACTTGGAATAGACAAGACCTGCTGGTCACATTCAAGACAGCTCATGCAAAAAAGCAGGAAGTAGTCGTGCTAGGATCACTAGATGGAGCAATGCACACTGCGCTGACTGGAGCGACAGAAATCCAAACGTCTGGAACGACAACAATTTTTGCAGGGCACCTGAAATGCAGATTAAAAATGGATAAACTGACCTTAAAAGGGGTATCATATGTAATGTGCACAGGGTCATTTAAGCTAGAGAAGGAAGTGGCTGAGACCCAGCATGGAACTGTTCTAGTGCAAGTTAAATACGAAGGAACAGATGCACCATGCAAGATCCCCTTCACGTCCCAAGATGAGAAGGGAGTAACCCAGAATGGGAGATTGATAACAGCCAACCCCATAGTCACTGACAAAGAAAAACCAGTCAACATTGAAGCGGAGCCACCTTTTGGGGAGAGCTACCTTGTGGTAGGAGCAGGTGAAAAAGCTTTGAAACTAAGCTGGTTCAAGAAGGGAAGCAGTATAGGGAAAATGTTTGAAGCAACTGCCCGCGGAGCACGAAGGATGGCCATCCTGGGAGACACCGCATGGGACTTCGGTTCTATAGGAGGGGTGTTCACATCTGTGGGAAAACTGATACACCAGATTTTTGGGACTGCGTATGGAGTCTTGTTCAGCGGGGTTTCTTGGACCATGAAAATAGGAATAGGGATTCTGCTGACATGGCTAGGATTAAATTCAAGGAGCACATCCCTTTCAAT
		</sequence>
		<sequence>
			<taxon idref="07609_2013.13_1.35297_103.764050"/>
			ATGCGATGCGTGGGAATAGGCAACAGAGACTTCGTTGAAGGACTGTCAGGAGCAACATGGGTGGATGTGGTACTGGAGCATGGAAGCTGTGTCACCACCATGGCAAAGAATAAACCAACATTGGACATTGAACTCTTGAAGACGGAGGTCACGAACCCTGCCGTCTTGCGCAAACTGTGCATTGAAGCTAAAATATCAAACACCACCACCGATTCAAGATGTCCAACACAAGGAGAAGCTACACTGGTGGAAGAACAAGACGCGAACTTTGTGTGTCGACGAACATTCGTGGACAGAGGCTGGGGTAATGGTTGTGGACTATTCGGGAAGGGAAGCTTACTAACGTGTGCTAAGTTTAAGTGTGTGACAAAACTTGAAGGAAAGATAGTTCAATATGAAAACTTAAAATATTCGGTGATAGTCACTGTCCACACTGGGGACCAGCACCAGGTAGGAAATGAGACTACAGAACATGGAACAATTGCAACCATAACACCTCAAGCTCCCACGTCGGAAATACAGCTGACTGACTACGGAGCCCTTACATTGGACTGCTCACCTAGAACAGGGCTGGACTTTAATGAGATGGTGCTGTTGACAATGAAAGAAAAATCATGGCTTGTCCACAAACAATGGTTTCTAGACTTACCATTGCCTTGGACCTCGGGGGCTTCAACATCTCAAGAGACTTGGAACAGACAAGATCTGCTGGTCACATTTAAGACAGCTCATGCAAAGAAGCAGGAAGTAGTCGTACTGGGGTCACAAGAAGGAGCAATGCACACTGCGTTGACTGGGGCGACAGAAATCCAGACGTCAGGAACGACGACAATCTTCGCAGGACACCTGAAATGTAGACTAAAAATGGATAAACTGACTTTAAAAGGGGTGTCATATGTGATGTGCACAGGCTCATTTAAGCTAGAGAAGGAAGTGGCTGAGACCCAGCATGGAACTGTCCTAGTGCAGGTTAAATATGAAGGAACAGATGCACCATGCAAGATTCCAATTTCAACCCAAGATGAGAAAGGAGTGACCCAGAATGGGAGATTGATAACAGCCAATCCCATAGTTACTGACAAAGAAAAACCAGTCAACATTGAAACAGAACCACCCTTTGGTGAGAGCTACATCGTGATAGGGGCGGGTGAAAAAGCTTTGAAACTAAGCTGGTTCAAGAAAGGAAGCAGCATAGGGAAAATGTTCGAAGCCACCGCCCGAGGAGCACGAAGGATGGCTATCCTGGGAGACACAGCATGGGACTTCGGTTCCATAGGAGGGGTGTTCACATCTGTGGGAAAATTGGTACACCAGGTTTTTGGAACCGCATATGGGGTCCTGTTCAGCGGTGTTTCTTGGACCATGAAAATAGGAATAGGGATTCTGCTGACATGGCTAGGATTGAATTCAAGGAGCACGTCACTCTCGAT
		</sequence>
		<sequence>
			<taxon idref="11621_2013.21_1.35297_103.764050"/>
			ATGCGATGCGTGGGAATAGGCAACAGAGACTTCGTTGAAGGACTGTCAGGAGCAACATGGGTGGATGTGGTACTGGAGCATGGAAGCTGTGTCACCACCATGGCAAAGAATAAACCAACATTGGACATTGAACTCTTGAAGACGGAGGTCACGAACCCTGCCGTCTTGCGCAAACTGTGCATTGAAGCTAAAATATCAAACACCACCACCGATTCAAGATGTCCAACACAAGGAGAAGCTACACTGGTGGAAGAACAAGACGCGAACTTTGTGTGTCGACGAACATTCGTGGACAGAGGCTGGGGTAATGGTTGTGGACTATTCGGGAAGGGAAGCTTACTAACGTGTGCTAAGTTTAAGTGTGTGACAAAACTTGAAGGAAAGATAGTTCAATATGAAAACTTAAAATATTCGGTGATAGTCACTGTCCACACTGGGGACCAGCACCAGGTAGGAAATGAGACTACAGAACATGGAACAATTGCAACCATAACACCTCAAGCTCCCACGTCGGAAATACAGCTGACTGACTACGGAGCCCTTACATTGGACTGCTCACCTAGAACAGGGCTGGACTTTAATGAGATGGTGCTGTTGACAATGAAAGAAAAATCATGGCTTGTCCACAAACAATGGTTTCTAGACTTACCATTGCCTTGGACCTCGGGGGCTTCAACATCTCAAGAGACTTGGAACAGACAAGATCTGCTGGTCACATTTAAGACAGCTCATGCAAAGAAGCAGGAAGTAGTCGTACTGGGGTCACAAGAAGGAGCAATGCACACTGCGTTGACTGGGGCGACAGAAATCCAGACGTCAGGAACGACGACAATCTTCGCAGGACACCTGAAATGTAGACTAAAAATGGATAAACTGACTTTAAAAGGGGTGTCATATGTGATGTGCACAGGCTCATTTAAGCTAGAGAAGGAAGTGGCTGAGACCCAGCATGGAACTGTCCTAGTGCAGGTTAAATATGAAGGAACAGATGCACCATGCAAGATTCCAATTTCAACCCAAGATGAGAAAGGAGTGACCCAGAATGGGAGATTGATAACAGCCAATCCCATAGTTACTGACAAAGAAAAACCAGTCAACATTGAAACAGAACCACCCTTTGGTGAGAGCTACATCGTGATAGGGGCGGGTGAAAAAGCTTTGAAACTAAGCTGGTTCAAGAAAGGAAGCAGCATAGGGAAAATGTTCGAAGCCACCGCCCGAGGAGCACGAAGGATGGCTATCCTGGGAGACACAGCATGGGACTTCGGTTCCATAGGAGGGGTGTTCACATCTGTGGGAAAATTGGTACACCAGGTTTTTGGAACCGCATATGGGGTCCTGTTCAGCGGTGTTTCTTGGACCATGAAAATAGGAATAGGGATTCTGCTGACATGGCTAGGATTGAATTCAAGGAGCACGTCACTCTCGAT
		</sequence>
		<sequence>
			<taxon idref="20341_2013.38_1.35297_103.764050"/>
			ATGCGATGCGTGGGAATAGGCAACAGAGACTTCGTTGAAGGACTGTCAGGAGCAACATGGGTGGATGTGGTACTGGAGCATGGAAGCTGTGTCACCACCATGGCAAAGAATAAACCAACATTGGACATTGAACTCTTGAAGACGGAGGTCACGAACCCTGCCGTCTTGCGCAAACTGTGCATTGAAGCTAAAATATCAAACACCACCACCGATTCAAGATGTCCAACACAAGGAGAAGCTACACTGGTGGAAGAACAAGACGCGAACTTTGTGTGTCGACGAACATTCGTGGACAGAGGCTGGGGTAATGGTTGTGGACTATTCGGGAAGGGAAGCTTACTAACGTGTGCTAAGTTTAAGTGTGTGACAAAACTTGAAGGAAAGATAGTTCAATATGAAAACTTAAAATATTCGGTGATAGTCACTGTCCACACTGGGGACCAGCACCAGGTAGGAAATGAGACTACAGAACATGGAACAATTGCAACCATAACACCTCAAGCTCCCACGTCGGAAATACAGCTGACTGACTACGGAGCCCTTACATTGGACTGCTCACCTAGAACAGGGCTGGACTTTAATGAGATGGTGCTGTTGACAATGAAAGAAAAATCATGGCTTGTCCACAAACAATGGTTTCTAGACTTACCATTGCCTTGGACCTCGGGGGCTTCAACATCTCAAGAGACTTGGAACAGACAAGATCTGCTGGTCACATTTAAGACAGCTCATGCAAAGAAGCAGGAAGTAGTCGTACTGGGGTCACAAGAAGGAGCAATGCACACTGCGTTGACTGGGGCGACAGAAATCCAGACGTCAGGAACGACGACAATCTTCGCAGGACACCTGAAATGTAGACTAAAAATGGATAAACTGACTTTAAAAGGGGTGTCATATGTGATGTGCACAGGCTCATTTAAGCTAGAGAAGGAAGTGGCTGAGACCCAGCATGGAACTGTCCTAGTGCAGGTTAAATATGAAGGAACAGATGCACCATGCAAGATTCCAATTTCAACCCAAGATGAGAAAGGAGTGACCCAGAATGGGAGATTGATAACAGCCAATCCCATAGTTACTGACAAAGAAAAACCAGTCAACATTGAAACAGAACCACCCTTTGGTGAGAGCTACATCGTGATAGGGGCGGGTGAAAAAGCTTTGAAACTAAGCTGGTTCAAGAAAGGAAGCAGCATAGGGAAAATGTTCGAAGCCACCGCCCGAGGAGCACGAAGGATGGCTATCCTGGGAGACACAGCATGGGACTTCGGTTCCATAGGAGGGGTGTTCACATCTGTGGGAAAATTGGTACACCAGGTTTTTGGAACCGCATATGGGGTCCTGTTCAGCGGTGTTTCTTGGACCATGAAAATAGGAATAGGGATTCTGCTGACATGGCTAGGATTGAATTCAAGGAGCACGTCACTCTCGAT
		</sequence>
		<sequence>
			<taxon idref="21301_2013.4_1.35297_103.764050"/>
			ATGCGATGCGTGGGAATAGGCAACAGAGACTTCGTTGAAGGACTGTCAGGAGCAACATGGGTGGATGTGGTACTGGAGCATGGAAGCTGTGTCACCACCATGGCAAAGAATAAACCAACATTGGACATTGAACTCTTGAAGACGGAGGTCACGAACCCTGCCGTCTTGCGCAAACTGTGCATTGAAGCTAAAATATCAAACACCACCACCGATTCAAGATGTCCAACACAAGGAGAAGCTACACTGGTGGAAGAACAAGACGCGAACTTTGTGTGTCGACGAACATTCGTGGACAGAGGCTGGGGTAATGGTTGTGGACTATTCGGGAAGGGAAGCTTACTAACGTGTGCTAAGTTTAAGTGTGTGACAAAACTTGAAGGAAAGATAGTTCAATATGAAAACTTAAAATATTCGGTGATAGTCACTGTCCACACTGGGGACCAGCACCAGGTAGGAAATGAGACTACAGAACATGGAACAATTGCAACCATAACACCTCAAGCTCCCACGTCGGAAATACAGCTGACTGACTACGGAGCCCTTACATTGGACTGCTCACCTAGAACAGGGCTGGACTTTAATGAGATGGTGCTGTTGACAATGAAAGAAAAATCATGGCTTGTCCACAAACAATGGTTTCTAGACTTACCATTGCCTTGGACCTCGGGGGCTTCAACATCTCAAGAGACTTGGAACAGACAAGATCTGCTGGTCACATTTAAGACAGCTCATGCAAAGAAGCAGGAAGTAGTCGTACTGGGGTCACAAGAAGGAGCAATGCACACTGCGTTGACTGGGGCGACAGAAATCCAGACGTCAGGAACGACGACAATCTTCGCAGGACACCTGAAATGTAGACTAAAAATGGATAAACTGACTTTAAAAGGGGTGTCATATGTGATGTGCACAGGCTCATTTAAGCTAGAGAAGGAAGTGGCTGAGACCCAGCATGGAACTGTCCTAGTGCAGGTTAAATATGAAGGAACAGATGCACCATGCAAGATTCCAATTTCAACCCAAGATGAGAAAGGAGTGACCCAGAATGGGAGATTGATAACAGCCAATCCCATAGTTACTGACAAAGAAAAACCAGTCAACATTGAAACAGAACCACCCTTTGGTGAGAGCTACATCGTGATAGGGGCGGGTGAAAAAGCTTTGAAACTAAGCTGGTTCAAGAAAGGAAGCAGCATAGGGAAAATGTTCGAAGCCACCGCCCGAGGAGCACGAAGGATGGCTATCCTGGGAGACACAGCATGGGACTTCGGTTCCATAGGAGGGGTGTTCACATCTGTGGGAAAATTGGTACACCAGGTTTTTGGAACCGCATATGGGGTCCTGTTCAGTGGTGTTTCTTGGACCATGAAAATAGGAATAGGGATTCTGCTGACATGGCTAGGATTGAATTCAAGGAGCACGTCACTCTCGAT
		</sequence>
		<sequence>
			<taxon idref="21607_2013.4_1.35297_103.764050"/>
			ATGCGATGCGTGGGAATAGGCAACAGAGACTTCGTTGAAGGACTGTCAGGAGCAACATGGGTGGATGTGGTACTGGAGCATGGAAGCTGTGTCACCACCATGGCAAAGAATAAACCAACATTGGACATTGAACTCTTGAAGACGGAGGTCACGAACCCTGCCGTCTTGCGCAAACTGTGCATTGAAGCCAAAATATCAAACACCACCACCGATTCAAGATGTCCAACACAAGGAGAAGCTACACTGGTGGAAGAACAAGACGCGAACTTTGTGTGTCGACGAACATTCGTGGACAGAGGCTGGGGTAATGGTTGTGGACTATTCGGGAAGGGAAGCTTACTAACGTGTGCTAAGTTTAAGTGTGTGACAAAACTTGAAGGAAAGATAGTTCAATATGAAAACTTAAAATATTCGGTGATAGTCACTGTCCACACTGGGGACCAGCACCAGGTAGGAAATGAGACTACAGAACATGGAACAATTGCAACCATAACACCTCAAGCTCCCACGTCGGAAATACAGCTGACTGACTACGGAGCCCTTACATTGGACTGCTCACCTAGAACAGGGCTGGACTTTAATGAGATGGTGCTGTTGACAATGAAAGAAAAATCATGGCTTGTCCACAAACAATGGTTTCTAGACTTACCATTGCCTTGGACCTCGGGGGCTTCAACATCTCAAGAGACTTGGAACAGACAAGATCTGCTGGTCACATTTAAGACAGCTCATGCAAAGAAGCAGGAAGTAGTCGTACTGGGGTCACAAGAAGGAGCAATGCACACTGCGTTGACTGGGGCGACAGAAATCCAGACGTCGGGAACGACGACAATCTTCGCAGGACACCTGAAATGTAGACTAAAAATGGATAAACTGACTTTAAAAGGGGTGTCATATGTGATGTGCACAGGCTCATTTAAGCTAGAGAAGGAAGTGGCTGAGACCCAGCATGGAACTGTCCTAGTGCAGGTTAAATATGAAGGAACAGATGCACCATGCAAGATTCCAATTTCAACCCAAGATGAGAAAGGAGTGACCCAGAATGGGAGATTGATAACAGCCAATCCCATAGTTACTGACAAAGAAAAACCAGTCAACATTGAAACAGAACCACCCTTTGGTGAGAGCTACATCGTGATAGGGGCGGGTGAAAAAGCTTTGAAACTAAGCTGGTTCAAGAAAGGAAGCAGCATAGGGAAAATGTTCGAAGCCACCGCCCGAGGAGCACGAAGGATGGCTATCCTGGGAGACACAGCATGGGACTTCGGTTCCATAGGAGGGGTGTTCACATCTGTGGGAAAATTGGTACACCAGGTTTTTGGAACCGCATATGGGGTCCTGTTCAGCGGTGTTTCTTGGACCATGAAAATAGGAATAGGGATTCTGCTGACATGGCTAGGATTGAATTCAAGGAGCACGTCACTCTCGAT
		</sequence>
		<sequence>
			<taxon idref="24345_2013.45_1.35297_103.764050"/>
			ATGCGATGCGTGGGAATAGGCAACAGAGACTTCGTTGAAGGACTGTCAGGAGCAACATGGGTGGATGTGGTACTGGAGCATGGAAGCTGTGTCACCACCATGGCAAAGAATAAACCAACATTGGACATTGAACTCTTGAAGACGGAGGTCACGAACCCTGCCGTCTTGCGCAAACTGTGCATTGAAGCTAAAATATCAAACACCACCACCGATTCAAGATGTCCAACACAAGGAGAAGCTACACTGGTGGAAGAACAAGACGCGAACTTTGTGTGTCGACGAACATTCGTGGACAGAGGCTGGGGTAATGGTTGTGGACTATTCGGGAAGGGAAGCTTACTAACGTGTGCTAAGTTTAAGTGTGTGACAAAACTTGAAGGAAAGATAGTTCAATATGAAAACTTAAAATATTCGGTGATAGTCACTGTCCACACTGGGGACCAGCACCAGGTAGGAAATGAGACTACAGAACATGGAACAATTGCAACCATAACACCTCAAGCTCCCACGTCGGAAATACAGCTGACTGACTACGGAGCCCTTACATTGGACTGCTCACCTAGAACAGGGCTGGACTTTAATGAGATGGTGCTGTTGACAATGAAAGAAAAATCATGGCTTGTCCACAAACAATGGTTTCTAGACTTACCATTGCCTTGGACCTCGGGGGCTTCAACATCTCAAGAGACTTGGAACAGACAAGATCTGCTGGTCACATTTAAGACAGCTCATGCAAAGAAGCAGGAAGTAGTCGTACTGGGGTCACAAGAAGGAGCAATGCACACTGCGTTGACTGGGGCGACAGAAATCCAGACGTCAGGAACGACGACAATCTTCGCAGGACACCTGAAATGTAGACTAAAAATGGATAAACTGACTTTAAAAGGGGTGTCATATGTGATGTGCACAGGCTCATTTAAGCTAGAGAAGGAAGTGGCTGAGACCCAGCATGGAACTGTCCTAGTGCAGGTTAAATATGAAGGAACAGATGCACCATGCAAGATTCCAATTTCAACCCAAGATGAGAAAGGAGTGACCCAGAATGGGAGATTGATAACAGCCAATCCCATAGTTACTGACAAAGAAAAACCAGTCAACATTGAAACAGAACCACCCTTTGGTGAGAGCTACATCGTGATAGGGGCGGGTGAAAAAGCTTTGAAACTAAGCTGGTTCAAGAAAGGAAGCAGCATAGGGAAAATGTTCGAAGCCACCGCCCGAGGAGCACGAAGGATGGCTATCCTGGGAGACACAGCATGGGACTTCGGTTCCATAGGAGGGGTGTTCACATCTGTGGGAAAATTGGTACACCAGGTTTTTGGAACCGCATATGGGGTCCTGTTCAGCGGTGTTTCTTGGACCATGAAAATAGGAATAGGGATTCTGCTGACATGGCTAGGATTGAATTCAAGGAGCACGTCACTCTCGAT
		</sequence>
		<sequence>
			<taxon idref="KJ806947_2013.66_1.35297_103.764050"/>
			ATGCGATGCGTGGGAATAGGCAGCAGGGACTTCGTGGAAGGACTGTCAGGAGCAACTTGGGTAGATGTGGTGTTGGAACATGGAAGTTGCGTCACTACCATGGCAAAAGACAAACCAACATTGGACATTGAACTCTTGAAGACGGAAGTCACAAACCCTGCCGTCCTGCGCAAACTGTGCATTGAAGCTAAAATATCAAACACAACCACCGACTCAAGATGTCCAACACAAGGAGAAGCCACACTGGTGGAAGAACAAGACGCGAACTTTGTGTGTCGACGAACGTTTGTGGACAGAGGCTGGGGCAATGGCTGTGGGCTCTTCGGAAAAGGAAGCCTTATAACGTGTGCTAAGTTCAAGTGTGTGACAAAACTGGAAGGAAAAATAGTTCAATATGAAAACTTGAAATATTCAGTAATAGTCACCGTCCACACTGGAGACCAGCATCAGGTGGGAAATGAAAGCACAGAACATGGGACAACTGCAACTATAACACCTCAAGCTCCTACGACAGAAATACAGCTGACCGACTACGGAGCTCTTACATTGGATTGTTCACCTAGAACAGGACTAGACTTTAATGAAATGGTGTTGTTGACAATGAAAGAAAAATCATGGCTAGTCCACAAACAATGGTTTCTAGACCTACCACTGCCTTGGACCTCGGGAGCTTCAACAACACAAGAAACTTGGAACAGACAAGATTTGCTGGTGACATTTAAGACAGCTCATGCAAAGAAGCAGGAAGTAGTCGTACTGGGATCACAAGAAGGAGCAATGCACACTGCGCTGACCGGAGCGACGGAAATCCAAACGTCTGGAACGACAACAATTTTTGCAGGACACTTGAAATGTAGACTAAAGATGGACAAACTGACTCTAAAAGGGATGTCATATGTGATGTGCACAGGCTCATTCAAGCTAGAGAAAGAAGTGGCTGAGACCCAGCATGGAACCGTTCTAGTGCAGATCAAATACGAAGGAACAGATGCACCATGCAAGATCCCTTTTTCGACCCAAGATGAAAAAGGAGTAACCCAGAATGGGAGATTGATAACAGCCAACCCCATAGTCACTGACAAAGAAAAACCAGTCAACATTGAGGCAGAACCGCCTTTTGGTGAGAGTTACATCGTGATAGGAGCAGGTGAAAAAGCTTTGAAACTAAGCTGGTTTAAGAAAGGAAGCAGCATAGGGAAAATGTTTGAGGCAACTGCCAGAGGAGCACGGAGGATGGCCATACTGGGAGACACCGCATGGGACTTTGGTTCTATAGGAGGAGTGTTCACGTCTGTTGGAAAATTAGTACACCAGATCTTTGGAACTGCATATGGAGTTTTGTTCAGCGGTGTTTCCTGGACCATGAAAATAGGAATAGGGGTTCTGCTGACATGGCTAGGATTGAACTCAAGGAGCACGTCCCTTTCGAT
		</sequence>
		<sequence>
			<taxon idref="39794_2013.74_1.35297_103.764050"/>
			ATGCGATGCGTGGGAATAGGCAACAGAGACTTCGTTGAAGGACTGTCAGGAGCAACATGGGTGGATGTGGTACTGGAGCATGGAAGCTGTGTCACCACCATGGCAAAGAATAAACCAACATTGGACATTGAACTCTTGAAGACGGAGGTCACGAACCCTGCCGTCTTGCGCAAACTGTGCATTGAAGCTAAAATATCAAACACCACCACCGATTCAAGATGTCCAACACAAGGAGAAGCTACACTGGTGGAAGAACAAGACGCGAACTTTGTGTGTCGACGAACATTCGTGGACAGAGGCTGGGGTAATGGTTGTGGACTATTCGGGAAGGGAAGCTTACTAACGTGTGCTAAGTTTAAGTGTGTGACAAAACTTGAAGGAAAGATAGTTCAATATGAAAACTTAAAATATTCGGTGATAGTCACTGTCCACACTGGGGACCAGCACCAGGTAGGAAATGAGACTACAGAACATGGAACAATTGCAACCATAACACCTCAAGCTCCCACGTCGGAAATACAGCTGACTGACTACGGAGCCCTTACATTGGACTGCTCACCTAGAACAGGGCTGGACTTTAATGAGATGGTGCTGTTGACAATGAAAGAAAAATCATGGCTTGTCCACAAACAATGGTTTCTAGACTTACCATTGCCTTGGACCTCGGGGGCTTCAACATCTCAAGAGACTTGGAACAGACAAGATCTGCTGGTCACATTTAAGACAGCTCATGCAAAGAAGCAGGAAGTAGTCGTACTGGGGTCACAAGAAGGAGCAATGCACACTGCGTTGACTGGGGCGACAGAAATCCAGACGTCAGGAACGACGACAATCTTCGCAGGACACCTGAAATGTAGACTAAAAATGGATAAACTGACTTTAAAAGGGGTGTCATATGTGATGTGCACAGGCTCATTTAAGCTAGAGAAGGAAGTGGCTGAGACCCAGCATGGAACTGTCCTAGTGCAGGTTAAATATGAAGGAACAGATGCACCATGCAAGATTCCAATTTCAACCCAAGATGAGAAAGGAGTGACCCAGAATGGGAGATTGATAACAGCCAATCCCATAGTTACTGACAAAGAAAAACCAGTCAACATTGAAACAGAACCACCCTTTGGTGAGAGCTACATCGTGATAGGGGCGGGTGAAAAAGCTTTGAAACTAAGCTGGTTCAAGAAAGGAAGCAGCATAGGGAAAATGTTCGAAGCCACCGCCCGAGGAGCACGAAGGATGGCTATCCTGGGAGACACAGCATGGGACTTCGGTTCCATAGGAGGGGTGTTCACATCTGTGGGAAAATTGGTACACCAGGTTTTTGGAACCGCATATGGGGTCCTGTTCAGCGGTGTTTCTTGGACCATGAAAATAGGAATAGGGATTCTGCTGACATGGCTAGGATTGAATTCAAGGAGCACGTCACTCTCGAT
		</sequence>
		<sequence>
			<taxon idref="40051_2013.75_1.35297_103.764050"/>
			ATGCGATGCGTGGGAATAGGCAACAGAGACTTCGTTGAAGGACTGTCAGGAGCAACATGGGTGGATGTGGTATTGGAGCATGGAAGCTGTGTCACCACCATGGCAAAGAATAAACCAACATTGGACATTGAACTCTTGAAGACGGAGGTCACGAACCCTGCCGTCTTGCGCAAACTGTGCATTGAAGCTAAAATATCAAACACCACCACCGATTCAAGATGTCCAACACAAGGAGAAGCTACACTGGTGGAAGAACAAGACGCGAACTTTGTGTGTCGACGAACATTCGTGGACAGAGGCTGGGGTAATGGTTGTGGACTATTCGGGAAGGGAAGCTTACTAACGTGTGCTAAGTTTAAGTGTGTGACAAAACTTGAAGGAAAGATAGTTCAATATGAAAACTTAAAATATTCGGTGATAGTCACTGTCCACACTGGGGACCAGCACCAGGTAGGAAATGAGACTACAGAACATGGAACAATTGCAACCATAACACCTCAAGCTCCCACGTCGGAAATACAGCTGACTGACTACGGAGCCCTTACATTGGACTGCTCACCTAGAACAGGGCTGGACTTTAATGAGATGGTGCTGTTGACAATGAAAGAAAAATCATGGCTTGTCCACAAACAATGGTTTCTAGACTTACCATTGCCTTGGACCTCGGGGGCTTCAACATCTCAAGAGACTTGGAACAGACAAGATCTGCTGGTCACATTTAAGACAGCTCATGCAAAGAAGCAGGAAGTAGTCGTACTGGGGTCACAAGAAGGAGCAATGCACACTGCGTTGACTGGGGCGACAGAAATCCAGACGTCAGGAACGACGACAATCTTCGCAGGACACCTGAAATGTAGACTAAAAATGGATAAACTGACTTTAAAAGGGGTGTCATATGTGATGTGCACAGGCTCATTTAAGCTAGAGAAGGAAGTGGCTGAGACCCAGCATGGAACTGTCCTAGTGCAGGTTAAATATGAAGGAACAGATGCACCATGCAAGATTCCAATTTCAACCCAAGATGAGAAAGGAGTGACCCAGAATGGGAGATTGATAACAGCCAATCCCATAGTTACTGACAAAGAAAAACCAGTCAACATTGAAACAGAACCACCCTTTGGTGAGAGCTACATCGTGATAGGGGCGGGTGAAAAAGCTTTGAAACTAAGCTGGTTCAAGAAAGGAAGCAGCATAGGGAAAATGTTCGAAGCCACCGCCCGAGGAGCACGAAGGATGGCTATCCTGGGAGACACAGCATGGGACTTCGGTTCCATAGGAGGGGTGTTCACATCTGTGGGAAAATTGGTACACCAGGTTTTTGGAACCGCATATGGGGTCCTGTTCAGCGGTGTTTCTTGGACCATGAAAATAGGAATAGGGATTCTGCTGACATGGCTAGGATTGAATTCAAGGAGCACGTCACTCTCGAT
		</sequence>
		<sequence>
			<taxon idref="40547_2013.75_1.35297_103.764050"/>
			ATGCGATGCGTGGGAATAGGCAACAGAGACTTCGTTGAAGGACTGTCAGGAGCAACATGGGTGGATGTGGTACTGGAGCATGGAAGCTGTGTCACCACCATGGCAAAGAATAAACCAACATTGGACATTGAACTCTTGAAGACGGAGGTCACGAACCCTGCCGTCTTGCGCAAACTGTGCATTGAAGCTAAAATATCAAACACCACCACCGATTCAAGATGTCCAACACAAGGAGAAGCTACACTGGTGGAAGAACAAGACGCGAACTTTGTGTGTCGACGAACATTCGTGGACAGAGGCTGGGGTAATGGTTGTGGACTATTCGGGAAGGGAAGCTTACTAACGTGTGCTAAGTTTAAGTGTGTGACAAAACTTGAAGGAAAGATAGTTCAATATGAAAACTTAAAATATTCGGTGATAGTCACTGTCCACACTGGGGACCAGCACCAGGTAGGAAATGAGACTACAGAACATGGAACAATTGCAACCATAACACCTCAAGCTCCCACGTCGGAAATACAGCTGACTGACTACGGAGCCCTTACATTGGACTGCTCACCTAGAACAGGGCTGGACTTTAATGAGATGGTGCTGTTGACAATGAAAGAAAAATCATGGCTTGTCCACAAACAATGGTTTCTAGACTTACCATTGCCTTGGACCTCGGGGGCTTCAACATCTCAAGAGACTTGGAACAGACAAGATCTGCTGGTCACATTTAAGACAGCTCATGCAAAGAAGCAGGAAGTAGTCGTACTGGGGTCACAAGAAGGAGCAATGCACACTGCGTTGACTGGGGCGACAGAAATCCAGACGTCAGGAACGACGACAATCTTCGCAGGACACCTGAAATGTAGACTAAAAATGGATAAACTGACTTTAAAAGGGGTGTCATATGTGATGTGCACAGGCTCATTTAAGCTAGAGAAGGAAGTGGCTGAGACCCAGCATGGAACTGTCCTAGTGCAGGTTAAATATGAAGGAACAGATGCACCATGCAAGATTCCAATTTCAACCCAAGATGAGAAAGGAGTGACCCAGAATGGGAGATTGATAACAGCCAATCCCATAGTTACTGACAAAGAAAAACCAGTCAACATTGAAACAGAACCACCCTTTGGTGAGAGCTACATCGTGATAGGGGCGGGTGGAAAAGCTTTGAAACTAAGCTGGTTCAAGAAAGGAAGCAGCATAGGGAAAATGTTCGAAGCCACCGCCCGAGGAGCACGAAGGATGGCTATCCTGGGAGACACAGCATGGGACTTCGGTTCCATAGGAGGGGTGTTCACATCTGTGGGAAAATTGGTACACCAGGTTTTTGGAACCGCATATGGGGTCCTGTTCAGCGGTGTTTCTTGGACCATGAAAATAGGAATAGGGATTCTGCTGACATGGCTAGGATTGAATTCAAGGAGCACGTCACTCTCGAT
		</sequence>
		<sequence>
			<taxon idref="41614_2013.77_1.35297_103.764050"/>
			ATGCGATGCGTGGGAATAGGCAACAGAGACTTCGTTGAAGGACTGTCAGGAGCAACATGGGTGGATGTGGTACTGGAGCATGGAAGCTGTGTCACCACCATGGCAAAGAATAAACCAACATTGGACATTGAACTCTTGAAGACGGAGGTCACGAACCCTGCCGTCTTGCGCAAACTGTGCATTGAAGCTAAAATATCAAACACCACCACCGATTCAAGATGTCCAACACAAGGAGAAGCTACACTGGTGGAAGAACAAGACGCGAACTTTGTGTGTCGACGAACATTCGTGGACAGAGGCTGGGGTAATGGTTGTGGACTATTCGGGAAGGGAAGCTTACTAACGTGTGCTAAGTTTAAGTGTGTGACAAAACTTGAAGGAAAGATAGTTCAATATGAAAACTTAAAATATTCGGTGATAGTCACTGTCCACACTGGGGACCAGCACCAGGTAGGAAATGAGACTACAGAACATGGAACAATTGCAACCATAACACCTCAAGCTCCCACGTCGGAAATACAGCTGACTGACTACGGAGCCCTTACATTGGACTGCTCACCTAGAACAGGGCTGGACTTTAATGAGATGGTGCTGTTGACAATGAAAGAAAAATCATGGCTTGTCCACAAACAATGGTTTCTAGACTTACCATTGCCTTGGACCTCGGGGGCTTCAACATCTCAAGAGACTTGGAACAGACAAGATCTGCTGGTCACATTTAAGACAGCTCATGCAAAGAAGCAGGAAGTAGTCGTACTGGGGTCACAAGAAGGAGCAATGCACACTGCGTTGACTGGGGCGACAGAAATCCAGACGTCAGGAACGACGACAATCTTCGCAGGACACCTGAAATGTAGACTAAAAATGGATAAACTGACTTTAAAAGGGGTGTCATATGTGATGTGCACAGGCTCATTTAAGCTAGAGAAGGAAGTGGCTGAGACCCAGCATGGAACTGTCCTAGTGCAGGTTAAATATGAAGGAACAGATGCACCATGCAAGATTCCAATTTCAACCCAAGATGAGAAAGGAGTGACCCAGAATGGGAGATTGATAACAGCCAATCCCATAGTTACTGACAAAGAAAAACCAGTCAACATTGAAACAGAACCACCCTTTGGTGAGAGCTACATCGTGATAGGGGCGGGTGAAAAAGCTTTGAAACTAAGCTGGTTCAAGAAAGGAAGCAGCATAGGGAAAATGTTCGAAGCCACCGCCCGAGGAGCACGAAGGATGGCTATCCTGGGAGACACAGCATGGGACTTCGGTTCCATAGGAGGGGTGTTCACATCTGTGGGAAAATTGGTACACCAGGTTTTTGGAACCGCATATGGGGTCCTGTTCAGCGGTGTTTCTTGGACCATGAAAATAGGAATAGGGATTCTGCTGACATGGCTAGGATTGAATTCAAGGAGCACGTCACTCTCGAT
		</sequence>
		<sequence>
			<taxon idref="42206_2013.79_1.35297_103.764050"/>
			ATGCGATGCGTGGGAATAGGCAACAGAGACTTCGTTGAAGGACTGTCAGGAGCAACATGGGTGGATGTGGTACTGGAGCATGGAAGCTGTGTCACCACCATGGCAAAGAATAAACCAACATTGGACATTGAACTCTTGAAGACGGAGGTCACGAACCCTGCCGTCTTGCGCAAACTGTGCATTGAAGCTAAAATATCAAACACCACCACCGATTCAAGATGTCCAACACAAGGAGAAGCTACACTGGTGGAAGAACAAGACGCGAACTTTGTGTGTCGACGAACATTCGTGGACAGAGGCTGGGGTAATGGTTGTGGACTATTCGGGAAGGGAAGCTTACTAACGTGTGCTAAGTTTAAGTGTGTGACAAAACTTGAAGGAAAGATAGTTCAATATGAAAACTTAAAATATTCGGTGATAGTCACTGTCCACACTGGGGACCAGCACCAGGTAGGAAATGAGACTACAGAACATGGAACAATTGCAACCATAACACCTCAAGCTCCCACGTCGGAAATACAGCTGACTGACTACGGAGCCCTTACATTGGACTGCTCACCTAGAACAGGGCTGGACTTTAATGAGATGGTGCTGTTGACAATGAAAGAAAAATCATGGCTTGTCCACAAACAATGGTTTCTAGACTTACCATTGCCTTGGACCTCGGGGGCTTCAACATCTCAAGAGACTTGGAACAGACAAGATCTGCTGGTCACATTTAAGACAGCTCATGCAAAGAAGCAGGAAGTAGTCGTACTGGGGTCACAAGAAGGAGCAATGCACACTGCGTTGACTGGGGCGACAGAAATCCAGACGTCAGGAACGACGACAATCTTCGCAGGACACCTGAAATGTAGACTAAAAATGGATAAACTGACTTTAAAAGGGGTGTCATATGTGATGTGCACAGGCTCATTTAAGCTAGAGAAGGAAGTGGCTGAGACCCAGCATGGAACTGTCCTAGTGCAGGTTAAATATGAAGGAACAGATGCACCATGCAAGATTCCAATTTCAACCCAAGATGAGAAAGGAGTGACCCAGAATGGGAGATTGATAACAGCCAATCCCATAGTTACTGACAAAGAAAAACCAGTCAACATTGAAACAGAACCACCCTTTGGTGAGAGCTACATCGTGATAGGGGCGGGTGAAAAAGCTTTGAAACTAAGCTGGTTCAAGAAAGGAAGCAGCATAGGGAAAATGTTCGAAGCCACCGCCCGAGGAGCACGAAGGATGGCTATCCTGGGAGACACAGCATGGGACTTCGGTTCCATAGGAGGGGTGTTCACATCTGTGGGAAAATTGGTACACCAGGTTTTTGGAACCGCATATGGGGTCCTGTTCAGCGGTGTTTCTTGGACCATGAAAATAGGAATAGGGATTCTGCTGACATGGCTAGGATTGAATTCAAGGAGCACGTCACTCTCGAT
		</sequence>
		<sequence>
			<taxon idref="43287_2013.81_1.35297_103.764050"/>
			ATGCGATGCGTGGGAATAGGCAGCAGGGACTTCGTGGAAGGACTGTCAGGAGCAACTTGGGTAGACGTGGTGCTGGAACATGGAAGTTGCGTCACTACCATGGCAAAAGACAAACCAACATTGGACATTGAACTCTTGAAGACGGAAGTCACAAACCCTGCCGTCCTGCGCAAACTGTGCATTGAAGCCAAAATATCAAACACCACCACCGACTCAAGATGTCCAACACAAGGAGAAGCCACACTGGTGGAAGAACAAGACGCGAACTTTGTGTGTCGACGAACGTTTGTGGACAGAGGCTGGGGCAATGGCTGTGGGCTTTTCGGAAAAGGAAGCCTTATAACGTGTGCTAAGTTCAAGTGTGTGACAAAACTGGAAGGAAAAATAGTTCAATATGAAAACTTGAAATATTCAGTAATAGTCACCGTTCACACTGGAGACCAGCACCAGGTGGGAAATGAAAGCACAGAACATGGGACAACTGCAACTATAACACCTCAAGCTCCTACGACAGAAATACAGCTGACCGACTACGGAGCTCTTACATTGGATTGTTCACCTAGAACAGGACTAGACTTCAATGAAATGGTGTTGTTGACAATGAAAGAAAAATCATGGCTAGTCCACAAACAATGGTTTCTAGACCTACCACTGCCTTGGACCTCGGGAGCTTCAACATCACAAGAAACTTGGAACAGACAAGATTTGCTGGTGACATTTAAGACAGCTCATGCGAAGAAGCAGGAAGTAGTCGTACTAGGATCACAAGAAGGAGCAATGCACACTGCGTTGACCGGAGCGACGGAAATCCAAACGTCTGGAACGACAACAATTTTTGCAGGACACTTGAAATGTAGACTAAAGATGGATAAACTGACTCTAAAAGGGATGTCATATGTGATGTGCACAGGCTCATTCAAGCTAGAGAAAGAAGTGGCTGAGACCCAGCATGGAACCGTTCTAGTGCAGATTAAATACGAAGGAACAGATGCACCATGCAAGATCCCTTTTTCGACCCAAGATGAAAAAGGAGTAACCCAGAATGGGAGATTGATAACAGCCAACCCCATAGTCACTGACAAAGAAAAACCAGTCAACATTGAGGCAGAACCGCCTTTTGGTGAGAGTTACATTGTGATAGGAGCAGGTGAAAAAGCTTTGAAACTAAGCTGGTTCAAGAAAGGAAGCAGCATAGGGAAAATGTTTGAGGCAACTGCCAGAGGAGCACGAAGGATGGCCATACTGGGAGACACCGCATGGGACTTTGGTTCTATAGGAGGAGTGTTCACGTCTGTTGGAAAATTAGTACACCAGATTTTTGGAACTGCATATGGAGTTTTGTTCAGCGGTGTTTCCTGGACCATGAAAATAGGAATAGGGGTTCTGCTGACATGGTTAGGATTAAACTCAAGGAGCACGTCCCTTTCGAT
		</sequence>
		<sequence>
			<taxon idref="KM403624_2013.87_1.35297_103.764050"/>
			ATGCGATGCGTGGGAATAGGCAACAGAGACTTCGTTGAAGGACTGTCAGGAGCAACATGGGTGGATGTGGTACTGGAGCATGGAAGCTGTGTCACCACCATGGCAAAGAATAAACCAACATTGGACATTGAACTCTTGAAGACGGAGGTCACGAACCCTGCCGTCTTGCGCAAACTGTGCATTGAAGCTAAAATATCAAACACCACCACCGATTCAAGATGTCCAACACAAGGAGAAGCTACACTGGTGGAAGAACAAGACGCGAACTTTGTGTGTCGACGAACATTCGTGGACAGAGGCTGGGGTAATGGTTGTGGACTATTCGGGAAGGGAAGCTTACTAACGTGTGCTAAGTTTAAGTGTGTGACAAAACTTGAAGGAAAGATAGTTCAATATGAAAACTTAAAATATTCGGTGATAGTCACTGTCCACACTGGGGATCAGCACCAGGTAGGAAATGAGACTACAGAACATGGAACAATTGCAACCATAACACCTCAAGCTCCCACGTCGGAAATACAGCTGACTGACTACGGAGCCCTTACATTGGACTGCTCACCTAGAACAGGGCTGGACTTTAATGAGATGGTGCTGTTGACAATGAAAGAAAAATCATGGCTTGTCCACAAACAATGGTTTCTAGACTTACCATTGCCTTGGACCTCGGGGGCTTCAACATCTCAAGAGACTTGGAACAGACAAGATCTGCTGGTCACATTTAAGACAGCTCATGCAAAGAAGCAGGAAGTGGTCGTACTGGGGTCACAAGAAGGAGCAATGCACACTGCGTTGACTGGGGCGACAGAAATCCAGACGTCAGGAACGACGACAATCTTCGCAGGACACCTGAAATGTAGACTAAAAATGGATAAACTGACTTTAAAAGGGGTGTCATATGTGATGTGCACAGGCTCATTTAAGCTAGAGAAGGAAGTGGCTGAGACCCAGCATGGAACTGTCCTAGTGCAGGTTAAATATGAAGGAACAGATGCACCATGCAAGATTCCAATTTCAACCCAAGATGAGAAAGGAGTGACCCAGAATGGGAGATTGATAACAGCCAATCCCATAGTTACTGACAAAGAAAAACCAGTCAACATTGAAACAGAACCACCCTTTGGTGAGAGCTACATCGTGATAGGGGCGGGTGAAAAAGCTTTGAAACTAAGCTGGTTCAAGAAAGGAAGCAGCATAGGGAAAATGTTCGAAGCCACCGCCCGAGGAGCGCGAAGGATGGCTATCCTGGGAGACACAGCATGGGACTTCGGTTCCATAGGAGGGGTGTTCACATCTGTGGGAAAATTGGTACACCAGGTTTTTGGAACCGCATATGGGGTCCTGTTCAGCGGTGTTTCCTGGACCATGAAAATAGGAATAGGGATTCTGCTGACATGGCTAGGATTGAATTCAAGGAGCACGTCACTCTCGAT
		</sequence>
		<sequence>
			<taxon idref="48625_2013.91_1.35297_103.764050"/>
			ATGCGATGCGTGGGAATAGGCAACAGAGACTTCGTTGAAGGACTGTCAGGAGCAACATGGGTGGATGTGGTACTGGAGCATGGAAGCTGTGTCACCACCATGGCAAAGAATAAACCAACATTGGACATTGAACTCTTGAAGACGGAGGTCACGAACCCTGCCGTCTTGCGCAAACTGTGCATTGAAGCTAAAATATCAAACACCACCACCGATTCAAGATGTCCAACACAAGGAGAAGCTACACTGGTGGAAGAACAAGACGCGAACTTTGTGTGTCGACGAACATTCGTGGACAGAGGCTGGGGTAATGGTTGTGGACTATTCGGGAAGGGAAGCTTACTAACGTGTGCTAAGTTTAAGTGTGTGACAAAACTTGAAGGAAAGATAGTTCAATATGAAAACTTAAAATATTCGGTGATAGTCACTGTCCACACTGGGGACCAGCACCAGGTAGGAAATGAGACTACAGAACATGGAACAATTGCAACCATAACACCTCAAGCTCCCACGTCGGAAATACAGCTGACTGACTACGGAGCCCTTACATTGGACTGCTCACCTAGAACAGGGCTGGACTTTAATGAGATGGTGCTGTTGACAATGAAAGAAAAATCATGGCTTGTCCACAAACAATGGTTTCTAGACTTACCATTGCCTTGGACCTCGGGGGCTTCAACATCTCAAGAGACTTGGAACAGACAAGATCTGCTGGTCACATTTAAGACAGCTCATGCAAAGAAGCAGGAAGTAGTCGTACTGGGGTCACAAGAAGGAGCAATGCACACTGCGTTGACTGGGGCGACAGAAATCCAGACGTCAGGAACGACGACAATCTTCGCAGGACACCTGAAATGTAGACTAAAAATGGATAAACTGACTTTAAAAGGGGTGTCATATGTGATGTGCACAGGCTCATTTAAGCTAGAGAAGGAAGTGGCTGAGACCCAGCATGGAACTGTCCTAGTGCAGGTTAAATATGAAGGAACAGATGCACCATGCAAGATTCCAATTTCAACCCAAGATGAGAAAGGAGTGACCCAGAATGGGAGATTGATAACAGCCAATCCCATAGTTACTGACAAAGAAAAACCAGTCAACATTGAAACAGAACCACCCTTTGGTGAGAGCTACATCGTGATAGGGGCGGGTGAAAAAGCTTTGAAACTAAGCTGGTTCAAGAAAGGAAGCAGCATAGGGAAAATGTTCGAAGCCACCGCCCGAGGAGCACGAAGGATGGCTATCCTGGGAGACACAGCATGGGACTTCGGTTCCATAGGAGGGGTGTTCACATCTGTGGGAAAATTGGTACACCAGGTTTTTGGAACCGCATATGGGGTCCTGTTCAGCGGTGTTTCTTGGACCATGAAAATAGGAATAGGGATTCTGCTGACATGGCTAGGATTGAATTCAAGGAGCACGTCACTCTCGAT
		</sequence>
		<sequence>
			<taxon idref="KM403613_2013.91_1.35297_103.764050"/>
			ATGCGATGCGTGGGAATAGGCAACAGAGACTTCGTTGAAGGACTGTCAGGAGCAACATGGGTGGATGTGGTATTGGAGCATGGAAGCTGTGTCACCACCATGGCAAAGAATAAACCAACATTGGACATTGAACTCTTGAAGACGGAGGTCACGAACCCTGCCGTCTTGCGCAAACTGTGCATTGAAGCTAAAATATCAAACACCACCACCGATTCAAGATGTCCAACACAAGGAGAAGCTACACTGGTGGAAGAACAAGACGCGAACTTTGTGTGTCGACGAACATTCGTGGACAGAGGCTGGGGTAATGGTTGTGGACTATTCGGGAAGGGAAGCTTACTAACGTGTGCTAAGTTTAAGTGTGTGACAAAACTTGAAGGAAAGATAGTTCAATATGAAAACTTAAAATATTCGGTGATAGTCACTGTCCACACTGGGGACCAGCACCAGGTAGGAAATGAGACTACAGAACATGGAACAATTGCAACCATAACACCTCAAGCTCCCACGTCGGAAATACAGCTGACTGACTACGGAGCCCTTACATTGGACTGCTCACCTAGAACAGGGCTGGACTTTAATGAGATGGTGCTGTTGACAATGAAAGAAAAATCATGGCTTGTCCACAAACAATGGTTTCTAGACTTACCATTGCCTTGGACCTCGGGGGCTTCAACATCTCAAGAGACTTGGAACAGACAAGATCTGCTGGTCACATTTAAGACAGCTCATGCAAAGAAGCAGGAAGTAGTCGTACTGGGGTCACAAGAAGGAGCAATGCACACTGCGTTGACTGGGGCGACAGAAATCCAGACGTCAGGAACGACGACAATCTTCGCAGGACACCTGAAATGTAGACTAAAAATGGATAAACTGACTTTAAAAGGGGTGTCATATGTGATGTGCACAGGCTCATTTAAGCTAGAGAAGGAAGTGGCTGAGACCCAGCATGGAACTGTCCTAGTGCAGGTTAAATATGAAGGAACAGATGCACCATGCAAGATTCCAATTTCAACCCAAGATGAGAAAGGAGTGACCCAGAATGGGAGATTGATAACAGCCAATCCCATAGTTACTGACAAAGAAAAACCAGTCAACATTGAAACAGAACCACCCTTTGGTGAGAGCTACATCGTGATAGGGGCGGGTGAAAAAGCTTTGAAACTAAGCTGGTTCAAGAAAGGAAGCAGCATAGGGAAAATGTTCGAAGCCACCGCCCGAGGAGCACGAAGGATGGCTATCCTGGGAGACACAGCATGGGACTTCGGTTCCATAGGAGGGGTGTTCACATCTGTGGGAAAATTGGTACACCAGGTTTTTGGAACCGCATATGGGGTCCTGTTCAGCGGTGTTTCTTGGACCATGAAAATAGGAATAGGGATTCTGCTGACATGGCTAGGATTGAATTCAAGGAGCACGTCACTCTCGAT
		</sequence>
		<sequence>
			<taxon idref="52968_2013.98_1.35297_103.764050"/>
			ATGCGATGCGTGGGAATAGGCAACAGAGACTTCGTTGAAGGACTGTCAGGAGCAACATGGGTGGATGTGGTATTGGAGCATGGAAGCTGTGTCACCACCATGGCAAAGAATAAACCAACATTGGACATTGAACTCTTGAAGACGGAGGTCACGAACCCTGCCGTCTTGCGCAAACTGTGCATTGAAGCCAAAATATCAAACACCACCACCGATTCAAGATGTCCAACACAAGGAGAAGCTACACTGGTGGAAGAACAAGACGCGAACTTTGTGTGTCGACGAACATTCGTGGACAGAGGCTGGGGTAATGGTTGTGGACTATTCGGGAAGGGAAGCTTACTAACGTGTGCTAAGTTTAAGTGTGTGACAAAACTTGAAGGAAAGATAGTTCAATATGAAAACTTAAAATATTCGGTGATAGTCACTGTCCACACTGGGGACCAGCACCAGGTAGGAAATGAGACTACAGAACATGGAACAATTGCAACCATAACACCTCAAGCTCCCACGTCGGAAATACAGCTGACTGACTACGGAGCCCTTACATTGGACTGCTCACCTAGAACAGGGCTGGACTTTAATGAGATGGTGCTGTTGACAATGAAAGAAAAATCATGGCTTGTCCACAAACAATGGTTTCTAGACTTACCATTGCCTTGGACCTCGGGGGCTTCAACATCTCAAGAGACTTGGAACAGACAAGATCTGCTGGTCACATTTAAGACAGCTCATGCAAAGAAGCAGGAAGTAGTCGTACTGGGGTCACAAGAAGGAGCAATGCACACTGCGTTGACTGGGGCGACAGAAATCCAGACGTCAGGAACGACGACAATCTTCGCAGGACACCTGAAATGTAGACTAAAAATGGATAAACTGACTTTAAAAGGGGTGTCATATGTGATGTGCACAGGCTCATTTAAGCTAGAGAAGGAAGTGGCTGAGACCCAGCATGGAACTGTCCTAGTGCAGGTTAAATATGAAGGAACAGATGCACCATGCAAGATTCCAATTTCAACCCAAGATGAGAAAGGAGTGACCCAGAATGGGAGATTGATAACAGCCAATCCCATAGTTACTGACAAAGAAAAACCAGTCAACATTGAAACAGAACCACCCTTTGGTGAGAGCTACATCGTGATAGGGGCGGGTGAAAAAGCTTTGAAACTAAGCTGGTTCAAGAAAGGAAGCAGCATAGGGAAAATGTTCGAAGCCACCGCCCGAGGAGCACGAAGGATGGCTATCCTGGGAGACACAGCATGGGACTTCGGTTCCATAGGAGGGGTGTTCACATCTGTGGGAAAATTGGTACACCAGGTTTTTGGAACCGCATATGGGGTCCTGTTCAGCGGTGTTTCTTGGACCATGAAAATAGGAATAGGGATTCTGCTGACATGGCTAGGATTGAATTCAAGGAGCACGTCACTCTCGAT
		</sequence>
		<sequence>
			<taxon idref="52995_2013.98_1.35297_103.764050"/>
			ATGCGATGCGTGGGAATAGGCAACAGAGACTTCGTTGAAGGACTGTCAGGAGCAACATGGGTGGATGTGGTACTGGAGCATGGAAGCTGTGTCACCACCATGGCAAAGAATAAACCAACATTGGACATTGAACTCTTGAAGACGGAGGTCACGAACCCTGCCGTCTTGCGCAAACTGTGCATTGAAGCTAAAATATCAAACACCACCACCGATTCAAGATGTCCAACACAAGGAGAAGCTACACTGGTGGAAGAACAAGACGCGAACTTTGTGTGTCGACGAACATTCGTGGACAGAGGCTGGGGTAATGGTTGTGGACTATTCGGGAAGGGAAGCTTACTAACGTGTGCTAAGTTTAAGTGTGTGACAAAACTTGAAGGAAAGATAGTTCAATATGAAAACTTAAAATATTCGGTGATAGTCACTGTCCACACTGGGGACCAGCACCAGGTAGGAAATGAGACTACAGAACATGGAACAATTGCAACCATAACACCTCAAGCTCCCACGTCGGAAATACAGCTGACTGACTACGGAGCCCTTACATTGGACTGCTCACCTAGAACAGGGCTGGACTTTAATGAGATGGTGCTGTTGACAATGAAAGAAAAATCATGGCTTGTCCACAAACAATGGTTTCTAGACTTACCATTGCCTTGGACCTCGGGGGCTTCAACATCTCAAGAGACTTGGAACAGACAAGATCTGCTGGTCACATTTAAGACAGCTCATGCAAAGAAGCAGGAAGTAGTCGTACTGGGGTCACAAGAAGGAGCAATGCACACTGCGTTGACTGGGGCGACAGAAATCCAGACGTCAGGAACGACGACAATCTTCGCAGGACACCTGAAATGTAGACTAAAAATGGATAAACTGACTTTAAAAGGGGTGTCATATGTGATGTGCACAGGCTCATTTAAGCTAGAGAAGGAAGTGGCTGAGACCCAGCATGGAACTGTCCTAGTGCAGGTTAAATATGAAGGAACAGATGCACCATGCAAGATTCCAATTTCAACCCAAGATGAGAAAGGAGTGACCCAGAATGGGAGATTGATAACAGCCAATCCCATAGTTACTGACAAAGAAAAACCAGTCAACATTGAAACAGAACCACCCTTTGGTGAGAGCTACATCGTGATAGGGGCGGGTGAAAAAGCTTTGAAACTAAGCTGGTTCAAGAAAGGAAGCAGCATAGGGAAAATGTTCGAAGCCACCGCCCGAGGAGCACGAAGGATGGCTATCCTGGGAGACACAGCATGGGACTTCGGTTCCATAGGAGGGGTGTTCACATCTGTGGGAAAATTGGTACACCAGGTTTTTGGAACCGCATATGGAGTCCTGTTCAGCGGTGTTTCTTGGACCATGAAAATAGGAATAGGGATTCTGCTGACATGGCTAGGATTGAATTCAAGGAGCACGTCACTCTCGAT
		</sequence>
		<sequence>
			<taxon idref="52081_2013.98_1.35297_103.764050"/>
			ATGCGATGCGTGGGAATAGGCAACAGAGACTTCGTTGAAGGACTGTCAGGAGCAACATGGGTGGATGTGGTACTGGAGCATGGAAGCTGTGTCACCACCATGGCAAAGAATAAACCAACATTGGACATTGAACTCTTGAAGACGGAGGTCACGAACCCTGCCGTCTTGCGCAAACTGTGCATTGAAGCTAAAATATCAAACACCACCACCGATTCAAGATGTCCAACACAAGGAGAAGCTACACTGGTGGAAGAACAAGACGCGAACTTTGTGTGTCGACGAACATTCGTGGACAGAGGCTGGGGTAATGGTTGTGGACTATTCGGGAAGGGAAGCTTACTAACGTGTGCTAAGTTTAAGTGTGTGACAAAACTTGAAGGAAAGATAGTTCAATATGAAAACTTAAAATATTCGGTGATAGTCACTGTCCACACTGGGGACCAGCACCAGGTAGGAAATGAGACTACAGAACATGGAACAATTGCAACCATAACACCTCAAGCTCCCACGTCGGAAATACAGCTGACTGACTACGGAGCCCTTACATTGGACTGCTCACCTAGAACAGGGCTGGACTTTAATGAGATGGTGCTGTTGACAATGAAAGAAAAATCATGGCTTGTCCACAAACAATGGTTTCTAGACTTACCATTGCCTTGGACCTCGGGGGCTTCAACATCTCAAGAGACTTGGAACAGACAAGATCTGCTGGTCACATTTAAGACAGCTCATGCAAAGAAGCAGGAAGTAGTCGTACTGGGGTCACAAGAAGGAGCAATGCACACTGCGTTGACTGGGGCGACAGAAATCCAGACGTCAGGAACGACGACAATCTTCGCAGGACACCTGAAATGTAGACTAAAAATGGATAAACTGACTTTAAAAGGGGTGTCATATGTGATGTGCACAGGCTCATTTAAGCTAGAGAAAGAAGTGGCTGAGACCCAGCATGGAACTGTCCTAGTGCAGGTTAAATATGAAGGAACAGATGCACCATGCAAGATTCCAATTTCAACCCAAGATGAGAAAGGAGTGACCCAGAATGGGAGATTGATAACAGCCAATCCCATAGTTACTGACAAAGAAAAACCAGTCAACATTGAAACAGAACCACCCTTTGGTGAGAGCTACATCGTGATAGGGGCGGGTGAAAAAGCTTTGAAACTAAGCTGGTTCAAGAAAGGAAGCAGCATAGGGAAAATGTTCGAAGCCACCGCCCGAGGAGCACGAAGGATGGCTATCCTGGGAGACACAGCATGGGACTTCGGTTCCATAGGAGGGGTGTTCACATCTGTGGGAAAATTGGTACACCAGGTTTTTGGAACCGCATATGGAGTCCTGTTCAGCGGTGTTTCTTGGACCATGAAAATAGGAATAGGGATTCTGCTGACATGGCTAGGATTGAATTCAAGGAGCACGTCACTCTCGAT
		</sequence>
		<sequence>
			<taxon idref="52796_2013.98_1.35297_103.764050"/>
			ATGCGATGCGTGGGAATAGGCAACAGAGACTTCGTTGAAGGACTGTCAGGAGCAACATGGGTGGATGTGGTACTGGAGCATGGAAGCTGTGTCACCACCATGGCAAAGAATAAACCAACATTGGACATTGAACTCTTGAAGACGGAGGTCACGAACCCTGCCGTCTTGCGCAAACTGTGCATTGAAGCTAAAATATCAAACACCACCACCGATTCAAGATGTCCAACACAAGGAGAAGCTACACTGGTGGAAGAACAAGACGCGAACTTTGTGTGTCGACGAACATTCGTGGACAGAGGCTGGGGTAATGGTTGTGGACTATTCGGGAAGGGAAGCTTACTAACGTGTGCTAAGTTTAAGTGTGTGACAAAACTTGAAGGAAAGATAGTTCAATATGAAAACTTAAAATATTCGGTGATAGTCACTGTCCACACTGGGGACCAGCACCAGGTAGGAAATGAGACTACAGAACATGGAACAATTGCAACCATAACACCTCAAGCTCCCACGTCGGAAATACAGCTGACTGACTACGGAGCCCTTACATTGGACTGCTCACCTAGAACAGGGCTGGACTTTAATGAGATGGTGCTGTTGACAATGAAAGAAAAATCATGGCTTGTCCACAAACAATGGTTTCTAGACTTACCATTGCCTTGGACCTCGGGGGCTTCAACATCTCAAGAGACTTGGAACAGACAAGATCTGCTGGTCACATTTAAGACAGCTCATGCAAAGAAGCAGGAAGTAGTCGTACTGGGGTCACAAGAAGGAGCAATGCACACTGCGTTGACTGGGGCGACAGAAATCCAGACGTCAGGAACGACGACAATCTTCGCAGGACACCTGAAATGTAGACTAAAAATGGATAAACTGACTTTAAAAGGGGTGTCATATGTGATGTGCACAGGCTCATTTAAGCTAGAGAAGGAAGTGGCTGAGACCCAGCATGGAACTGTCCTAGTGCAGGTTAAATATGAAGGAACAGATGCACCATGCAAGATTCCAATTTCAACCCAAGATGAGAAAGGAGTGACCCAGAATGGGAGATTGATAACAGCCAATCCCATAGTTACTGACAAAGAAAAACCAGTCAACATTGAAACAGAACCACCCTTTGGTGAGAGCTACATCGTGATAGGGGCGGGTGAAAAAGCTTTGAAACTAAGCTGGTTCAAGAAAGGAAGCAGCATAGGGAAAATGTTCGAAGCCACCGCCCGAGGAGCACGAAGGATGGCTATCCTGGGAGACACAGCATGGGACTTCGGTTCCATAGGAGGGGTGTTCACATCTGTGGGAAAATTGGTACACCAGGTTTTTGGAACCGCATATGGGGTCCTGTTCAGCGGTGTTTCTTGGACCATGAAAATAGGAATAGGGATTCTGCTGACATGGCTAGGATTGAATTCAAGGAGCACGTCACTCTCGAT
		</sequence>
		<sequence>
			<taxon idref="52099_2013.98_1.35297_103.764050"/>
			ATGCGATGCGTGGGAATAGGCAACAGAGACTTCGTTGAAGGACTGTCAGGAGCAACATGGGTGGATGTGGTACTGGAGCATGGAAGCTGTGTCACCACCATGGCAAAGAATAAACCAACATTGGACATTGAACTCTTGAAGACGGAGGTCACGAACCCTGCCGTCTTGCGCAAACTGTGCATTGAAGCTAAAATATCAAACACCACCACCGATTCAAGATGTCCAACACAAGGAGAAGCTACACTGGTGGAAGAACAAGACGCGAACTTTGTGTGTCGACGAACATTCGTGGACAGAGGCTGGGGTAATGGTTGTGGACTATTCGGGAAGGGAAGCTTACTAACGTGTGCTAAGTTTAAGTGTGTGACAAAACTTGAAGGAAAGATAGTTCAATATGAAAACTTAAAATATTCGGTGATAGTCACTGTCCACACTGGGGACCAGCACCAGGTAGGAAATGAGACTACAGAACATGGAACAATTGCAACCATAACACCTCAAGCTCCCACGTCGGAAATACAGCTGACTGACTACGGAGCCCTTACATTGGACTGCTCACCTAGAACAGGGCTGGACTTTAATGAGATGGTGCTGTTGACAATGAAAGAAAAATCATGGCTTGTCCACAAACAATGGTTTCTAGACTTACCATTGCCTTGGACCTCGGGGGCTTCAACATCCCAAGAGACTTGGAACAGACAAGATCTGCTGGTCACATTTAAGACAGCTCATGCAAAGAAGCAGGAAGTAGTCGTACTGGGGTCACAAGAAGGAGCAATGCACACTGCGTTGACTGGGGCGACAGAAATCCAGACGTCAGGAACGACGACAATCTTCGCAGGACACCTGAAATGTAGACTAAAAATGGATAAACTGACTTTAAAAGGGGTGTCATATGTGATGTGCACAGGCTCATTTAAGCTAGAGAAGGAAGTGGCTGAGACCCAGCATGGAACTGTCCTAGTGCAGGTTAAATATGAAGGAACAGATGCACCATGCAAGATTCCAATTTCAACCCAAGATGAGAAAGGAGTGACCCAGAATGGGAGATTGATAACAGCCAATCCCATAGTTACTGACAAAGAGAAACCAGTCAACATTGAAACAGAACCACCCTTTGGTGAGAGCTACATCGTGATAGGGGCGGGTGAAAAAGCTTTGAAACTAAGCTGGTTCAAGAAAGGAAGCAGCATAGGGAAAATGTTCGAAGCCACCGCCCGAGGAGCACGAAGGATGGCTATCCTGGGAGACACAGCATGGGACTTCGGTTCCATAGGAGGGGTGTTCACATCTGTGGGAAAATTGGTACACCAGGTTTTTGGAACCGCATATGGGGTCCTGTTCAGCGGTGTTTCTTGGACCATGAAAATAGGAATAGGGATTCTGCTGACATGGCTAGGATTGAATTCAAGGAGCACGTCACTCTCGAT
		</sequence>
		<sequence>
			<taxon idref="KJ806961_2014.02_1.35297_103.764050"/>
			ATGCGATGCGTGGGAATAGGCAGCAGGGACTTCGTGGAAGGACTGTCAGGAGCAACTTGGGTAGATGTGGTGTTGGAACATGGAAGTTGCGTTACTACCATGGCAAAAGATAAACCAACATTGGACATTGAACTCTTGAAGACGGAAGTCACAAACCCTGCCGTCTTGCGCAAACTGTGCATTGAAGCTAAAATATCAAATACCACCACCGACTCAAGATGTCCAACACAAGGAGAAGCCACATTGGTGGAAGAACAAGACGCGAACTTTGTGTGTCGACGAACGTTTGTGGACAGAGGCTGGGGCAATGGCTGTGGGCTCTTCGGAAAAGGAAGCCTTATAACGTGTGCTAAGTTCAAGTGTGTGACAAAACTGGAAGGAAAAATAGTTCAATATGAAAACTTGAAATATTCAGTAATAGTCACCGTCCACACTGGAGACCAGCACCAGGTGGGAAATGAAAGCACAGAACATGGGACAACTGCAACCATAACACCTCAAGCTCCTACGACAGAAATACAGCTGACCGACTACGGAGCTCTTACATTGGATTGTTCACCTAGAACAGGACTGGACTTCAATGAAATGGTGTTGTTGACAATGAAAGAAAAATCATGGCTAGTCCACAAACAATGGTTTCTAGACCTACCACTGCCTTGGACCTCGGGAGCTTCAACATCACAAGAAACTTGGAACAGACAAGATTTGCTGGTGACATTTAAGACAGCTCATGCAAAGAAGCAGGAAGTAGTCGTACTAGGATCACAAGAAGGAGCAATGCACACTGCGTTGACCGGAGCGACGGAAATCCAAACGTCTGGAACGACAACAATTTTTGCAGGACACTTGAAATGTAGACTAAAGATGGACAAACTGACTCTAAAAGGGATGTCATATGTGATGTGCACAGGCTCATTCAAGCTAGAGAAAGAAGTGGCTGAGACCCAGCATGGAACCGTTCTAGTGCAGATTAAATACGAAGGAACAGATGCACCATGCAAGATCCCTTTTTTGACCCAAGATGAAAAAGGAGTAACCCAGAATGGGAGATTGATAACAGCCAACCCCATAGTCACTGACAAAGAAAAACCAGTCAACATTGAGGCAGAACCGCCTTTTGGTGAGAGTTACATCGTGATAGGAGCAGGTGAAAAAGCTTTGAAACTAAGCTGGTTCAAGAAAGGAAGCAGCATAGGGAAAATGTTTGAGGCAACTGCCAGAGGAGCACGAAGGATGGCCATACTGGGAGACACCGCATGGGACTTTGGTTTTATAGGAGGAGTGTTCACGTCTGTTGGAAAATTAGTACACCAGATTTTTGGAACTGCATATGGAGTTTTGTTCAGCGGTGTTTCCTGGACCATGAAAATAGGAATAGGGGTTCTGCTGACATGGCTAGGATTAAACTCAAGGAGCACGTCCCTTTCGAT
		</sequence>
		<sequence>
			<taxon idref="01779_2014.02_1.35297_103.764050"/>
			ATGCGATGCGTGGGAATAGGCAACAGAGACTTCGTTGAAGGACTGTCAGGAGCAACATGGGTGGATGTGGTACTGGAGCATGGAAGCTGTGTCACCACCATGGCAAAGAATAAACCAACATTGGACATTGAACTCTTGAAGACGGAGGTCACGAACCCTGCCGTCTTGCGCAAACTGTGCATTGAAGCTAAAATATCAAACACCACCACCGATTCAAGATGTCCAACACAAGGAGAAGCTACACTGGTGGAAGAACAAGACGCGAACTTTGTGTGTCGACGAACATTCGTGGACAGAGGCTGGGGTAATGGTTGTGGACTATTCGGGAAGGGAAGCTTACTAACGTGTGCTAAGTTTAAGTGTGTGACAAAACTTGAAGGAAAGATAGTTCAATATGAAAACTTAAAATATTCGGTGATAGTCACTGTCCACACTGGGGACCAGCACCAGGTAGGAAATGAGACTACAGAACATGGAACAATTGCAACCATAACACCTCAAGCTCCCACGTCGGAAATACAGCTGACTGACTACGGAGCCCTTACATTGGACTGCTCACCTAGAACAGGGCTGGACTTTAATGAGATGGTGCTGTTGACAATGAAAGAAAAATCATGGCTTGTCCACAAACAATGGTTTCTAGACTTACCATTGCCTTGGACCTCGGGGGCTTCAACATCTCAAGAGACTTGGAACAGACAAGATCTGCTGGTCACATTTAAGACAGCTCATGCAAAGAAGCAGGAAGTAGTCGTACTGGGGTCACAAGAAGGAGCAATGCACACTGCGTTGACTGGGGCGACAGAAATCCAGACGTCAGGAACGACGACAATCTTCGCAGGACACCTGAAATGTAGACTAAAAATGGATAAACTGACTTTAAAAGGGGTGTCATATGTGATGTGCACAGGCTCATTTAAGCTAGAGAAGGAAGTGGCTGAGACCCAGCATGGAACTGTCCTAGTGCAGGTTAAATATGAAGGAACAGATGCACCATGCAAGATTCCAATTTCAACCCAAGATGAGAAAGGAGTGACCCAGAATGGGAGATTGATAACAGCCAATCCCATAGTTACTGACAAAGAAAAACCAGTCAACATTGAAACAGAACCACCCTTTGGTGAGAGCTACATCGTGATAGGGGCGGGTGAAAAAGCTTTGAAACTAAGCTGGTTCAAGAAAGGAAGCAGCATAGGGAAAATGTTCGAAGCCACCGCCCGAGGAGCACGAAGGATGGCTATCCTGGGAGACACAGCATGGGACTTCGGTTCCATAGGAGGGGTGTTCACATCTGTGGGAAAATTGGTACACCAGGTTTTTGGAACCGCATATGGGGTCCTGTTCAGCGGTGTTTCTTGGACCATGAAAATAGGAATAGGGATTCTGCTGACATGGCTAGGATTGAATTCAAGGAGCACGTCACTCTCGAT
		</sequence>
		<sequence>
			<taxon idref="01777_2014.02_1.35297_103.764050"/>
			ATGCGATGCGTGGGAATAGGCAACAGAGACTTCGTTGAAGGACTGTCAGGAGCAACATGGGTGGATGTGGTATTGGAGCATGGAAGCTGTGTCACCACCATGGCAAAGAATAAACCAACATTGGACATTGAACTCTTGAAGACGGAGGTCACGAACCCTGCCGTCTTGCGCAAACTGTGCATTGAAGCTAAAATATCAAACACCACCACCGATTCAAGATGTCCAACACAAGGAGAAGCTACACTGGTGGAAGAACAAGACGCGAACTTTGTGTGTCGACGAACATTCGTGGACAGAGGCTGGGGTAATGGTTGTGGACTATTCGGGAAGGGAAGCTTACTAACGTGTGCTAAGTTTAAGTGTGTGACAAAACTTGAAGGAAAGATAGTTCAATATGAAAACTTAAAATATTCGGTGATAGTCACTGTCCACACTGGGGACCAGCACCAGGTAGGAAATGAGACTACAGAACATGGAACAATTGCAACCATAACACCTCAAGCTCCCACGTCGGAAATACAGCTGACTGACTACGGAGCCCTTACATTGGACTGCTCACCTAGAACAGGGCTGGACTTTAATGAGATGGTGCTGTTGACAATGAAAGAAAAATCATGGCTTGTCCACAAACAATGGTTTCTAGACTTACCATTGCCTTGGACCTCGGGGGCTTCAACATCTCAAGAGACTTGGAACAGACAAGATCTGCTGGTCACATTTAAGACAGCTCATGCAAAGAAGCAGGAAGTAGTCGTACTGGGGTCACAAGAAGGAGCAATGCACACTGCGTTGACTGGGGCGACAGAAATCCAGACGTCAGGAACGACGACAATCTTCGCAGGACACCTGAAATGTAGACTAAAAATGGATAAACTGACTTTAAAAGGGGTGTCATATGTGATGTGCACAGGCTCATTTAAGCTAGAGAAGGAAGTGGCTGAGACCCAGCATGGAACTGTCCTAGTGCAGGTTAAATATGAAGGAACAGATGCACCATGCAAGATTCCAATTTCAACCCAAGATGAGAAAGGAGTGACCCAGAATGGGAGATTGATAACAGCCAATCCCATAGTTACTGACAAAGAAAAACCAGTCAACATTGAAACAGAACCACCCTTTGGTGAGAGCTACATCGTGATAGGGGCGGGTGAAAAAGCTTTGAAACTAAGCTGGTTCAAGAAAGGAAGCAGCATAGGGAAAATGTTCGAAGCCACCGCCCGAGGAGCACGAAGGATGGCTATCCTGGGAGACACAGCATGGGACTTCGGTTCCATAGGAGGGGTGTTCACATCTGTGGGAAAATTGGTACACCAGGTTTTTGGAACCGCATATGGGGTCCTGTTCAGCGGTGTTTCTTGGACCATGAAAATAGGAATAGGGATTTTGCTGACATGGCTAGGATTGAATTCAAGGAGCACGTCACTCTCGAT
		</sequence>
		<sequence>
			<taxon idref="02422_2014.04_1.35297_103.764050"/>
			ATGCGATGCGTGGGAATAGGCAACAGAGACTTCGTTGAAGGACTGTCAGGAGCAACATGGGTGGATGTGGTACTGGAGCATGGAAGCTGTGTCACCACCATGGCAAAGAATAAACCAACATTGGACATTGAACTCTTGAAGACGGAGGTCACGAACCCTGCCGTCTTGCGCAAACTGTGCATTGAAGCTAAAATATCAAACACCACCACCGATTCAAGATGTCCAACACAAGGAGAAGCTACACTGGTGGAAGAACAAGACGCGAACTTTGTGTGTCGACGAACATTCGTGGACAGAGGCTGGGGTAATGGTTGTGGACTATTCGGGAAGGGAAGCTTACTAACGTGTGCTAAGTTTAAGTGTGTGACAAAACTTGAAGGAAAGATAGTTCAATATGAAAACTTAAAATATTCGGTGATAGTCACTGTCCACACTGGGGACCAGCACCAGGTAGGAAATGAGACTACAGAACATGGAACAATTGCAACCATAACACCTCAAGCTCCCACGTCGGAAATACAGCTGACTGACTACGGAGCCCTTACATTGGACTGCTCACCTAGAACAGGGCTGGACTTTAATGAGATGGTGCTGTTGACAATGAAAGAAAAATCATGGCTTGTCCACAAACAATGGTTTCTAGACTTACCATTGCCTTGGACCTCGGGGGCTTCAACATCTCAAGAGACTTGGAACAGACAAGATCTGCTGGTCACATTTAAGACAGCTCATGCAAAGAAGCAGGAAGTAGTCGTACTGGGGTCACAAGAAGGAGCAATGCACACTGCGTTGACTGGGGCGACAGAAATCCAGACGTCAGGAACGACGACAATCTTCGCAGGACACCTGAAATGTAGACTAAAAATGGATAAACTGACTTTAAAAGGGGTGTCATATGTGATGTGCACAGGCTCATTTAAGCTAGAGAAGGAAGTGGCTGAGACCCAGCATGGAACTGTCCTAGTGCAGGTTAAATATGAAGGAACAGATGCACCATGCAAGATTCCAATTTCAACCCAAGATGAGAAAGGAGTGACCCAGAATGGGAGATTGATAACAGCCAATCCCATAGTTACTGACAAAGAAAAACCAGTCAACATTGAAACAGAACCACCCTTTGGTGAGAGCTACATCGTGATAGGGGCGGGTGAAAAAGCTTTGAAACTAAGCTGGTTCAAGAAAGGAAGCAGCATAGGGAAAATGTTCGAAGCCACCGCCCGAGGAGCACGAAGGATGGCTATCCTGGGAGACACAGCATGGGACTTCGGTTCCATAGGAGGGGTGTTCACATCTGTGGGAAAAATGGTACACCAGGTTTTTGGAACCGCATATGGGGTCCTGTTTAGCGGTGTTTTTTGGACCATGAAAATAGGAATAGGGATTTTGCTGACATGGCTAGGATTGAATTCAAGGAGCACGTCACTCTCGAT
		</sequence>
		<sequence>
			<taxon idref="02633_2014.04_1.35297_103.764050"/>
			ATGCGATGCGTGGGAATAGGCAACAGAGACTTCGTTGAAGGACTGTCAGGAGCAACATGGGTGGATGTGGTACTGGAGCATGGAAGCTGTGTCACCACCATGGCAAAGAATAAACCAACATTGGACATTGAACTCTTGAAGACGGAGGTCACGAACCCTGCCGTCTTGCGCAAACTGTGCATTGAAGCTAAAATATCAAACACCACCACCGATTCAAGATGTCCAACACAAGGAGAAGCTACACTGGTGGAAGAACAAGACGCGAATTTTGTGTGTCGACGAACATTCGTGGACAGAGGCTGGGGTAATGGTTGTGGACTATTCGGGAAGGGAAGCTTACTAACGTGTGCTAAGTTTAAGTGTGTGACAAAACTTGAAGGAAAGATAGTTCAATATGAAAACTTAAAATATTCGGTGATAGTCACTGTCCACACTGGGGATCAGCACCAGGTAGGAAATGAGACTACAGAACATGGAACAATTGCAACCATAACACCTCAAGCTCCCACGTCGGAAATACAGCTGACTGACTACGGAGCCCTTACATTGGACTGCTCACCTAGAACAGGGCTGGACTTTAATGAGATGGTGCTGTTGACAATGAAAGAAAAATCATGGCTTGTCCACAAACAATGGTTTCTAGACTTACCATTGCCTTGGACCTCGGGGGCTTCAACATCTCAAGAGACTTGGAACAGACAAGATCTGCTGGTCACATTTAAGACAGCTCATGCAAAGAAGCAGGAAGTAGTCGTACTGGGGTCACAAGAAGGAGCAATGCACACTGCGTTGACTGGGGCGACAGAAATCCAGACGTCAGGAACGACGACAATCTTCGCAGGACACCTGAAATGTAGACTAAAAATGGATAAACTGACTTTAAAAGGGGTGTCATATGTGATGTGCACAGGCTCATTTAAGCTAGAGAAGGAAGTGGCTGAGACCCAGCATGGAACTGTCCTAGTGCAGGTTAAATATGAAGGAACAGATGCACCATGCAAGATTCCAATTTCAACCCAAGATGAGAAAGGAGTGACCCAGAATGGGAGATTGATAACAGCCAATCCCATAGTTACTGACAAAGAAAAACCAGTCAACATTGAAACAGAACCACCCTTTGGTGAGAGCTACATCGTGATAGGGGCGGGTGAAAAAGCTTTGAAACTAAGCTGGTTCAAGAAAGGAAGCAGCATAGGGAAAATGTTCGAAGCCACCGCCCGAGGAGCGCGAAGGATGGCTATCCTGGGAGACACAGCATGGGACTTCGGTTCCATAGGAGGGGTGTTCACATCTGTGGGAAAATTGGTACACCAGGTTTTTGGAACCGCATATGGGGTCCTGTTCAGCGGTGTTTCTTGGACCATGAAAATAGGAATAGGGATTCTGCTGACATGGCTAGGATTGAATTCAAGGAGCACGTCACTCTCGAT
		</sequence>
		<sequence>
			<taxon idref="03605_2014.06_1.35297_103.764050"/>
			ATGCGATGCGTGGGAATAGGCAACAGAGACTTCGTTGAAGGACTGTCAGGAGCAACATGGGTGGATGTGGTACTGGAGCATGGAAGCTGTGTCACCACCATGGCAAAGAATAAACCAACATTGGACATTGAACTCTTGAAGACGGAGGTCACGAACCCTGCCGTCTTGCGCAAACTGTGCATTGAAGCTAAAATATCAAACACCACCACCGATTCAAGATGTCCAACACAAGGAGAAGCTACACTGGTGGAAGAACAAGACGCGAACTTTGTGTGTCGACGAACATTCGTGGACAGAGGCTGGGGTAATGGTTGTGGACTATTCGGGAAGGGAAGCTTACTAACGTGTGCTAAGTTTAAGTGTGTGACAAAACTTGAAGGAAAGATAGTTCAATATGAAAACTTAAAATATTCGGTGATAGTCACTGTCCACACTGGGGACCAGCACCAGGTAGGAAATGAGACTACAGAACATGGAACAATTGCAACCATAACACCTCAAGCTCCCACGTCGGAAATACAGCTGACTGACTACGGAGCCCTTACATTGGACTGCTCACCTAGAACAGGGCTGGACTTTAATGAGATGGTGCTGTTGACAATGAAAGAAAAATCATGGCTTGTCCACAAACAATGGTTTCTAGACTTACCATTGCCTTGGACCTCGGGGGCTTCAACATCTCAAGAGACTTGGAACAGACAAGATCTGCTGGTCACATTTAAGACAGCTCATGCAAAGAAGCAGGAAGTAGTCGTACTGGGGTCACAAGAAGGAGCAATGCACACTGCGTTGACTGGGGCGACAGAAATCCAGACGTCAGGAACGACGACAATCTTCGCAGGACACCTGAAATGTAGACTAAAAATGGATAAACTGACTTTAAAAGGGGTGTCATATGTGATGTGCACAGGCTCATTTAAGCTAGAGAAGGAAGTGGCTGAGACCCAGCATGGAACTGTCCTAGTGCAGGTTAAATATGAAGGAACAGATGCACCATGCAAGATTCCAATTTCAACCCAAGATGAGAAAGGAGTGACCCAGAATGGGAGATTGATAACAGCCAATCCCATAGTTACTGACAAAGAAAAACCAGTCAACATTGAAACAGAACCACCCTTTGGTGAGAGCTACATCGTGATAGGGGCGGGTGAAAAAGCTTTGAAACTAAGCTGGTTCAAGAAAGGAAGCAGCATAGGGAAAATGTTTGAAGCCACCGCCCGAGGAGCACGAAGGATGGCTATCCTGGGAGACACAGCATGGGACTTCGGTTCCATAGGAGGGGTGTTCACATCTGTGGGAAAATTGGTACACCAGGTTTTTGGAACCGCATATGGGGTCCTGTTCAGCGGTGTTTCTTGGACCATGAAAATAGGAATAGGGATTTTGCTGACATGGCTAGGATTGAATTCAAGGAGCACGTCACTCTCGAT
		</sequence>
		<sequence>
			<taxon idref="03535_2014.06_1.35297_103.764050"/>
			ATGCGATGCGTGGGAATAGGCAACAGAGACTTCGTTGAAGGACTGTCAGGAGCAACATGGGTGGATGTGGTACTGGAGCATGGAAGCTGTGTCACCACCATGGCAAAGAATAAACCAACATTGGACATTGAACTCTTGAAGACGGAGGTCACGAACCCTGCCGTCTTGCGCAAACTGTGCATTGAAGCTAAAATATCAAACACCACCACCGATTCAAGATGTCCAACACAAGGAGAAGCTACACTGGTGGAAGAACAAGACGCGAACTTTGTGTGTCGACGAACATTCGTGGACAGAGGCTGGGGTAATGGTTGTGGACTATTCGGGAAGGGAAGCTTACTAACGTGTGCTAAGTTTAAGTGTGTGACAAAACTTGAAGGAAAGATAGTTCAATATGAAAACTTAAAATATTCGGTGATAGTCACTGTCCACACTGGGGACCAGCACCAGGTAGGAAATGAGACTACAGAACATGGAACAATTGCAACCATAACACCTCAAGCTCCCACGTCGGAAATACAGCTGACTGACTACGGAGCCCTTACATTGGACTGCTCACCTAGAACAGGGCTGGACTTTAATGAGATGGTGCTGTTGACAATGAAAGAAAAATCATGGCTTGTCCACAAACAATGGTTTCTAGACTTACCATTGCCTTGGACCTCGGGGGCTTCAACATCTCAAGAGACTTGGAACAGACAAGATCTGCTGGTCACATTTAAGACAGCTCATGCAAAGAAGCAGGAAGTAGTCGTACTGGGGTCACAAGAAGGAGCAATGCACACTGCGTTGACTGGGGCGACAGAAATCCAGACGTCAGGAACGACGACAATCTTCGCAGGACACCTGAAATGTAGACTAAAAATGGATAAACTGACTTTAAAAGGGGTGTCATATGTGATGTGCACAGGCTCATTTAAGCTAGAGAAGGAAGTGGCTGAGACCCAGCATGGAACTGTCCTAGTGCAGGTTAAATATGAAGGAACAGATGCACCATGCAAGATTCCAATTTCAACCCAAGATGAGAAAGGAGTGACCCAGAATGGGAGATTGATAACAGCCAATCCCATAGTTACTGACAAAGAAAAACCAGTCAACATTGAAACAGAACCACCCTTTGGTGAGAGCTACATCGTGATAGGGGCGGGTGAAAAAGCTTTGAAACTAAGCTGGTTCAAGAAAGGAAGCAGCATAGGGAAAATGTTTGAAGCCACCGCCCGAGGAGCACGAAGGATGGCTATCCTGGGAGACACAGCATGGGACTTCGGTTCCATAGGAGGGGTGTTCACATCTGTGGGAAAATTGGTACACCAGGTTTTTGGAACCGCATATGGGGTCCTGTTCAGCGGTGTTTCTTGGACCATGAAAATAGGAATAGGGATTCTGCTGACATGGCTAGGATTGAATTCAAGGAGCACGTCACTCTCGAT
		</sequence>
		<sequence>
			<taxon idref="05527_2014.09_1.35297_103.764050"/>
			ATGCGATGCGTGGGAATAGGCAACAGAGACTTCGTTGAAGGACTGTCAGGAGCAACATGGGTGGATGTGGTACTGGAGCATGGAAGCTGTGTCACCACCATGGCAAAGAATAAACCAACATTGGACATTGAACTCTTGAAGACGGAGGTCACGAACCCTGCCGTCTTGCGCAAACTGTGCATTGAAGCTAAAATATCAAACACCACCACCGATTCAAGATGTCCAACACAAGGAGAAGCTACACTGGTGGAAGAACAAGACGCGAACTTTGTGTGTCGACGAACATTCGTGGACAGAGGCTGGGGTAATGGTTGTGGACTATTCGGGAAGGGAAGCTTACTAACGTGTGCTAAGTTTAAGTGTGTGACAAAACTTGAAGGGAAGATAGTTCAATATGAAAACTTAAAATATTCGGTGATAGTCACTGTCCACACTGGGGATCAGCACCAGGTAGGAAATGAGACTACAGAACATGGAACAATTGCAACCATAACACCTCAAGCTCCCACGTCGGAAATACAGCTGACTGACTACGGAGCCCTTACATTGGACTGCTCACCTAGAACAGGGCTGGACTTTAATGAGATGGTGCTGTTGACAATGAAAGAAAAATCATGGCTTGTCCACAAACAATGGTTTCTAGACTTACCATTGCCTTGGACCTCGGGGGCTTCAACATCTCAAGAGACTTGGAACAGACAAGATCTGCTGGTCACATTTAAGACAGCTCATGCAAAGAAGCAGGAAGTAGTCGTACTGGGGTCACAAGAAGGAGCAATGCACACTGCGTTGACTGGGGCGACAGAAATCCAGACGTCAGGAACGACGACAATCTTCGCAGGACACCTGAAATGTAGACTAAAAATGGATAAACTGACTTTAAAAGGGGTGTCATATGTGATGTGCACAGGCTCATTTAAGCTAGAGAAGGAAGTGGCTGAGACCCAGCATGGAACTGTCCTAGTGCAGGTTAAATATGAAGGAACAGATGCACCATGCAAGATTCCAATTTCAACCCAAGATGAGAAAGGAGTGACCCAGAATGGGAGATTGATAACAGCCAATCCCATAGTTACTGACAAAGAAAAACCAGTCAACATTGAAACAGAACCACCCTTTGGTGAGAGCTACATCGTGATAGGGGCGGGTGAAAAAGCTTTGAAACTAAGCTGGTTCAAGAAAGGAAGCAGCATAGGGAAAATGTTCGAAGCCACCGCCCGAGGAGCGCGAAGGATGGCTATCCTGGGAGACACAGCATGGGACTTCGGTTCCATAGGAGGGGTGTTCACATCTGTGGGAAAATTGGTACACCAGGTTTTTGGAACCACATATGGGGTCCTGTTCAGCGGTGTTTCCTGGACCATGAAAATAGGAATAGGGATTCTGCTGACATGGCTAGGATTGAATTCAAGGAGCACGTCACTCTCGAT
		</sequence>
		<sequence>
			<taxon idref="05902_2014.09_1.35297_103.764050"/>
			ATGCGATGCGTGGGAATAGGCAACAGAGACTTCGTTGAAGGACTGTCAGGAGCAACATGGGTGGATGTGGTACTGGAGCATGGAAGCTGTGTCACCACCATGGCAAAGAATAAACCAACATTGGACATTGAACTTTTGAAGACGGAGGTCACGAACCCTGCCGTCTTGCGCAAACTGTGCATTGAAGCTAAAATATCAAACACCACCACCGATTCAAGATGTCCAACACAAGGAGAAGCTACACTGGTGGAAGAACAAGACGCGAACTTTGTGTGTCGACGAACATTCGTGGACAGAGGCTGGGGTAATGGTTGTGGACTATTCGGGAAGGGAAGCTTACTAACGTGTGCTAAGTTTAAGTGTGTGACAAAACTTGAAGGAAAGATAGTTCAATATGAAAACTTAAAATATTCGGTGATAGTCACTGTCCACACTGGGGACCAGCACCAGGTAGGAAATGAGACTACAGAACATGGAACAATTGCAACCATAACACCTCAAGCTCCCACGTCGGAAATACAGCTGACTGACTACGGAGCCCTTACATTGGACTGCTCACCTAGAACAGGGCTGGACTTTAATGAGATGGTGCTGTTGACAATGAAAGAAAAATCATGGCTTGTCCACAAACAATGGTTTCTAGACTTACCATTGCCTTGGACCTCGGGGGCTTCAACATCTCAAGAGACTTGGAACAGACAAGATCTGCTGGTCACATTTAAGACAGCTCATGCAAAGAAGCAGGAAGTAGTCGTACTGGGGTCACAAGAAGGAGCAATGCACACTGCGTTGACTGGGGCGACAGAAATCCAGACGTCAGGAACGACGACAATCTTCGCAGGACACCTGAAATGTAGACTAAAAATGGGTAAACTGACTCTAAAAGGGGTGTCATATGTGATGTGCACAGGCTCATTTAAGCTAGAGAAGGAAGTGGCTGAGACCCAGCATGGAACTGTCCTAGTGCAGGTTAGATATGAAGGAACAGATGCACCATGCAAGATTCCAATTTCAACCCAAGATGAGAAAGGAGTGACCCAGAATGGGAGATTGATAACAGCCAATCCCATAGTTACTGACAAAGAAAAACCAGTCAACATTGAAACAGAACCACCCTTTGGTGAGAGCTACATCGTGATAGGGGCGGGTGAAAAAGCTTTGAAACTAAGCTGGTTCAAGAAAGGAAGCAGCATAGGGAAAATGTTCGAAGCCACCGCCCGAGGAGCACGAAGGATGGCTATCCTGGGAGACACAGCATGGGACTTCGGTTCCATAGGAGGGGTGTTCACATCTGTGGGAAAATTGGTACACCAGGTTTTTGGAACCGCATATGGGGTCCTGTTCAGCGGTGTTTCTTGGACCATGAAAATAGGAATAGGGATTCTGCTGACATGGCTAGGATTGAATTCAAGGAGCACGTCACTCTCGAT
		</sequence>
		<sequence>
			<taxon idref="07373_2014.13_1.35297_103.764050"/>
			ATGCGATGCGTGGGAATAGGCAACAGAGACTTCGTTGAAGGACTGTCAGGAGCAACATGGGTGGATGTGGTATTGGAGCATGGAAGCTGTGTCACCACCATGGCAAAGAATAAACCAACATTGGACATTGAACTCTTGAAGACGGAGGTCACGAACCCTGCCGTCTTGCGCAAACTGTGCATTGAAGCTAAAATATCAAACACCACCACCGATTCAAGATGTCCAACACAAGGAGAAGCTACACTGGTGGAAGAACAAGACGCGAACTTTGTGTGTCGACGAACATTCGTGGACAGAGGCTGGGGTAATGGTTGTGGACTATTCGGGAAGGGAAGCTTACTAACGTGTGCTAAGTTTAAGTGTGTGACAAAACTTGAAGGAAAGATAGTTCAATATGAAAACTTAAAATATTCGGTGATAGTCACTGTCCACACTGGGGACCAGCACCAGGTAGGAAATGAGACTACAGAACATGGAACAATTGCAACCATAACACCTCAAGCTCCCACGTCGGAAATACAGCTGACTGACTACGGAGCCCTTACATTGGACTGCTCACCTAGAACAGGGCTGGACTTTAATGAGATGGTGCTGTTGACAATGAAAGAAAAATCATGGCTTGTCCACAAACAATGGTTTCTAGACTTACCATTGCCTTGGACCTCGGGGGCTTCAACATCTCAAGAGACTTGGAACAGACAAGATCTGCTGGTCACATTTAAGACAGCTCATGCAAAGAAGCAGGAAGTAGTCGTACTGGGGTCACAAGAAGGAGCAATGCACACTGCGTTGACTGGGGCGACAGAAATCCAGACGTCAGGAACGACGACAATCTTCGCAGGACACCTGAAATGTAGACTAAAAATGGATAAACTGACTTTAAAAGGGGTGTCATATGTGATGTGCATAGGCTCATTTAAGCTAGAGAAGGAAGTGGCTGAGACCCAGCATGGAACTGTCCTAGTGCAGGTTAAATATGAAGGAACAGATGCACCATGCAAGATTCCAATTTCAACCCAAGATGAGAAAGGAGTGACCCTGAATGGGAGATTGATAACAGCCAATCCCATAGTTACTGACAAAGAAAAACCAGTCAACATTGAAACAGAACCACCCTTTGGTGAGAGCTACATCGTGATAGGGGCGGGTGAAAAAGCTTTGAAACTAAGCTGGTTCAAGAAAGGAAGCAGCATAGGGAAAATGTTCGAAGCCACCGCCCGAGGAGCACGAAGGATGGCTATCCTGGGAGACACAGCATGGGACTTCGGTTCCATAGGAGGGGTGTTCACATCTGTGGGAAAATTGGTACACCAGGTTTTTGGAACCGCATATGGGGTCCTGTTCAGCGGTGTTTCTTGGACCATGAAAATAGGAATAGGGATTCTGCTGACATGGCTAGGATTGAATTCAAGGAGCACGTCACTCTCGAT
		</sequence>
		<sequence>
			<taxon idref="08726_2014.15_1.35297_103.764050"/>
			ATGCGATGCGTGGGAATAGGCAGCAGGGACTTCGTGGAAGGACTGTCAGGAGCAACTTGGGTAGACGTGGTGCTGGAACATGGAAGTTGCGTCACTACCATGGCAAAAGACAAACCAACATTGGACATTGAACTCTTGAAGACGGAAGTCACAAACCCTGCCGTCCTGCGCAAACTGTGCATTGAAGCCAAAATATCAAACACCACCACCGACTCAAGATGTCCAACACAAGGAGAAGCCACACTGGTGGAAGAACAAGACGCGAACTTTGTGTGTCGACGAACGTTTGTGGACAGAGGCTGGGGCAATGGCTGTGGGCTTTTCGGAAAAGGAAGCCTCATAACGTGTGCTAAGTTCAAGTGTGTGACAAAACTGGAAGGAAAAATAGTTCAATATGAAAACTTGAAATATTCAGTAATAGTCACCGTTCACACTGGAGACCAGCACCAGGTGGGAAATGAAAGCACAGAACATGGGACAACTGCAACTATAACACCTCAAGCTCCTACGACAGAAATACAGCTGACCGACTACGGAGCTCTTACATTGGATTGTTCACCTAGAACAGGACTAGACTTCAATGAAATGGTGTTGTTGACAATGAAAGAAAAATCATGGCTAGTCCACAAACAATGGTTTCTAGACCTACCACTGCCTTGGACCTCGGGAGCTTCAACATCACAAGAAACTTGGAACAGACAAGATTTGCTGGTGACATTTAAGACAGCTCATGCGAAGAAGCAGGAAGTAGTCGTACTAGGATCACAAGAAGGAGCAATGCACACTGCGTTGACCGGAGCGACGGAAATCCAAACGTCTGGAACGACAACAATTTTTGCAGGACACTTGAAATGTAGACTAAAGATGGATAAACTGACTCTAAAAGGGATGTCATATGTGATGTGCACAGGCTCATTCAAGCTAGAGAAAGAAGTGGCTGAGACCCAGCATGGAACCGTTCTAGTGCAGATTAAATACGAAGGAACAGATGCACCATGCAAGATCCCTTTTTCGACCCAAGATGAAAAAGGAGTAACCCAGAATGGGAGATTGATAACAGCCAACCCCATAGTCACTGACAAAGAAAAACCAGTCAACATTGAGGCAGAACCGCCTTTTGGTGAGAGTTACATTGTGATAGGAGCAGGTGAAAAAGCTTTGAAACTAAGCTGGTTCAAGAAAGGAAGCAGCATAGGGAAAATGTTTGAGGCAACTGCCAGAGGAGCACGAAGGATGGCCATACTGGGAGACACCGCATGGGACTTTGGTTCTATAGGAGGAGTGTTCACGTCTGTTGGAAAATTAGTACACCAGATTTTTGGAACTGCATATGGAGTTTTGTTCAGCGGTGTTTCCTGGACCATGAAAATAGGAATAGGGGTTCTGCTGACATGGTTAGGATTAAACTCAAGGAGCACGTCCCTTTCGAT
		</sequence>
		<sequence>
			<taxon idref="09200_2014.17_1.35297_103.764050"/>
			ATGCGATGCGTGGGAATAGGCAGCAGGGACTTCGTGGAAGGACTGTCAGGAGCAACTTGGGTAGATGTGGTACTGGAACATGGAAGTTGCGTCACCACCATGGCTAAAGACAAACCAACACTGGACATTGAACTCTTGAAGACAGAAGTCACAAACCCTGCCGTCCTGCGCAAACTGTGCATTGAAGCCAAAATATCAAACACCACCACTGACTCAAGATGTCCAACACAAGGAGAAGCCACACTGGTGGAAGAACAAGACGCGAACTTTGTGTGTCGACGAACGTTTGTGGACAGAGGCTGGGGCAATGGCTGTGGGCTCTTCGGAAAAGGAAGCCTACTAACGTGTGCTAAGTTTAAGTGTGTGACAAAACTGGAAGGAAAGATAGTTCAATATGAAAACTTGAAATATTCAGTAATAGTCACCGTCCACACTGGAGACCAGCATCAGGTGGGAAATGAAAGCACAGAACATGGGACAACTGCAACTATAACACCTCAAGCTCCCACGACGGAAATACAGCTGACCGACTACGGAGCTCTTACATTGGATTGTTCACCTAGAACAGGATTAGACTTCAATGAAATGGTGTTGTTGACAATGAAAGAAAAATCATGGCTAGTCCACAAACAATGGTTTCTAGACTTACCACTGCCTTGGACCTCGGGAGCTTCAACATCACAAGAGACTTGGAACAGACAAGATTTGCTGGTGACATTTAAGACAGCTCATGCAAAGAAGCAGGAAGTAGTCGTACTAGGATCACAAGAAGGAGCAATGCACACTGCGTTGACCGGAGCGACAGAAATCCAAATGTCTGGAACGACAACAATTTTTGCAGGACACTTGAAATGTAGACTAAAGATGGACAAACTGACTCTAAAAGGGATGTCATATGTGATGTGCACAGGCTCATTTAAGCTTGAGAAAGAAGTGGCTGAGACCCAGCATGGAACCGTTCTAGTGCAGATTAAATACGAAGGAACAGATGCACCATGCAAGATTCCTTTTTCGACCCAAGATGAAAAGGGAGTAACCCAGAATGGGAGATTGATAACAGCCAACCCCATAGTCACTGACAAAGAAAAACCAGTCAACATTGAGGCAGAACCGCCTTTTGGTGAGAGTTACATCGTGATAGGAGCAGGTGAAAAAGCTTTGAAACTAAGCTGGTTCAAGAAAGGAAGCAGCATAGGGAAAATGTTTGAGGCAACTGCCAGAGGAGCACGAAGGATGGCCATACTGGGAGACACTGCATGGGACTTTGGTTCCATAGGAGGAGTGTTCACGTCTGTTGGAAAATTAGTACATCAGATTTTTGGAACTGCATATGGAGTTTTGTTCAGCGGTGTTTCCTGGACCATGAAAATAGGAATAGGGGTTCTGCTGACATGGTTAGGATTAAACTCAAGGAGCACGTCCCTCTCGAT
		</sequence>
		<sequence>
			<taxon idref="11409_2014.2_1.35297_103.764050"/>
			ATGCGATGCGTGGGAATAGGCAACAGAGACTTCGTTGAAGGACTGTCAGGAGCAACATGGGTGGATGTGGTATTGGAGCATGGAAGCTGTGTCACCACCATGGCAAAGAATAAACCAACATTGGACATTGAACTCTTGAAGACGGAGGTCACGAACCCTGCCGTCTTGCGCAAACTGTGCATTGAAGCTAAAATATCAAACACCACCACCGATTCAAGATGTCCAACACAAGGAGAAGCTACACTGGTGGAAGAACAAGACGCGAACTTTGTGTGTCGACGAACATTCGTGGACAGAGGCTGGGGTAATGGTTGTGGACTATTCGGGAAGGGAAGCTTACTAACGTGTGCTAAGTTTAAGTGTGTGACAAAACTTGAAGGAAAGATAGTTCAATATGAAAACTTAAAATATTCGGTGATAGTCACTGTCCACACTGGGGACCAGCACCAGGTAGGAAATGAGACTACAGAACATGGAACAATTGCAACCATAACACCTCAAGCTCCCACGTCGGAAATACAGCTGACTGACTACGGAGCCCTTACATTGGACTGCTCACCTAGAACAGGGCTGGACTTTAATGAGATGGTGCTGTTGACAATGAAAGAAAAATCATGGCTTGTCCACAAACAATGGTTTCTAGACTTACCATTGCCTTGGACCTCGGGGGCTTCAACATCTCAAGAGACTTGGAACAGACAAGATCTGCTGGTCACATTTAAGACAGCTCATGCAAAGAAGCAGGAAGTAGTCGTACTGGGGTCACAAGAAGGAGCAATGCACACTGCGTTGACTGGGGCGACAGAAATCCAGACGTCAGGAACGACGACAATCTTCGCAGGACACCTGAAATGTAGACTAAAAATGGATAAACTGACTTTAAAAGGGGTGTCATATGTGATGTGCACAGGCTCATTTAAGCTAGAGAAGGAAGTGGCTGAGACCCAGCATGGAACTGTCCTAGTGCAGGTTAAATATGAAGGAACAGATGCACCATGCAAGATTCCAATTTCAACCCAAGATGAGAAAGGAGTGACCCAGAATGGGAGATTGATAACAGCCAATCCCATAGTTACTGACAAAGAAAAACCAGTCAACATTGAAACAGAACCACCCTTTGGTGAGAGCTACATCGTGATAGGGGCGGGTGAAAAAGCTTTGAAACTAAGCTGGTTCAAGAAAGGAAGCAGCATAGGGAAAATGTTCGAAGCCACCGCCCGAGGAGCACGAAGGATGGCTATCCTGGGAGACACAGCATGGGACTTCGGTTCCATAGGAGGGGTGTTCACATCTGTGGGAAAATTGGTACACCAGGTTTTTGGAACCGCATATGGGGTCCTGTTCAGCGGTGTTTCTTGGACCATGAAAATAGGAATAGGGATTCTGCTGACATGGCTAGGATTGAATTCAAGGAGCACGTCACTCTCGAT
		</sequence>
		<sequence>
			<taxon idref="12539_2014.22_1.35297_103.764050"/>
			ATGCGATGCGTGGGAATAGGCAACAGAGACTTCGTTGAAGGACTGTCAGGAGCAACATGGGTGGATGTGGTACTGGAGCATGGAAGCTGTGTCACCACCATGGCAAAGAATAAACCAACATTGGACATTGAACTCTTGAAGACGGAGGTCACGAACCCTGCCGTCTTGCGCAAACTGTGCATTGAAGCTAAAATATCAAACACCACCACCGATTCAAGATGTCCAACACAAGGAGAAGCTACACTGGTGGAAGAACAAGACGCGAACTTTGTGTGTCGACGAACATTCGTGGACAGAGGCTGGGGTAATGGTTGTGGACTATTCGGGAAGGGAAGCTTACTAACGTGTGCTAAGTTTAAGTGTGTGACAAAACTTGAAGGAAAGATAGTTCAATATGAAAACTTAAAATATTCGGTGATAGTCACTGTCCACACTGGGGACCAGCACCAGGTAGGAAATGAGACTACAGAACATGGAACAATTGCAACCATAACACCTCAAGCTCCCACGTCGGAAATACAGCTGACTGACTACGGAGCCCTTACATTGGACTGCTCACCTAGAACAGGGCTGGACTTTAATGAGATGGTGCTGTTGACAATGAAAGAAAAATCATGGCTTGTCCACAAACAATGGTTTCTAGACTTACCATTGCCTTGGACCTCGGGGGCTTCAACATCTCAAGAGACTTGGAACAGACAAGATCTGCTGGTCACATTTAAGACAGCTCATGCAAAGAAGCAGGAAGTAGTCGTACTGGGGTCACAAGAAGGAGCAATGCACACCGCGTTGACTGGGGCGACAGAAATCCAGACGTCAGGAACGACGACAATCTTCGCAGGACACCTGAAATGTAGACTAAAAATGGATAAACTGACTTTAAAAGGGGTGTCATATGTGATGTGCACAGGCTCATTTAAGCTAGAGAAGGAAGTGGCTGAGACCCAGCATGGAACTGTCCTAGTGCAGGTTAAATATGAAGGAACAGATGCACCATGCAAGATTCCAATTTCAACCCAAGATGAGAAAGGAGTGACCCAGAATGGGAGATTGATAACAGCCAATCCCATAGTTACTGACAAAGAGAAACCAGTCAACATTGAAACAGAACCACCCTTTGGTGAGAGCTACATCGTGATAGGGGCGGGTGAAAAAGCTTTGAAACTAAGCTGGTTCAAGAAAGGAAGCAGCATAGGGAAAATGTTCGAAGCCACCGCCCGAGGAGCACGAAGGATGGCTATCCTGGGAGACACAGCATGGGACTTCGGTTCCATAGGAGGGGTGTTCACATCTGTGGGAAAATTGGTACACCAGGTTTTTGGAACCGCATATGGGGTCCTGTTCAGCGGTGTTTCTTGGACCATGAAAATAGGAATAGGGATTCTGCTGACATGGCTAGGATTGAATTCAAGGAGCACGTCACTCTCGAT
		</sequence>
		<sequence>
			<taxon idref="14281_2014.26_1.35297_103.764050"/>
			ATGCGATGCGTGGGAATAGGCAACAGAGACTTCGTTGAAGGACTGTCAGGAGCAACATGGGTGGATGTGGTATTGGAGCATGGAAGCTGTGTCACCACCATGGCAAAGAATAAACCAACATTGGACATTGAACTCTTGAAGACGGAGGTCACGAACCCTGCCGTCTTGCGCAAACTGTGCATTGAAGCTAAAATATCAAACACCACCACCGATTCAAGATGTCCAACACAAGGAGAAGCTACACTGGTGGAAGAACAAGACGCGAACTTTGTGTGTCGACGAACATTCGTGGACAGAGGCTGGGGTAATGGTTGTGGACTATTCGGGAAGGGAAGCTTACTAACGTGTGCTAAGTTTAAGTGTGTGACAAAACTTGAAGGAAAGATAGTTCAATATGAAAACTTAAAATATTCGGTGATAGTCACTGTCCACACTGGGGACCAGCACCAGGTAGGAAATGAGACTACAGAACATGGAACAATTGCAACCATAACACCTCAAGCTCCCACGTTGGAAATACAGCTGACTGACTACGGAGCCCTTACATTGGACTGCTCACCTAGAACAGGGCTGGACTTTAATGAGATGGTGCTGTTGACAATGAAAGAAAAATCATGGCTTGTCCACAAACAATGGTTTCTAGACTTACCATTGCCTTGGACCTCGGGGGCTTCAACATCTCAAGAGACTTGGAACAGACAAGATCTGCTGGTCACATTTAAGACAGCTCATGCAAAGAAGCAGGAAGTAGTCGTACTGGGGTCACAAGAAGGAGCAATGCACACTGCGTTGACTGGGGCGACAGAAATCCAGACGTCAGGAACGACGACAATCTTCGCAGGACACCTGAAATGTAGACTAAAAATGGATAAACTGACTTTAAAAGGGGTGTCATATGTGATGTGCACAGGCTCATTTAAGCTAGAGAAGGAAGTGGCTGAGACCCAGCATGGAACTGTCCTAGTGCAGGTTAAATATGAAGGAACAGATGCACCATGCAAGATTCCAATTTCAACCCAAGATGAGAAAGGAGTGACCCAGAATGGGAGATTGATAACAGCCAATCCCATAGTTACTGACAAAGAAAAACCAGTCAACATTGAAACAGAACCACCCTTTGGTGAGAGCTACATCGTGATAGGGGCGGGTGAAAAAGCTTTGAAACTAAGCTGGTTCAAGAAAGGAAGCAGCATAGGGAAAATGTTCGAAGCCACCGCCCGAGGAGCACGAAGGATGGCTATCCTGGGAGACACAGCATGGGACTTCGGTTCCATAGGAGGGGTGTTCACATCTGTGGGAAAATTGGTACACCAGGTTTTTGGAACCGCATATGGGGTCCTGTTCAGCGGTGTTTCTTGGACCATGAAAATAGGAATAGGGATTCTGCTGACATGGCTAGGATTGAATTCAAGGAGCACGTCACTCTCGAT
		</sequence>
		<sequence>
			<taxon idref="15468_2014.28_1.35297_103.764050"/>
			ATGCGATGCGTGGGAATAGGCAACAGAGACTTCGTTGAAGGACTGTCAGGAGCAACATGGGTGGATGTGGTATTGGAGCATGGAAGCTGTGTCACCACCATGGCAAAGAATAAACCAACATTGGACATTGAACTCTTGAAGACGGAGGTCACGAACCCTGCCGTCTTGCGCAAACTGTGCATTGAAGCTAAAATATCAAACACCACCACCGATTCAAGATGTCCAACACAAGGAGAAGCTACACTGGTGGAAGAACAAGACGCGAACTTTGTGTGTCGACGAACATTCGTGGACAGAGGCTGGGGTAATGGTTGTGGACTATTCGGGAAGGGAAGCTTACTAACGTGTGCTAAGTTTAAGTGTGTGACAAAACTTGAAGGAAAGATAGTTCAATATGAAAACTTAAAATATTCGGTGATAGTCACTGTCCACACTGGGGACCAGCACCAGGTAGGAAATGAGACTACAGAACATGGAACAATTGCAACCATAACACCTCAAGCTCCCACGTCGGAAATACAGCTGACTGACTACGGAGCCCTTACATTGGACTGCTCACCTAGAACAGGGCTGGACTTTAATGAGATGGTGCTGTTGACAATGAAAGAAAAATCATGGCTTGTCCACAAACAATGGTTTCTAGACTTACCATTGCCTTGGACCTCGGGGGCTTCAACATCTCAAGAGACTTGGAACAGACAAGATCTGCTGGTCACATTTAAGACAGCTCATGCAAAGAAGCAGGAAGTAGTCGTACTGGGGTCACAAGAAGGAGCAATGCACACTGCGTTGACTGGGGCGACAGAAATCCAGACGTCAGGAACGACGACAATCTTCGCAGGACACCTGAAATGTAGACTAAAAATGGATAAACTGACTTTAAAAGGGGTGTCATATGTGATGTGCACAGGCTCATTTAAGCTAGAGAAGGAAGTGGCTGAGACCCAGCATGGAACTGTCCTAGTGCAGGTTAAATATGAAGGAACAGATGCACCATGCAAGATTCCAATTTCAACCCAAGATGAGAAAGGAGTGACCCAGAATGGGAGATTGATAACAGCCAATCCCATAGTTACTGACAAAGAAAAACCAGTCAACATTGAAACAGAACCACCCTTTGGTGAGAGCTACATCGTGATAGGGGCGGGTGAAAAAGCTTTGAAACTAAGCTGGTTCAAGAAAGGAAGCAGCATAGGGAAAATGTTCGAAGCCACCGCCCGAGGAGCACGAAGGATGGCTATCCTGGGAGACACAGCATGGGACTTCGGTTCCATAGGAGGGGTGTTCACATCTGTGGGAAAATTGGTACACCAGGTTTTTGGAACCGCATATGGGGTCCTGTTCAGCGGTGTTTCTTGGACCATGAAAATAGGAATAGGGATTCTGCTGACATGGCTAGGATTGAATTCAAGGAGCACGTCACTCTCGAT
		</sequence>
		<sequence>
			<taxon idref="18948_2014.33_1.35297_103.764050"/>
			ATGCGATGCGTGGGAATAGGCAACAGAGACTTCGTTGAAGGACTGTCAGGAGCAACATGGGTGGATGTGGTATTGGAGCATGGAAGCTGTGTCACCACCATGGCAAAGAATAAACCAACATTGGACATTGAACTCTTGAAGACGGAGGTCACGAACCCTGCCGTCTTGCGCAAACTGTGCATTGAAGCTAAAATATCAAACACCACCACCGATTCAAGATGTCCAACACAAGGAGAAGCTACACTGGTGGAAGAACAAGACGCGAACTTTGTGTGTCGACGAACATTCGTGGACAGAGGCTGGGGTAATGGTTGTGGACTATTCGGGAAGGGAAGCTTACTAACGTGTGCTAAGTTTAAGTGTGTGACAAAACTTGAAGGAAAGATAGTTCAATATGAAAACTTAAAATATTCGGTGATAGTCACTGTCCACACTGGGGACCAGCACCAGGTAGGAAATGAGACTACAGAACATGGAACAATTGCAACCATAACACCTCAAGCTCCCACGTCGGAAATACAGCTGACTGACTACGGAGCCCTTACATTGGACTGCTCACCTAGAACAGGGCTGGACTTTAATGAGATGGTGCTGTTGACAATGAAAGAAAAATCATGGCTTGTCCACAAACAATGGTTTCTAGACTTACCATTGCCTTGGACCTCGGGGGCTTCAACATCTCAAGAGACTTGGAACAGACAAGATCTGCTGGTCACATTTAAGACAGCTCATGCAAAGAAGCAGGAAGTAGTCGTACTGGGGTCACAAGAAGGAGCAATGCACACTGCGTTGACTGGGGCGACAGAAATCCAGACGTCAGGAACGACGACAATCTTCGCAGGACACCTGAAATGTAGACTAAAAATGGATAAACTGACTTTAAAAGGGGTGTCATATGTGATGTGCACAGGCTCATTTAAGCTAGAGAAGGAAGTGGCTGAGACCCAGCATGGAACTGTCCTAGTGCAGGTTAAATATGAAGGAACAGATGCACCATGCAAGATTCCAATTTCAATCCAAGATGAGAAAGGAGTGACCCAGAATGGGAGATTGATAACAGCCAATCCCATAGTTACTGACAAAGAAAAACCAGTCAACATTGAAACAGAACCACCCTTTGGTGAGAGCTACATCGTGATAGGGGCGGGTGAAAAAGCTTTGAAACTAAGCTGGTTCAAGAAAGGAAGCAGCATAGGGAAAATGTTCGAAGCCACCGCCCGAGGAGCACGAAGGATGGCTATCCTGGGAGACACAGCATGGGACTTCGGTTCCATAGGAGGGGTGTTCACATCTGTGGGAAAATTGGTACACCAGGTTTTTGGAACCGCATATGGGGTCCTGTTCAGCGGTGTTTCTTGGACCATGAAAATAGGAATAGGGATTCTGCTGACATGGCTAGGATTGAATTCAAGGAGCACGTCACTCTCGAT
		</sequence>
		<sequence>
			<taxon idref="21917_2014.39_1.35297_103.764050"/>
			ATGCGATGCGTGGGAATAGGCAGCAGGGACTTCGTGGAAGGACTGTCAGGAGCAACTTGGGTAGACGTGGTGCTGGAACATGGAAGTTGCGTCACTACCATGGCAAAAGACAAACCAACATTGGACATTGAACTCTTGAAGACGGAAGTCACAAACCCTGCCGTCCTGCGCAAACTGTGCATTGAAGCCAAAATATCAAACACCACCACCGACTCAAGATGTCCAACACAAGGAGAAGCCACACTGGTGGAAGAACAAGACGCGAACTTTGTGTGTCGACGAACGTTTGTGGACAGAGGCTGGGGCAATGGCTGTGGGCTTTTCGGAAAAGGAAGCCTCATAACGTGTGCTAAGTTCAAGTGTGTGACAAAACTGGAAGGAAAAATAGTTCAATATGAAAACTTGAAATATTCAGTAATAGTCACCGTTCACACTGGAGACCAGCACCAGGTGGGAAATGGAAGCACAGAACATGGGACAACTGCAACTATAACACCTCAAGCTCCTACGACAGAAATACAGCTGACCGACTACGGAGCTCTTACATTGGATTGTTCACCTAGAACAGGACTAGACTTCAATGAAATGGTGTTGTTGACAATGAAAGAAAAATCATGGCTAGTCCACAAACAATGGTTTCTAGACCTACCACTGCCTTGGACCTCGGGAGCTTCAACATCACAAGAAACTTGGAACAGACAAGATTTGCTGGTGACATTTAAGACAGCTCATGCGAAGAAGCAGGAAGTAGTCGTACTAGGATCACAAGAAGGAGCAATGCACACTGCGTTGACCGGAGCGACGGAAATCCAAACGTCTGGAACGACAACAATTTTTGCAGGACACTTGAAATGTAGACTAAAGATGGATAAACTGACTCTAAAAGGGATGTCATATGTGATGTGCACAGGCTCATTCAAGCTAGAGAAAGAAGTGGCTGAGACCCAGCATGGAACCGTTCTAGTGCAGATTAAATACGAAGGAACAGATGCACCATGCAAGATCCCTTTTTCGACCCAAGATGAAAAAGGAGTAACCCAGAATGGGAGATTGATAACAGCCAACCCCATAGTCACTGACAAAGAAAAACCAGTCAACATTGAGGCAGAACCGCCTTTTGGTGAGAGTTACATTGTGATAGGAGCAGGTGAAAAAGCTTTGAAACTAAGCTGGTTCAAGAAAGGAAGCAGCATAGGGAAAATGTTTGAGGCAACTGCCAGAGGAGCACGAAGGATGGCCATACTGGGAGACACCGCATGGGACTTTGGTTCTATAGGAGGAGTGTTCACGTCTGTTGGAAAATTAGTACACCAGATTTTTGGAACTGCATATGGAGTTTTGTTCAGCGGTGTTTCCTGGACCATGAAAATAGGAATAGGGGTTCTGCTGACATGGTTAGGATTAAACTCAAGGAGCACGTCCCTTTCGAT
		</sequence>
		<sequence>
			<taxon idref="23201_2014.43_1.35297_103.764050"/>
			ATGCGATGCGTGGGAATAGGCAGCAGGGACTTCGTGGAAGGACTGTCAGGAGCAACTTGGGTAGACGTGGTGCTGGAACATGGAAGTTGCGTCACTACCATGGCAAAAGACAAACCAACATTGGACATTGAACTCTTGAAGACGGAAGTCACAAACCCTGCCGTCCTGCGCAAACTGTGCATTGAAGCCAAAATATCAAACACCACCACCGACTCAAGATGTCCAACACAAGGAGAAGCCACACTGGTGGAAGAACAAGACGCGAACTTTGTGTGTCGACGAACGTTTGTGGACAGAGGCTGGGGCAATGGCTGTGGGCTTTTCGGAAAAGGAAGCCTCATAACGTGTGCTAAGTTCAAGTGTGTGACAAAACTGGAAGGAAAAATAGTTCAATATGAAAACTTGAAATATTCAGTAATAGTCACCGTTCACACTGGAGACCAGCACCAGGTGGGAAATGGAAGCACAGAACATGGGACAACTGCAACTATAACACCTCAAGCTCCTACGACAGAAATACAGCTGACCGACTACGGAGCTCTTACATTGGATTGTTCACCTAGAACAGGACTAGACTTCAATGAAATGGTGTTGTTGACAATGAAAGAAAAATCATGGCTAGTCCACAAACAATGGTTTCTAGACCTACCACTGCCTTGGACCTCGGGAGCTTCAACATCACAAGAAACTTGGAACAGACAAGATTTGCTGGTGACATTTAAGACAGCTCATGCGAAGAAGCAGGAAGTAGTCGTACTAGGATCACAAGAAGGAGCAATGCACACTGCGTTGACCGGAGCGACGGAAATCCAAACGTCTGGAACGACAACAATTTTTGCAGGACACTTGAAATGTAGACTAAAGATGGATAAACTGACTCTAACAGGGATGTCATATGTGATGTGCACAGGCTCATTCAAGCTAGAGAAAGAAGTGGCTGAGACCCAGCATGGAACCGTTCTAGTGCAGATTAAATACGAAGGAACAGATGCACCATGCAAGATCCCTTTTTCGACCCAAGATGAAAAAGGAGTAACCCAGAATGGGAGATTGATAACAGCCAACCCCATAGTCACTGACAAAGAAAAACCAGTCAACATTGAGGCAGAACCGCCTTTTGGTGAGAGTTACATTGTGATAGGAGCAGGTGAAAAAGCTTTGAAACTAAGCTGGTTCAAGAAAGGAAGCAGCATAGGGAAAATGTTTGAGGCAACTGCCAGAGGAGCACGAAGGATGGCCATACTGGGAGACACCGCATGGGACTTTGGTTCTATAGGAGGAGTGTTCACGTCTGTTGGAAAATTAGTACACCAGATTTTTGGAACTGCATATGGAGTTTTGTTCAGCGGTGTTTCCTGGACCATGAAAATAGGAATAGGGGTTCTGCTGACATGGTTAGGATTAAACTCAAGGAGCACGTCCCTTTCGAT
		</sequence>
		<sequence>
			<taxon idref="23281_2014.43_1.35297_103.764050"/>
[truncated: 948,010 more chars]
